# Supplementary material for: Genome wide analysis of common and specific stress responses in adult drosophila melanogaster
Source: BMC Genomics. 2004 Sep 30;5:74. doi: 10.1186/1471-2164-5-74 (PMC526417; doi:10.1186/1471-2164-5-74)
Supplement: Additional file 1 — For each of the 1368 probe sets identified as stress responsive in our data analysis, we calculated and reported in this table, for each stress condition, the mean ratio <Stress condition> ≤ (AVstressi / AVrefj)>i,j where AVstressi and AVrefj correspond to the average value measured for the ith sample in the stress condition and the jth sample respectively in the reference condition. To facilitate visual inspection, we used a color code (red corresponding to upregulation, green to downregulation) with thresholds corresponding to fold changes of 1.8 (dark colors), 1.5 (medium) and 1.25 (light). The standard error for each measurement is given in parenthesis. For each probe set, the mean detection p-value from MAS5 analysis of reference samples is reported in column 4 and cluster assignment in column 9. . [file 1471-2164-5-74-S1.xls]

## Sheet: Feuil1
id_spot	FlyBase_ID	Symbol	<pvalue_Ref>	<P15>	<P5>	<H1>	<T12>	Cluster	Product	Function
143045_at	FBgn0038098	CG7381	0.0016855	0,63 (0,07)	0,74 (0,04)	0,82 (0,03)	4,63 (0,21)	1		cell adhesion
143995_at	FBgn0023523	Or2a	0.0423538	1,09 (0,07)	0,59 (0,03)	1,23 (0,07)	1,10 (0,03)	1	olfactory receptor	olfactory receptor
145531_at	FBgn0031256	CG4164	0.00080325	0,73 (0,03)	0,73 (0,02)	1,01 (0,01)	1,90 (0,08)	1		chaperone
145890_at	FBgn0031801	CG9498	0.000491	0,80 (0,03)	0,96 (0,05)	1,17 (0,04)	1,72 (0,08)	1
147108_at	FBgn0033760	CG8785	0.0245453	0,76 (0,03)	0,94 (0,08)	1,06 (0,06)	1,64 (0,09)	1	amino-acid permease-like	transporter
148668_at	FBgn0036300	CG10688	0.00870925	0,73 (0,04)	0,78 (0,07)	0,97 (0,07)	2,11 (0,15)	1	phosphomannomutase-like	enzyme
150585_at	FBgn0039323	CG10559	0.231295	0,97 (0,14)	0,41 (0,06)	1,07 (0,22)	2,33 (0,15)	1
150652_at	FBgn0051086	CG14558	0.0171742	0,74 (0,02)	0,97 (0,03)	1,11 (0,07)	1,57 (0,04)	1
151027_at	FBgn0040540	CG3928	0.0728618	0,67 (0,15)	1,02 (0,24)	1,04 (0,21)	4,31 (0,82)	1
152301_at	FBgn0033477	CG12918	0.00060425	0,62 (0,05)	0,67 (0,04)	0,93 (0,05)	3,26 (0,24)	1
152449_at	FBgn0028479	BcDNA:GH12	0.001865	0,93 (0,08)	0,63 (0,04)	1,03 (0,06)	1,28 (0,07)	1		enzyme
152897_at	FBgn0036422	CG3868	0.0005215	0,49 (0,02)	0,57 (0,03)	0,55 (0,02)	4,99 (0,02)	1		signal transduction
154335_at	FBgn0037718	CG8286	0.002513	0,69 (0,03)	0,71 (0,02)	0,88 (0,02)	2,24 (0,10)	1		chaperone
154419_at	FBgn0025678	BG:DS09218	0.0021575	0,78 (0,04)	0,90 (0,05)	0,94 (0,05)	3,56 (0,18)	1	protein disulfide isomerase	protein disulfide isomerase ; EC:5.3.4.1
143547_at	FBgn0005585	Crc	0.000491	0,68 (0,02)	0,71 (0,01)	0,90 (0,01)	1,65 (0,03)	2	calreticulin	calcium binding
143918_at	FBgn0020294	ko	0.0682163	0,52 (0,09)	0,76 (0,13)	1,01 (0,25)	1,51 (0,22)	2		transmembrane receptor
150577_at	FBgn0051104	CG13657	0.011295	0,61 (0,04)	1,15 (0,07)	0,88 (0,07)	1,71 (0,13)	2
151533_at	FBgn0051148	CG10299	0.0005825	0,39 (0,04)	0,46 (0,04)	0,85 (0,11)	2,05 (0,20)	2	glucosylceramidase-like	enzyme
152545_at	FBgn0033663	CG8983	0.000491	0,69 (0,02)	0,80 (0,03)	0,93 (0,04)	1,58 (0,03)	2	protein disulfide isomerase	chaperone
153574_at	FBgn0027095	ARP-like	0.001579	0,65 (0,06)	0,71 (0,06)	0,78 (0,06)	1,94 (0,15)	2	ARP-like
154182_at	FBgn0039562	CG5520	0.000552	0,63 (0,02)	0,84 (0,06)	0,85 (0,03)	2,12 (0,12)	2		chaperone
154747_at	FBgn0034406	CG15106	0.011721	0,45 (0,06)	0,62 (0,05)	0,86 (0,07)	1,86 (0,13)	2		enzyme
141315_at	FBgn0040732	CG16926	0.0005215	0,38 (0,03)	0,42 (0,04)	0,76 (0,06)	1,32 (0,14)	3
141390_at	FBgn0010609	CG8732	0.00114675	0,59 (0,06)	0,60 (0,07)	0,91 (0,10)	1,17 (0,13)	3	acetate--CoA ligase-like	enzyme
142447_at	FBgn0033989	CG7639	0.0642952	0,62 (0,07)	0,68 (0,08)	1,32 (0,14)	1,28 (0,12)	3
143759_at	FBgn0014454	Acp1	0.010801	0,39 (0,03)	0,78 (0,08)	0,97 (0,10)	1,42 (0,26)	3	adult cuticle protein 1	structural protein of adult cuticle (Drosophila)
143780_at	FBgn0015034	Cyp4e1	0.0110285	0,62 (0,07)	0,51 (0,08)	1,09 (0,14)	1,33 (0,18)	3	cytochrome P450, CYP4E1	cytochrome P450 ; EC:1.14.14.1
143825_at	FBgn0015584	Acp53Ea	0.00058925	0,53 (0,07)	0,54 (0,07)	0,88 (0,11)	1,28 (0,17)	3	accessory gland peptide	peptide hormone
143965_at	FBgn0022800	HD-14	0.0739838	0,53 (0,08)	0,72 (0,10)	1,18 (0,12)	1,27 (0,12)	3	fibroblast growth factor receptor-like	protein tyrosine kinase ; EC:2.7.1.11 | inferred from sequence similarity
145235_at	FBgn0030828	CG5162	0.0006875	0,58 (0,02)	0,63 (0,04)	0,94 (0,05)	1,15 (0,06)	3	yolk protein-like	structural protein
145449_at	FBgn0031140	CG12092	0.00618625	0,56 (0,05)	0,42 (0,07)	0,98 (0,10)	1,92 (0,23)	3		transmembrane receptor
145463_at	FBgn0031162	CG1819	0.0074385	0,69 (0,07)	0,82 (0,10)	0,92 (0,14)	1,12 (0,13)	3	ATP-binding cassette transporter	enzyme
145733_at	FBgn0031563	CG10031	0.0011555	0,58 (0,03)	0,59 (0,03)	0,85 (0,05)	1,34 (0,13)	3	trypsin inhibitor-like	enzyme inhibitor
145767_at	FBgn0031615	CG11933	0.0022195	0,61 (0,06)	0,76 (0,10)	0,97 (0,10)	1,30 (0,12)	3
145814_at	FBgn0031691	CG14034	0.00143525	0,54 (0,02)	0,64 (0,02)	0,80 (0,03)	1,33 (0,05)	3	lipase-like	enzyme
146489_at	FBgn0041789	CG18576	0.000491	0,46 (0,04)	0,55 (0,11)	0,83 (0,11)	1,19 (0,11)	3
147028_i_at	FBgn0050035	CG7801	0.000244	0,71 (0,07)	0,86 (0,13)	1,06 (0,12)	1,26 (0,13)	3	glucose transporter	transporter
148753_at	FBgn0036428	CG9238	0.000552	0,42 (0,04)	0,62 (0,08)	0,78 (0,10)	1,33 (0,14)	3	protein phosphatase-like	protein phosphatase
148918_at	FBgn0036667	CG9669	0.000794	0,61 (0,02)	0,58 (0,05)	0,88 (0,03)	1,23 (0,04)	3
149114_at	FBgn0036969	CG6663	0.0005215	0,39 (0,07)	0,52 (0,06)	0,92 (0,09)	1,38 (0,14)	3
149595_at	FBgn0037765	CG9458	0.00105575	0,66 (0,06)	0,88 (0,10)	0,98 (0,08)	1,18 (0,08)	3
149815_at	FBgn0038113	CG11668	0.0722383	0,65 (0,09)	0,51 (0,04)	1,39 (0,12)	1,35 (0,09)	3	serine protease	endopeptidase
149828_at	FBgn0038130	CG8630	0.0022385	0,53 (0,07)	0,72 (0,15)	1,01 (0,21)	1,38 (0,22)	3		enzyme
150164_at	FBgn0038654	CG14298	0.0599363	0,41 (0,06)	0,72 (0,12)	0,85 (0,18)	1,39 (0,16)	3
150421_at	FBgn0039049	CG6726	0.000613	0,57 (0,03)	0,61 (0,04)	0,86 (0,04)	1,14 (0,06)	3	aminoacylase-like (inactive)	peptidase
150586_at	FBgn0039324	CG10553	0.000491	0,61 (0,03)	0,69 (0,03)	0,98 (0,05)	1,17 (0,07)	3
150653_at	FBgn0039418	CG6069	0.002944	0,67 (0,03)	0,79 (0,05)	0,88 (0,07)	1,21 (0,06)	3		endopeptidase
151550_s_at	FBgn0051021		0.033682	0,58 (0,06)	0,73 (0,03)	0,97 (0,08)	1,41 (0,08)	3	procollagen-proline,2-oxoglutarate-4-dioxygenase-like	enzyme
152026_at	FBgn0027584	BcDNA:GH05	0.0512522	0,36 (0,11)	0,42 (0,17)	1,38 (0,35)	2,07 (0,48)	3		enzyme
152552_at	FBgn0051085	CG6166	0.00080325	0,62 (0,07)	0,68 (0,08)	0,90 (0,11)	1,16 (0,14)	3
152593_at	FBgn0038938	CG7084	0.001461	0,46 (0,07)	0,91 (0,15)	0,95 (0,16)	2,01 (0,33)	3	organic cation transporter	transporter
152650_at	FBgn0032495	CG16820	0.00061975	0,43 (0,04)	0,58 (0,07)	0,98 (0,06)	1,36 (0,09)	3
153064_at	FBgn0032055	CG13091	0.00055875	0,63 (0,05)	0,78 (0,07)	0,88 (0,08)	1,30 (0,11)	3
153233_at	FBgn0033875	CG6357	0.00207275	0,67 (0,08)	0,80 (0,08)	0,88 (0,13)	1,07 (0,11)	3		endopeptidase
153401_at	FBgn0031940	CG7214	0.036821	0,56 (0,10)	0,88 (0,18)	0,85 (0,14)	1,24 (0,26)	3	cuticle protein	structural protein
153541_at	FBgn0025700	CG5885	0.000871	0,66 (0,02)	0,69 (0,02)	0,94 (0,02)	1,25 (0,03)	3	TRAP gamma-like	ligand binding or carrier
153582_at	FBgn0032084	CG13101	0.00130175	0,60 (0,08)	0,74 (0,10)	1,16 (0,15)	1,27 (0,17)	3
153610_at	FBgn0014906	CG3488	0.00094125	0,68 (0,05)	0,90 (0,08)	1,04 (0,07)	1,24 (0,09)	3
154882_at	FBgn0050089	CG12967	0.0182465	0,62 (0,03)	0,98 (0,11)	0,85 (0,03)	1,24 (0,05)	3
155142_at	FBgn0032262	CG7384	0.0666392	0,61 (0,09)	1,04 (0,17)	1,05 (0,07)	1,33 (0,08)	3
141360_at	FBgn0036659	CG9701	0.00063475	0,47 (0,03)	0,77 (0,07)	0,97 (0,05)	0,89 (0,03)	4	beta-glucosidase-like	ion channel
141472_at	FBgn0001114	Glt	0.00065025	0,48 (0,02)	0,76 (0,03)	1,02 (0,06)	0,99 (0,06)	4	glutactin	extracellular matrix glycoprotein
141748_at	FBgn0052030	CG5775	0.000491	0,58 (0,05)	0,78 (0,10)	0,90 (0,07)	1,10 (0,08)	4
141889_at	FBgn0026261	CG4207	0.073492	0,59 (0,08)	0,92 (0,09)	1,01 (0,09)	1,16 (0,10)	4
142206_s_at	FBgn0039613	CG14527	0.0005215	0,36 (0,03)	0,61 (0,04)	0,98 (0,06)	1,01 (0,08)	4		endopeptidase
142350_at	FBgn0038105	CG8063	0.00462525	0,50 (0,02)	0,57 (0,01)	1,04 (0,02)	0,92 (0,03)	4
142370_at	FBgn0023441	CG8205	0.000733	0,54 (0,05)	0,81 (0,08)	0,94 (0,09)	0,91 (0,10)	4		RNA binding
142414_at	FBgn0039801	CG11315	0.000613	0,64 (0,02)	0,65 (0,05)	0,92 (0,04)	1,05 (0,04)	4
142453_at	FBgn0040321	GNBP3	0.0008405	0,54 (0,02)	0,85 (0,02)	1,15 (0,03)	0,99 (0,07)	4
142562_at	FBgn0037582	CG7331	0.0867355	0,56 (0,06)	0,90 (0,07)	1,24 (0,07)	0,99 (0,06)	4
142583_at	FBgn0034497	CG9090	0.000491	0,61 (0,04)	0,80 (0,03)	0,91 (0,05)	1,03 (0,04)	4	phosphate transporter	carrier type transporter
142657_at	FBgn0043578	CG9681	0.00620575	0,19 (0,02)	0,34 (0,06)	1,50 (0,07)	1,69 (0,07)	4	peptidoglycan recognition protein-like	defense/immunity protein
142950_at	FBgn0028533	BG:DS00941	0.000491	0,38 (0,03)	0,54 (0,05)	0,87 (0,05)	1,09 (0,06)	4
143003_at	FBgn0004396	CrebA	0.00360725	0,51 (0,03)	0,85 (0,05)	1,01 (0,09)	1,17 (0,06)	4	cAMP response element binding protein-like	RNA polymerase II transcription factor
143061_at	FBgn0000047	Act88F	0.000491	0,65 (0,07)	0,85 (0,08)	0,93 (0,08)	1,03 (0,09)	4	actin, indirect flight muscle	muscle motor protein
143387_at	FBgn0003867	tsl	0.0010185	0,66 (0,03)	0,75 (0,07)	1,05 (0,05)	0,88 (0,05)	4		torso receptor ligand
143437_at	FBgn0004181	Peb	0.000491	0,56 (0,01)	0,72 (0,02)	0,91 (0,02)	1,08 (0,02)	4
143560_at	FBgn0005629	nrm	0.0222858	0,58 (0,06)	0,77 (0,09)	0,94 (0,07)	1,00 (0,08)	4		cell adhesion
143608_at	FBgn0010387	Dbi	0.000491	0,60 (0,03)	0,65 (0,03)	0,90 (0,04)	1,10 (0,05)	4	diazepam-binding inhibitor	acyl-CoA or acyl binding
143621_at	FBgn0010414	SerT	0.0925695	0,47 (0,06)	0,89 (0,06)	0,97 (0,06)	1,18 (0,08)	4	serotonin transporter	serotonin transporter
143890_at	FBgn0017448	CG2187	0.002696	0,56 (0,03)	0,85 (0,04)	0,97 (0,04)	0,95 (0,05)	4	sodium/iodide symporter protein	transporter
143896_at	FBgn0017566	ND75	0.000491	0,64 (0,02)	1,04 (0,02)	1,03 (0,02)	0,93 (0,03)	4	NADH dehydrogenase (ubiquinone) subunit	NADH dehydrogenase (ubiquinone) ; EC:1.6.5.3
143958_at	FBgn0022355	Transferri	0.000491	0,49 (0,03)	0,74 (0,04)	1,33 (0,06)	1,07 (0,07)	4	transferrin	ferric iron binding
144100_at	FBgn0025827	EG:EG0003.	0.000491	0,56 (0,03)	0,64 (0,04)	1,17 (0,02)	0,97 (0,02)	4
144147_at	FBgn0026562	BM-40/SPAR	0.0005215	0,50 (0,04)	0,86 (0,07)	1,02 (0,08)	0,95 (0,07)	4	SPARC/ostenectin-like	ligand binding or carrier
144174_at	FBgn0027108	inx2	0.00277625	0,63 (0,04)	1,20 (0,12)	1,03 (0,07)	1,04 (0,08)	4	innexin 2	neurotransmitter transporter
144311_at	FBgn0041713	BG:DS00929	0.00113925	0,58 (0,04)	0,61 (0,04)	1,23 (0,06)	1,01 (0,05)	4
144572_at	FBgn0029838	CG4666	0.00121075	0,46 (0,02)	0,57 (0,03)	0,86 (0,02)	1,03 (0,06)	4
144594_at	FBgn0029866	CG3842	0.00698425	0,67 (0,05)	0,67 (0,03)	1,11 (0,06)	0,90 (0,05)	4		enzyme
144675_at	FBgn0029994	CG2254	0.000491	0,56 (0,04)	0,65 (0,07)	1,04 (0,08)	1,16 (0,09)	4	short-chain dehydrogenase/reductase-like	enzyme
144818_at	FBgn0030222	CG9806	0.00643725	0,46 (0,08)	1,02 (0,15)	0,78 (0,07)	1,02 (0,08)	4		peptidase
144853_at	FBgn0030272	CG15201	0.000491	0,62 (0,03)	0,80 (0,03)	1,03 (0,03)	0,96 (0,03)	4
144958_at	FBgn0030416	CG12719	0.000828	0,69 (0,06)	1,01 (0,11)	1,10 (0,12)	0,93 (0,09)	4
145177_at	FBgn0030733		0.0021225	0,47 (0,02)	0,62 (0,04)	0,86 (0,05)	1,05 (0,13)	4		NADH dehydrogenase
145253_at	FBgn0030859	CG12990	0.000491	0,22 (0,01)	0,38 (0,02)	0,87 (0,04)	1,22 (0,06)	4
145277_at	FBgn0030895	CG7135	0.0861187	0,27 (0,06)	0,98 (0,06)	1,47 (0,15)	1,09 (0,08)	4
145650_at	FBgn0031436	CG3214	0.000491	0,65 (0,05)	0,73 (0,06)	1,05 (0,08)	0,92 (0,07)	4		electron transfer
145728_at	FBgn0031558	CG16704	0.00104225	0,48 (0,03)	0,60 (0,06)	1,20 (0,09)	0,99 (0,06)	4
145816_at	FBgn0031694	Cyp4ac2	0.00890325	0,57 (0,03)	1,00 (0,05)	1,03 (0,03)	1,17 (0,10)	4	cytochrome P450 4ac2
145844_at	FBgn0031734	CG11147	0.0012785	0,54 (0,04)	0,67 (0,05)	1,04 (0,07)	1,14 (0,08)	4	ATP-binding cassette transporter-like	enzyme
145970_at	FBgn0041182	CG18589	0.00314025	0,68 (0,06)	0,84 (0,06)	1,25 (0,09)	1,07 (0,08)	4
145979_at	FBgn0031942	CG7203	0.00228625	0,41 (0,03)	0,60 (0,06)	0,82 (0,10)	1,11 (0,12)	4	cuticle protein	structural protein
146086_at	FBgn0032116	CG3759	0.083716	0,54 (0,10)	0,96 (0,06)	1,09 (0,07)	1,11 (0,04)	4		enzyme
146138_at	FBgn0032213	CG5390	0.000552	0,62 (0,04)	0,80 (0,04)	1,13 (0,06)	0,98 (0,04)	4		endopeptidase
146149_at	FBgn0041723	CG5364	0.0772652	0,59 (0,09)	1,01 (0,11)	1,21 (0,08)	0,96 (0,07)	4	dolichyl-diphosphooligosaccharide-protein glycosyltransferase-like	enzyme
146167_at	FBgn0032266	CG18302	0.00287925	0,39 (0,02)	0,74 (0,08)	1,50 (0,10)	1,09 (0,07)	4
146174_s_at	FBgn0051872	CG17101	0.00058925	0,52 (0,02)	0,70 (0,04)	0,91 (0,03)	1,06 (0,03)	4	triacylglycerol lipase-like	enzyme
146180_at	FBgn0032281	CG17107	0.00111925	0,50 (0,04)	1,23 (0,09)	1,31 (0,09)	0,93 (0,09)	4
146181_at	FBgn0032282	CG7299	0.00726375	0,65 (0,07)	0,99 (0,10)	1,51 (0,13)	1,00 (0,12)	4
146184_at	FBgn0032285	CG17108	0.000613	0,56 (0,01)	0,86 (0,02)	1,01 (0,02)	1,01 (0,02)	4
146376_at	FBgn0032603	CG17928	0.0030225	0,58 (0,07)	0,64 (0,08)	1,00 (0,05)	1,15 (0,05)	4	cytochrome b5-like	electron transfer
146385_at	FBgn0032613	CG13283	0.018213	0,65 (0,06)	1,02 (0,11)	0,89 (0,09)	1,01 (0,13)	4
146525_at	FBgn0032835	CG16772	0.0005215	0,37 (0,04)	0,55 (0,08)	1,55 (0,18)	1,14 (0,12)	4
146569_at	FBgn0032913	CG9259	0.000491	0,45 (0,03)	0,54 (0,01)	0,91 (0,02)	1,00 (0,04)	4
146590_s_at	FBgn0016919	CG14465	0.00363325	0,64 (0,08)	0,90 (0,05)	1,12 (0,12)	0,93 (0,10)	4
146645_at	FBgn0033027	CG12408	0.0005215	0,51 (0,09)	0,77 (0,09)	1,15 (0,12)	0,95 (0,11)	4	troponin C-like	ligand binding or carrier
146673_at	FBgn0033067	CG11211	0.000988	0,60 (0,05)	0,71 (0,06)	1,31 (0,14)	1,13 (0,12)	4	C-type lectin-like	cell adhesion
146674_at	FBgn0033068	CG11212	0.014922	0,50 (0,04)	0,80 (0,05)	0,95 (0,05)	1,05 (0,06)	4		transmembrane receptor
146726_at	FBgn0002930	CG1857	0.00130775	0,68 (0,05)	1,15 (0,09)	1,24 (0,10)	0,95 (0,08)	4	serpin	serpin
146737_at	FBgn0033167	CG1701	0.00148775	0,48 (0,07)	0,58 (0,04)	0,90 (0,06)	0,99 (0,10)	4
146742_at	FBgn0050502	CG1645	0.0149377	0,51 (0,06)	0,71 (0,11)	1,10 (0,08)	1,21 (0,07)	4
146752_at	FBgn0033196	CG1358	0.0363298	0,48 (0,05)	0,80 (0,09)	0,85 (0,08)	1,12 (0,05)	4
147085_at	FBgn0050045	CG8496	0.0225505	0,47 (0,04)	0,63 (0,07)	1,03 (0,16)	1,08 (0,20)	4	cuticle protein-like	structural protein
147121_at	FBgn0033777	CG17574	0.00077275	0,64 (0,06)	0,79 (0,05)	0,99 (0,05)	0,89 (0,05)	4
147132_at	FBgn0033807	AQP	0.00055875	0,67 (0,04)	0,98 (0,11)	0,97 (0,07)	1,00 (0,09)	4	aquaporin	water transporter
147188_at	FBgn0033904	CG18327	0.0227637	0,47 (0,09)	0,87 (0,10)	0,72 (0,10)	1,14 (0,13)	4		carrier type transporter
147267_at	FBgn0034052	CG8299	0.0460243	0,24 (0,05)	0,63 (0,09)	0,80 (0,07)	1,03 (0,11)	4	serine protease-like	endopeptidase
147389_at	FBgn0034260	CG14481	0.0840242	0,36 (0,04)	0,52 (0,16)	1,01 (0,08)	0,96 (0,02)	4
147472_at	FBgn0034405	CG15102	0.000491	0,62 (0,01)	0,68 (0,01)	1,00 (0,02)	0,98 (0,01)	4		enzyme
147544_at	FBgn0034509	CG13421	0.00131	0,58 (0,06)	0,55 (0,05)	1,07 (0,08)	1,00 (0,08)	4	odorant binding protein	ligand binding or carrier
147546_at	FBgn0034511	CG13422	0.000613	0,42 (0,03)	0,68 (0,04)	1,18 (0,04)	1,04 (0,11)	4	gram-negative binding protein	defense/immunity protein
147610_at	FBgn0034606	CG18375	0.0835735	0,64 (0,03)	1,14 (0,09)	0,90 (0,05)	0,92 (0,06)	4		actin binding
148007_at	FBgn0035280	CG13935	0.0119407	0,42 (0,01)	0,42 (0,06)	1,02 (0,03)	0,98 (0,03)	4	cuticle protein-like	structural protein
148049_at	FBgn0035344	Cyp4d20	0.004397	0,45 (0,04)	0,53 (0,04)	0,98 (0,07)	0,92 (0,05)	4	cytochrome P450, CYP4D20	cytochrome P45
148103_at	FBgn0035434	CG10812	0.0005215	0,56 (0,07)	0,49 (0,07)	0,98 (0,13)	1,15 (0,14)	4	drosomycin-like	defense/immunity protein
148114_at	FBgn0035449	CG14971	0.0260447	0,45 (0,10)	0,52 (0,15)	1,12 (0,07)	0,94 (0,06)	4
148175_at	FBgn0035544	CG15021	0.0772468	0,35 (0,09)	0,84 (0,16)	1,28 (0,26)	1,09 (0,22)	4
148556_at	FBgn0036133	CG7638	0.003057	0,65 (0,03)	1,04 (0,05)	1,09 (0,05)	0,94 (0,04)	4
148640_at	FBgn0036264	CG11529	0.0578243	0,33 (0,03)	0,44 (0,08)	1,05 (0,08)	0,85 (0,06)	4	trypsin-like	endopeptidase
148877_at	FBgn0042201	CG13061	0.000491	0,59 (0,02)	0,68 (0,03)	0,99 (0,04)	1,02 (0,05)	4
148987_at	FBgn0036778	Cyp312a1	0.0005215	0,67 (0,02)	0,81 (0,04)	0,97 (0,05)	1,08 (0,05)	4	cytochrome P450, CYP312A1	cytochrome P450
149000_at	FBgn0036795	CG18233	0.0357165	0,63 (0,07)	0,74 (0,04)	1,12 (0,09)	0,96 (0,06)	4
149052_at	FBgn0036875	CG9449	0.00121625	0,59 (0,03)	0,68 (0,04)	1,23 (0,05)	1,12 (0,05)	4	acid phosphatase-like	enzyme
149116_at	FBgn0036969		0.000491	0,31 (0,03)	0,51 (0,01)	0,78 (0,02)	1,06 (0,03)	4	serpin	serpin
149134_at	FBgn0037004	CG17637	0.000491	0,41 (0,04)	0,52 (0,02)	0,86 (0,05)	1,13 (0,07)	4	tetracycline transporter-like	transporter
149303_at	FBgn0037288	CG14661	0.000491	0,32 (0,02)	0,42 (0,03)	0,96 (0,04)	0,86 (0,03)	4
149468_at	FBgn0037534	CG2781	0.000491	0,53 (0,02)	0,61 (0,04)	1,05 (0,05)	1,02 (0,05)	4		1,3-beta-glucan synthase
149528_at	FBgn0037635	CG9837	0.011037	0,50 (0,10)	0,85 (0,04)	0,98 (0,05)	0,84 (0,05)	4
149645_at	FBgn0037835	CG14687	0.0127758	0,68 (0,05)	0,88 (0,08)	0,96 (0,09)	1,00 (0,08)	4		ligand binding or carrier
149794_at	FBgn0038074	CG6188	0.000491	0,63 (0,02)	0,91 (0,03)	1,05 (0,02)	1,06 (0,02)	4
149856_at	FBgn0038173	CG9345	0.027118	0,59 (0,03)	0,98 (0,05)	0,87 (0,05)	1,10 (0,04)	4	salivary gland growth factor-2-like	enzyme
149899_at	FBgn0038236	Cyp313a1	0.00128575	0,30 (0,03)	0,45 (0,04)	1,05 (0,09)	1,40 (0,13)	4	cytochrome P450, CYP313A1	cytochrome P450
149938_at	FBgn0038291	CG3984	0.00623425	0,26 (0,05)	0,67 (0,08)	1,28 (0,15)	0,97 (0,13)	4
150030_at	FBgn0038449	CG17562	0.00114675	0,58 (0,02)	0,59 (0,01)	1,00 (0,06)	0,98 (0,02)	4		enzyme
150031_at	FBgn0038450	CG17560	0.000613	0,66 (0,02)	0,69 (0,04)	1,15 (0,03)	1,01 (0,06)	4
150274_at	FBgn0038820	CG4000	0.000552	0,53 (0,03)	0,88 (0,05)	0,94 (0,04)	0,92 (0,05)	4
150376_at	FBgn0038986	CG5278	0.0561688	0,47 (0,02)	0,51 (0,04)	0,96 (0,05)	1,05 (0,04)	4
150403_at	FBgn0039030	CG6660	0.0008985	0,60 (0,03)	0,88 (0,08)	0,93 (0,08)	1,06 (0,07)	4
150418_at	FBgn0053193	CG13832	0.0177857	0,62 (0,04)	1,15 (0,08)	1,24 (0,10)	0,94 (0,05)	4		enzyme
150420_at	FBgn0039048	CG17111	0.013563	0,55 (0,06)	0,85 (0,05)	1,22 (0,10)	0,96 (0,06)	4
150474_at	FBgn0039131	CG12268	0.00063475	0,46 (0,02)	0,66 (0,03)	0,95 (0,04)	1,13 (0,06)	4		enzyme
150732_at	FBgn0039519	Cyp6a18	0.00175625	0,57 (0,03)	0,68 (0,03)	1,03 (0,08)	1,06 (0,06)	4	cytochrome P450, CYP6A18	cytochrome P450
150954_at	FBgn0039868	CG11563	0.0598562	0,66 (0,07)	0,96 (0,17)	1,09 (0,05)	0,96 (0,04)	4
150955_at	FBgn0039873	CG2191	0.000491	0,60 (0,04)	0,91 (0,06)	0,98 (0,06)	0,98 (0,08)	4	sodium/iodide symporter	transporter
151069_at	FBgn0040582	CG5791	0.0008075	0,31 (0,02)	0,48 (0,05)	1,32 (0,09)	1,18 (0,06)	4
151076_at	FBgn0040588	CG13841	0.050772	0,66 (0,04)	1,09 (0,06)	1,25 (0,19)	1,11 (0,06)	4
151137_r_at	FBgn0040653	CG15231	0.000491	0,60 (0,03)	0,82 (0,05)	1,26 (0,02)	1,06 (0,02)	4
151182_at	FBgn0040705	CG15434	0.00226125	0,53 (0,06)	0,63 (0,08)	1,21 (0,20)	0,89 (0,11)	4	NADH dehydrogenase (ubiquinone), B8 subunit
151195_i_at	FBgn0040718	CG15353	0.000488	0,53 (0,01)	0,62 (0,01)	1,02 (0,02)	1,09 (0,05)	4
151196_r_at	FBgn0040718	CG15353	0.0498022	0,56 (0,04)	0,59 (0,02)	0,99 (0,03)	1,01 (0,05)	4
151209_at	FBgn0040734	CG15065	0.000491	0,55 (0,03)	0,55 (0,03)	1,08 (0,04)	1,09 (0,03)	4
151287_at	FBgn0040813	CG11051	0.000491	0,66 (0,01)	0,75 (0,01)	0,96 (0,01)	1,08 (0,01)	4
151306_at	FBgn0040832	CG8012	0.00152675	0,57 (0,06)	0,76 (0,07)	1,09 (0,09)	1,19 (0,12)	4
151323_at	FBgn0040850	CG15210	0.0055435	0,53 (0,03)	0,73 (0,03)	0,91 (0,03)	1,00 (0,05)	4
151722_at	FBgn0038798	Or92a	0.080518	0,22 (0,03)	0,46 (0,13)	1,23 (0,10)	1,40 (0,10)	4		olfactory receptor
151882_at	FBgn0033093	CG3270	0.00063475	0,57 (0,02)	0,67 (0,06)	1,16 (0,05)	1,08 (0,04)	4		sarcosine oxidase
151894_at	FBgn0037553	CG18249	0.00543425	0,66 (0,05)	0,61 (0,04)	1,01 (0,09)	1,01 (0,07)	4
151911_at	FBgn0029843	CG5894	0.0104238	0,65 (0,02)	0,85 (0,03)	1,05 (0,03)	1,05 (0,06)	4	endothelin-converting enzyme-like zinc metalloendopeptidase (M13 peptidase)-like	endopeptidase
151953_at	FBgn0030562	CG9400	0.004578	0,47 (0,04)	0,72 (0,09)	1,21 (0,05)	1,04 (0,05)	4
151961_at	FBgn0031327	CG5397	0.0011155	0,57 (0,05)	0,72 (0,04)	1,16 (0,05)	0,93 (0,05)	4		enzyme
151996_at	FBgn0034797	nahoda	0.002696	0,60 (0,04)	0,82 (0,06)	0,92 (0,09)	1,01 (0,11)	4		protein kinase
152000_at	FBgn0029709	CG3564	0.00055875	0,66 (0,04)	0,85 (0,07)	0,87 (0,08)	1,12 (0,07)	4
152013_at	FBgn0027586	BcDNA:GH05	0.000657	0,40 (0,03)	0,53 (0,02)	0,99 (0,07)	0,96 (0,04)	4
152090_at	FBgn0032394	CG6746	0.000491	0,62 (0,02)	0,73 (0,03)	0,90 (0,02)	1,04 (0,04)	4
152128_at	FBgn0027570	BcDNA:GH07	0.005583	0,52 (0,07)	0,79 (0,05)	1,08 (0,01)	1,00 (0,02)	4	membrane-anchored zinc metalloendopeptidase-like (M13 peptidase)	endopeptidase
152208_at	FBgn0010470	Fkbp13	0.000552	0,51 (0,03)	0,83 (0,05)	0,87 (0,07)	1,06 (0,06)	4	FK506 binding protein	FK56 binding
152227_at	FBgn0038407	CG6126	0.00114675	0,58 (0,03)	0,60 (0,03)	1,00 (0,02)	1,13 (0,02)	4	sugar transporter	transporter
152256_at	FBgn0033289	CG2121	0.00480475	0,54 (0,03)	0,73 (0,03)	1,23 (0,04)	0,97 (0,03)	4		transporter
152332_at	FBgn0030251	CG2145	0.000657	0,67 (0,01)	0,71 (0,05)	1,19 (0,03)	0,99 (0,03)	4	serine proteinase	endopeptidase
152336_at	FBgn0000477	CG7780	0.0008245	0,52 (0,05)	0,66 (0,04)	1,05 (0,07)	0,95 (0,05)	4		enzyme
152347_at	FBgn0039628	CG11841	0.0005215	0,58 (0,02)	0,73 (0,03)	1,27 (0,01)	0,95 (0,02)	4	serine protease	endopeptidase
152418_at	FBgn0001090	bnb	0.0721828	0,63 (0,04)	0,86 (0,04)	1,34 (0,07)	0,99 (0,06)	4
152454_at	FBgn0014075	Ugt	0.00083375	0,58 (0,03)	0,65 (0,04)	0,95 (0,08)	1,14 (0,06)	4	UDP-glucose:glycoprotein glucosyltransferase	UDP-glucose:glycoprotein glucosyltransferase ; EC:2.4.1.-
152468_at	FBgn0051199	CG17837	0.00061975	0,63 (0,04)	0,82 (0,04)	1,33 (0,03)	1,06 (0,04)	4		endopeptidase
152475_at	FBgn0038659	endophilin	0.0711013	0,45 (0,06)	1,18 (0,09)	0,97 (0,07)	0,92 (0,12)	4		actin binding
152494_at	FBgn0033065	Cyp6w1	0.001009	0,58 (0,04)	0,87 (0,08)	1,11 (0,08)	1,04 (0,09)	4	cytochrome P450, CYP6W1	cytochrome P450
152511_at	FBgn0013949	Ela	0.004497	0,67 (0,04)	0,82 (0,08)	1,13 (0,08)	0,97 (0,07)	4	elastin-like
152578_at	FBgn0037003	CG18281	0.00596375	0,21 (0,06)	0,65 (0,04)	1,10 (0,04)	1,01 (0,04)	4
152644_at	FBgn0038398	CG4979	0.00210675	0,36 (0,01)	0,45 (0,03)	1,14 (0,05)	0,95 (0,07)	4	lipase-like	enzyme
152648_at	FBgn0035090	CG2736	0.000491	0,37 (0,01)	0,50 (0,03)	0,96 (0,03)	0,89 (0,03)	4		transmembrane receptor
152651_at	FBgn0039184	CG6432	0.0150312	0,42 (0,02)	0,61 (0,04)	0,88 (0,04)	1,05 (0,06)	4	acetate--CoA ligase	enzyme
152654_at	FBgn0028886	BG:DS03431	0.0282013	0,32 (0,03)	0,52 (0,03)	0,74 (0,04)	1,32 (0,08)	4	cation/amino-acid symporter	cation/amino-acid symporter
152683_at	FBgn0034883	CG17664	0.0261128	0,64 (0,04)	0,79 (0,05)	0,97 (0,06)	1,07 (0,07)	4	water transporter-like	transporter
152789_at	FBgn0036479	CG13458	0.0649332	0,44 (0,08)	0,93 (0,10)	0,94 (0,08)	0,81 (0,12)	4
152843_at	FBgn0019952	Orct	0.002767	0,50 (0,01)	0,56 (0,02)	1,02 (0,09)	1,01 (0,04)	4	organic cation transporter	transporter
152958_at	FBgn0031925	Cyp4d21	0.00095275	0,21 (0,01)	0,32 (0,02)	1,07 (0,06)	0,93 (0,03)	4	cytochrome P450, CYP4D21	cytochrome P450
152973_at	FBgn0030745	CG4239	0.00090725	0,66 (0,04)	0,84 (0,09)	1,10 (0,09)	1,05 (0,08)	4
153001_at	FBgn0039667	CG2010	0.0024095	0,66 (0,04)	0,85 (0,07)	1,07 (0,07)	1,01 (0,07)	4
153048_at	FBgn0033973	CG12855	0.013924	0,65 (0,03)	1,19 (0,07)	1,36 (0,14)	1,03 (0,07)	4
153098_at	FBgn0039102	CG16705	0.00162375	0,56 (0,02)	0,87 (0,03)	1,18 (0,07)	1,00 (0,03)	4	serine protease-like	endopeptidase
153189_at	FBgn0035401	CG1291	0.045684	0,65 (0,08)	0,97 (0,05)	1,17 (0,06)	1,12 (0,10)	4
153412_at	FBgn0051284	CG10409	0.00283025	0,63 (0,07)	1,07 (0,09)	1,18 (0,06)	1,16 (0,04)	4		actin binding
153419_at	FBgn0011603	ine	0.0006875	0,61 (0,01)	0,88 (0,03)	1,15 (0,03)	0,90 (0,02)	4		sodium/neurotransmitter symporter
153470_at	FBgn0034436	CG11961	0.0148357	0,70 (0,07)	1,07 (0,12)	1,14 (0,13)	0,95 (0,11)	4
153512_at	FBgn0025777	homer	0.048809	0,67 (0,05)	0,83 (0,07)	0,95 (0,12)	0,98 (0,10)	4		signal transduction
154177_at	FBgn0000405	CycB	0.0169028	0,69 (0,07)	0,95 (0,13)	1,15 (0,21)	1,01 (0,16)	4	cyclin B	cyclin
154391_at	FBgn0033635	CG7777	0.0289865	0,62 (0,03)	0,77 (0,08)	1,10 (0,05)	0,85 (0,05)	4	water transporter	transporter
154521_at	FBgn0004598	CG18734	0.00919925	0,42 (0,06)	0,80 (0,08)	1,09 (0,10)	1,16 (0,11)	4	furin 2	furin ; EC:3.4.21.75 | inferred from direct assay
154546_at	FBgn0037807	CG6293	0.004346	0,36 (0,02)	0,57 (0,05)	1,11 (0,05)	0,91 (0,04)	4	sodium-dependent L-ascorbic acid transporter	transporter
154922_at	FBgn0039690	CG1969	0.0279087	0,47 (0,08)	0,85 (0,09)	1,11 (0,09)	1,18 (0,10)	4		glucosamine-phosphate N-acetyltransferase ; EC:2.3.1.4
155019_at	FBgn0038410	CG12785	0.0572885	0,47 (0,07)	0,84 (0,12)	1,14 (0,09)	0,89 (0,13)	4
141201_at	FBgn0031611	CG17840	0.0823312	0,62 (0,04)	0,80 (0,12)	0,94 (0,04)	0,85 (0,10)	5
141259_at	FBgn0052631	CG1733	0.014548	0,67 (0,05)	1,09 (0,08)	0,74 (0,11)	0,97 (0,07)	5
141284_at	FBgn0039039	CG4677	0.0926827	0,57 (0,03)	1,08 (0,05)	0,54 (0,05)	1,02 (0,05)	5		nucleic acid binding
141332_at	FBgn0026787	Nhe1	0.00375925	0,62 (0,05)	0,68 (0,04)	0,82 (0,06)	1,06 (0,06)	5	sodium/hydrogen antiporter	sodium/hydrogen antiporter
141435_at	FBgn0031249	CG11911	0.001639	0,26 (0,02)	0,46 (0,04)	0,67 (0,05)	0,86 (0,07)	5	serine protease	endopeptidase
141437_at	FBgn0036975	CG5618	0.0009635	0,29 (0,02)	0,44 (0,02)	0,51 (0,04)	0,86 (0,05)	5	glutamate decarboxylase-like	enzyme
141440_at	FBgn0000153	b	0.00174425	0,32 (0,03)	0,53 (0,04)	0,92 (0,06)	0,81 (0,05)	5	glutamate decarboxylase 2	glutamate decarboxylase ; EC:4.1.1.15
141465_at	FBgn0032785	CG10026	0.0028675	0,44 (0,02)	0,67 (0,05)	0,84 (0,05)	0,89 (0,05)	5	alpha-tocopherol transfer relative protein	transcription factor
142131_at	FBgn0034715	CG3382	0.00313575	0,59 (0,04)	0,67 (0,03)	0,99 (0,05)	0,90 (0,08)	5	organic anion transporter	transporter
142196_at	FBgn0010053	CG15101	0.001461	0,61 (0,03)	0,65 (0,03)	1,01 (0,05)	0,84 (0,04)	5
142212_at	FBgn0010651	CG15095	0.000552	0,55 (0,03)	0,67 (0,05)	0,75 (0,05)	1,15 (0,07)	5	sodium/phosphate cotransporter	transporter
142253_at	FBgn0039325	CG10560	0.001111	0,47 (0,02)	0,59 (0,03)	0,73 (0,04)	1,19 (0,06)	5
142356_at	FBgn0016724	RfaBp	0.000491	0,48 (0,02)	0,54 (0,01)	0,72 (0,02)	0,94 (0,02)	5	retinoid/fatty acid binding glycoprotein	fatty acid binding
142378_at	FBgn0038652	CG7720	0.00107825	0,42 (0,03)	0,52 (0,04)	0,82 (0,07)	1,02 (0,10)	5	sodium/iodide symporter-like	transporter
142401_at	FBgn0028428	Ih	0.0242883	0,45 (0,04)	0,62 (0,06)	0,73 (0,06)	1,13 (0,12)	5	voltage-gated ion channel protein	voltage-gated ion channel
142413_at	FBgn0039800	CG11314	0.0005215	0,57 (0,03)	0,65 (0,03)	0,84 (0,04)	1,06 (0,06)	5
142811_at	FBgn0033233	CG15835	0.0734815	0,51 (0,09)	0,52 (0,09)	0,81 (0,06)	0,95 (0,05)	5		DNA binding
142891_at	FBgn0031097	CG17052	0.0242692	0,23 (0,04)	0,52 (0,13)	0,71 (0,07)	0,78 (0,05)	5	peritrophin-like	structural protein
142897_at	FBgn0032791		0.0161895	0,73 (0,08)	0,52 (0,06)	1,01 (0,03)	0,86 (0,06)	5
142948_at	FBgn0016917	Stat92E	0.00063475	0,73 (0,05)	0,64 (0,02)	0,96 (0,08)	0,97 (0,03)	5	signal transducer and transcription activator	RNA polymerase II transcription factor
143151_at	FBgn0000592	Est-6	0.000491	0,67 (0,04)	0,75 (0,05)	0,88 (0,05)	1,06 (0,07)	5	carboxyesterase	carboxyesterase ; EC:3.1.1.1
143239_at	FBgn0002565	Lsp2	0.000491	0,18 (0,01)	0,21 (0,02)	0,67 (0,07)	1,21 (0,10)	5	larval serum protein 2	larval serum protein
143264_at	FBgn0002772	Mlc1	0.0005215	0,62 (0,03)	0,72 (0,04)	0,86 (0,03)	0,94 (0,03)	5	myosin muscle class II essential light chain	muscle motor protein
143413_at	FBgn0004003	wbl	0.0188278	0,23 (0,05)	0,50 (0,04)	0,64 (0,05)	1,01 (0,08)	5
143427_at	FBgn0004117	Tm2	0.0005825	0,66 (0,06)	0,81 (0,07)	0,90 (0,04)	0,97 (0,03)	5	tropomyosin	motor
143586_at	FBgn0010217	ATPsyn-&bg	0.00080325	0,59 (0,04)	0,64 (0,05)	0,87 (0,07)	0,97 (0,07)	5	H<up>+</up>-transporting ATP synthase beta-subunit	hydrogen-transporting ATP synthase ; EC:3.6.1.34
143606_at	FBgn0010383	Cyp18a1	0.00552575	0,38 (0,02)	0,57 (0,03)	0,65 (0,02)	0,85 (0,02)	5	cytochrome P450, CYP18A1	cytochrome P45 ; EC:1.14.14.1
143622_at	FBgn0010423	TpnC47D	0.00058925	0,40 (0,02)	0,57 (0,04)	0,65 (0,06)	0,85 (0,06)	5	troponin C	calcium binding
143660_at	FBgn0011555	&thgr;Try	0.000748	0,22 (0,02)	0,25 (0,02)	0,63 (0,04)	0,80 (0,05)	5	trypsin	trypsin ; EC:3.4.21.4
143808_at	FBgn0015513	mbc	0.0012645	0,68 (0,07)	0,86 (0,07)	0,70 (0,07)	0,87 (0,06)	5
143821_at	FBgn0015569	&agr;-Est1	0.0294907	0,40 (0,04)	0,55 (0,04)	0,76 (0,01)	0,94 (0,01)	5	esterase, unknown substrate	esterase, unknown substrate ; EC:3.1.1.-
143826_at	FBgn0015585	Acp63F	0.000491	0,57 (0,03)	0,59 (0,03)	0,84 (0,04)	1,16 (0,08)	5
143827_at	FBgn0015586	Acp76A	0.00189975	0,28 (0,03)	0,36 (0,03)	0,60 (0,08)	1,24 (0,10)	5	serpin	serpin
143873_at	FBgn0016650	Fsh	0.0215667	0,63 (0,07)	0,78 (0,03)	0,89 (0,08)	0,98 (0,04)	5		G protein linked receptor
143876_at	FBgn0016675	Lectin-gal	0.00208625	0,44 (0,04)	0,28 (0,04)	0,92 (0,07)	0,76 (0,06)	5	galactose-specific C-type lectin	galactose binding lectin
143930_at	FBgn0020509	Acp62F	0.00204175	0,34 (0,01)	0,47 (0,00)	0,66 (0,03)	0,91 (0,01)	5
143946_at	FBgn0020912	Ptx1	0.0312277	0,59 (0,06)	1,20 (0,16)	0,75 (0,07)	0,89 (0,09)	5		specific RNA polymerase II transcription factor
144520_at	FBgn0029765	CG16756	0.00099925	0,46 (0,03)	0,55 (0,04)	0,91 (0,04)	0,90 (0,04)	5	lysozyme P	defense/immunity protein
144614_at	FBgn0029898	CG14439	0.001207	0,52 (0,04)	0,58 (0,10)	0,88 (0,07)	0,95 (0,08)	5	permease-like	transporter
144852_at	FBgn0030271	CG15202	0.0010545	0,27 (0,03)	0,47 (0,01)	0,72 (0,03)	0,70 (0,02)	5
144986_at	FBgn0030450	CG4346	0.0105857	0,42 (0,06)	0,50 (0,05)	0,86 (0,11)	0,84 (0,13)	5		phospholipase A2
145018_at	FBgn0052632	CG15759	0.0484202	0,36 (0,06)	0,52 (0,15)	0,66 (0,02)	0,76 (0,05)	5
145153_at	FBgn0053172	CG8473	0.0128147	0,38 (0,04)	0,39 (0,10)	0,54 (0,07)	0,74 (0,09)	5	ATP-binding cassette transporter	enzyme
145234_at	FBgn0030827	CG18258	0.0007205	0,31 (0,02)	0,43 (0,04)	0,82 (0,05)	1,03 (0,09)	5
145395_at	FBgn0031069	CG12703	0.000491	0,43 (0,04)	0,65 (0,05)	0,75 (0,05)	1,07 (0,07)	5		ligand binding or carrier
145729_at	FBgn0031559	CG3513	0.036939	0,57 (0,04)	0,56 (0,02)	0,92 (0,05)	0,95 (0,03)	5		signal transduction
145779_at	FBgn0031629	CG3244	0.0013885	0,52 (0,03)	0,55 (0,02)	0,88 (0,06)	0,95 (0,05)	5	selectin-like	ligand binding or carrier
145815_at	FBgn0031692	CG6514	0.000657	0,43 (0,02)	0,60 (0,03)	0,66 (0,03)	0,88 (0,04)	5		ligand binding or carrier
145896_at	FBgn0031809	CG9508	0.0265725	0,44 (0,02)	0,60 (0,03)	0,65 (0,03)	0,77 (0,04)	5	neprilysin-like metalloendopeptidase (peptidase M13)	neprilysin
146016_at	FBgn0028987	sp2	0.00199475	0,41 (0,01)	0,41 (0,02)	0,66 (0,02)	0,97 (0,05)	5
146166_at	FBgn0032265	CG18301	0.0008985	0,19 (0,01)	0,30 (0,02)	0,61 (0,04)	1,15 (0,05)	5
146175_at	FBgn0032275	CG17097	0.000491	0,39 (0,02)	0,54 (0,02)	0,81 (0,02)	1,03 (0,03)	5	triacylglycerol lipase-like	enzyme
146210_at	FBgn0032318	CG14072	0.002203	0,51 (0,02)	0,61 (0,03)	0,80 (0,04)	0,90 (0,03)	5
146323_at	FBgn0032494	CG5945	0.00058925	0,27 (0,02)	0,29 (0,01)	0,68 (0,03)	0,84 (0,04)	5
146449_at	FBgn0032706	CG10369	0.001537	0,39 (0,04)	0,70 (0,06)	0,60 (0,04)	0,99 (0,08)	5	potassium channel protein-like	ion channel
146526_at	FBgn0032836	CG10680	0.000491	0,59 (0,05)	0,68 (0,06)	0,87 (0,06)	1,06 (0,08)	5
146555_at	FBgn0028986	sp3	0.0005825	0,50 (0,04)	0,58 (0,03)	0,79 (0,04)	1,03 (0,05)	5
146660_at	FBgn0033047	CG7882	0.0005215	0,56 (0,02)	0,65 (0,04)	0,94 (0,04)	0,87 (0,06)	5	hexose transporter-like	transporter
146661_at	FBgn0033048	CG7881	0.043426	0,27 (0,06)	0,38 (0,11)	0,72 (0,06)	0,68 (0,06)	5	sodium/phosphate cotransporter	transporter
146690_at	FBgn0010482	CG9432	0.001537	0,60 (0,02)	0,73 (0,02)	0,76 (0,04)	1,14 (0,08)	5
146723_at	FBgn0033145	CG12828	0.003379	0,56 (0,01)	0,61 (0,02)	0,72 (0,01)	0,85 (0,02)	5
146734_at	FBgn0033164	CG11112	0.0013695	0,46 (0,03)	0,74 (0,06)	0,73 (0,03)	0,95 (0,03)	5
146735_at	FBgn0033165	CG11113	0.00142375	0,48 (0,03)	0,48 (0,04)	0,80 (0,07)	0,96 (0,08)	5
146868_at	FBgn0028955	CG8788	0.000491	0,62 (0,02)	0,71 (0,03)	0,76 (0,02)	0,86 (0,02)	5
147086_at	FBgn0033723	CG13155	0.0421233	0,22 (0,03)	0,63 (0,07)	0,74 (0,12)	0,65 (0,09)	5
147144_at	FBgn0033826	CG4734	0.00766125	0,14 (0,02)	0,34 (0,04)	0,91 (0,09)	0,64 (0,07)	5
147328_at	FBgn0034153	CG15616	0.000552	0,33 (0,01)	0,47 (0,02)	0,74 (0,04)	0,99 (0,05)	5		signal transduction
147464_at	FBgn0034387	Cyp12b2	0.0011765	0,65 (0,01)	0,66 (0,03)	0,94 (0,02)	0,95 (0,02)	5	cytochrome P450, CYP12B2	cytochrome P450
147514_at	FBgn0034468	CG11797	0.000552	0,39 (0,02)	0,57 (0,03)	0,79 (0,05)	0,79 (0,05)	5
147520_at	FBgn0034474	CG13873	0.000491	0,65 (0,03)	0,74 (0,03)	0,85 (0,03)	1,12 (0,04)	5		ligand binding or carrier
147587_at	FBgn0034563	CG15649	0.0130192	0,35 (0,01)	0,52 (0,02)	0,85 (0,05)	0,88 (0,04)	5
147630_at	FBgn0034645	CG10320	0.00169875	0,63 (0,02)	0,77 (0,05)	0,86 (0,07)	0,92 (0,02)	5	NADH dehydrogenase (ubiquinone), B12 subunit-like	enzyme
148048_at	FBgn0035343	CG16762	0.000672	0,47 (0,02)	0,46 (0,02)	0,71 (0,04)	0,89 (0,04)	5
148553_at	FBgn0052071	CG6261	0.00063475	0,20 (0,01)	0,43 (0,05)	0,65 (0,04)	0,92 (0,04)	5
148565_at	FBgn0036146	CG14141	0.0182012	0,41 (0,07)	0,68 (0,07)	0,69 (0,05)	0,83 (0,07)	5		protein kinase
148834_at	FBgn0036547	CG17032	0.006198	0,53 (0,04)	0,66 (0,04)	0,76 (0,04)	0,84 (0,07)	5
148849_at	FBgn0036573	CG5161	0.0749377	0,60 (0,08)	0,68 (0,07)	0,77 (0,13)	1,05 (0,13)	5
148860_at	FBgn0036587	CG4950	0.0686615	0,61 (0,04)	0,55 (0,06)	0,96 (0,09)	0,87 (0,05)	5		cell adhesion
149001_at	FBgn0036796	CG18231	0.0346842	0,49 (0,07)	1,06 (0,14)	0,70 (0,22)	0,89 (0,09)	5
149115_at	FBgn0036970	CG6289	0.000491	0,36 (0,03)	0,54 (0,01)	0,78 (0,02)	1,08 (0,04)	5	serpin	serpin
149156_at	FBgn0037038	CG11037	0.00058925	0,55 (0,04)	0,58 (0,05)	0,78 (0,03)	0,87 (0,04)	5		endopeptidase
149307_at	FBgn0037292	CG2022	0.00219725	0,56 (0,03)	0,72 (0,06)	0,97 (0,05)	0,83 (0,05)	5
149329_at	FBgn0037323	CG2663	0.0019035	0,24 (0,01)	0,34 (0,01)	0,70 (0,07)	0,83 (0,03)	5	alpha-tocopherol transfer protein-like	ligand binding or carrier
149422_at	FBgn0037470	CG1091	0.0778053	0,46 (0,04)	0,98 (0,21)	0,66 (0,18)	0,90 (0,10)	5
149615_at	FBgn0037788	CG3940	0.00297625	0,33 (0,02)	0,61 (0,03)	0,74 (0,06)	0,76 (0,03)	5	carbonate dehydratase-like	enzyme
149633_at	FBgn0037819	CG14688	0.000491	0,53 (0,05)	0,68 (0,07)	0,73 (0,05)	0,98 (0,04)	5
149790_at	FBgn0038069	CG11608	0.0009165	0,52 (0,02)	0,56 (0,03)	0,67 (0,07)	0,78 (0,04)	5	triacylglycerol lipase-like	enzyme
149838_at	FBgn0038147	CG14375	0.000491	0,37 (0,01)	0,42 (0,02)	0,62 (0,05)	0,99 (0,01)	5
150079_at	FBgn0051190	CG8106	0.0747243	0,44 (0,06)	0,85 (0,05)	0,73 (0,03)	0,86 (0,05)	5
150335_at	FBgn0038914	CG17820	0.003459	0,12 (0,01)	0,16 (0,02)	0,42 (0,04)	1,04 (0,05)	5
150337_at	FBgn0038916	CG6560	0.00443	0,38 (0,04)	0,51 (0,03)	0,97 (0,06)	0,73 (0,05)	5	ADP-ribosylation factor-like	enzyme
150369_at	FBgn0038973	CG18594	0.0042415	0,32 (0,03)	0,44 (0,03)	0,49 (0,03)	0,70 (0,04)	5
150412_at	FBgn0039040	CG13833	0.00340875	0,55 (0,02)	0,48 (0,02)	0,98 (0,05)	0,84 (0,04)	5		enzyme
150424_at	FBgn0039052	CG6733	0.000491	0,38 (0,02)	0,56 (0,04)	0,94 (0,04)	0,80 (0,04)	5	aminoacylase-like (inactive)	peptidase
150530_at	FBgn0039236	CG13639	0.0019865	0,42 (0,01)	0,49 (0,01)	0,70 (0,02)	0,88 (0,03)	5
150573_at	FBgn0039308	CG11889	0.00095075	0,64 (0,03)	0,87 (0,04)	0,82 (0,05)	0,90 (0,07)	5
150709_at	FBgn0039483	CG14259	0.002269	0,36 (0,03)	0,50 (0,04)	0,69 (0,05)	0,86 (0,08)	5
150791_at	FBgn0039611	CG14528	0.0334422	0,60 (0,04)	0,68 (0,10)	0,88 (0,06)	0,86 (0,06)	5	zinc metalloendopeptidase-like	endopeptidase
150848_at	FBgn0039703	CG7829	0.0174862	0,63 (0,06)	0,77 (0,09)	0,90 (0,08)	0,97 (0,06)	5		endopeptidase
150897_at	FBgn0039783	CG9720	0.00117775	0,63 (0,02)	0,68 (0,02)	0,95 (0,06)	0,91 (0,04)	5	procollagen-proline,2-oxoglutarate-4-dioxygenase, alpha-subunit	enzyme
151018_at	FBgn0040531	CG11741	0.000733	0,57 (0,03)	0,71 (0,05)	0,96 (0,07)	0,85 (0,06)	5
151349_at	FBgn0014391	CG9032	0.000491	0,62 (0,02)	0,66 (0,03)	0,82 (0,04)	0,85 (0,04)	5
151370_at	FBgn0040899	CG17776	0.000733	0,63 (0,04)	0,73 (0,04)	0,91 (0,05)	0,98 (0,06)	5
151410_at	FBgn0040943	CG15304	0.000491	0,64 (0,02)	0,74 (0,02)	0,85 (0,02)	0,95 (0,02)	5	cAMP generating peptide
151433_at	FBgn0040972	CG16978	0.0104325	0,45 (0,04)	0,69 (0,09)	0,84 (0,07)	0,82 (0,04)	5
151496_s_at	FBgn0039613	CG14527	0.000491	0,39 (0,01)	0,48 (0,02)	0,82 (0,03)	1,02 (0,07)	5		endopeptidase
151549_i_at	FBgn0051021		0.002075	0,58 (0,03)	0,75 (0,04)	0,80 (0,04)	0,90 (0,04)	5	procollagen-proline,2-oxoglutarate-4-dioxygenase-like	enzyme
151602_at	FBgn0002921	Atp&agr;	0.001006	0,68 (0,04)	0,90 (0,06)	0,82 (0,06)	0,92 (0,06)	5	sodium/potassium-transporting ATPase, alpha-subunit	sodium/potassium-transporting ATPase ; EC:3.6.1.37
151613_at	FBgn0051641	CG5981	0.0222537	0,52 (0,06)	0,79 (0,07)	0,66 (0,06)	1,07 (0,09)	5		motor
151619_at	FBgn0004169	up	0.0083425	0,63 (0,04)	0,73 (0,07)	0,91 (0,06)	0,96 (0,08)	5	troponin T	tropomyosin binding
151712_at	FBgn0031097		0.0220075	0,19 (0,03)	0,50 (0,04)	0,66 (0,06)	0,97 (0,09)	5	peritrophin-like	structural protein
151800_at	FBgn0034229	CG4847	0.000491	0,30 (0,01)	0,48 (0,04)	0,82 (0,02)	0,87 (0,04)	5	cathepsin L-like	endopeptidase
151826_at	FBgn0037913	CG6783	0.000491	0,63 (0,02)	0,71 (0,02)	0,78 (0,02)	1,01 (0,03)	5	fatty acid binding protein-like	ligand binding or carrier
151877_at	FBgn0026593	CG5707	0.0276158	0,46 (0,03)	0,63 (0,07)	0,67 (0,06)	0,98 (0,08)	5
151901_at	FBgn0025878	wrapper	0.0944757	0,41 (0,05)	0,73 (0,19)	0,68 (0,19)	0,77 (0,06)	5		cell adhesion
152004_at	FBgn0000320	cli	0.022589	0,61 (0,06)	0,66 (0,05)	0,84 (0,03)	0,95 (0,05)	5
152019_at	FBgn0039298	to	0.0197705	0,62 (0,05)	0,69 (0,07)	0,90 (0,05)	0,95 (0,05)	5
152119_at	FBgn0015541	BcDNA:GH07	0.000491	0,60 (0,03)	0,70 (0,04)	0,89 (0,05)	0,89 (0,05)	5	membrane alanine aminopeptidase	peptidase
152137_at	FBgn0039754	CG9747	0.00058925	0,28 (0,01)	0,43 (0,02)	0,66 (0,03)	0,79 (0,06)	5		enzyme
152166_at	FBgn0032507	CG9377	0.0157077	0,59 (0,09)	0,63 (0,06)	0,89 (0,09)	0,92 (0,08)	5		endopeptidase
152178_at	FBgn0037723	CG8327	0.017171	0,56 (0,05)	0,66 (0,05)	0,91 (0,06)	0,93 (0,07)	5	spermidine synthase	enzyme
152196_at	FBgn0027562	BcDNA:GH08	0.0005215	0,55 (0,04)	0,55 (0,06)	0,90 (0,09)	1,00 (0,08)	5		transmembrane receptor
152265_at	FBgn0039313	CG11892	0.00063475	0,13 (0,01)	0,26 (0,02)	0,64 (0,03)	0,90 (0,04)	5
152312_at	FBgn0022160	CG8256	0.00077025	0,52 (0,04)	0,59 (0,04)	0,87 (0,05)	0,93 (0,05)	5	glycerol-3-phosphate dehydrogenase-like	enzyme
152387_at	FBgn0027544	BcDNA:GH11	0.0007175	0,60 (0,03)	0,68 (0,03)	0,79 (0,04)	0,94 (0,05)	5
152448_at	FBgn0031860	CG11236	0.0165085	0,46 (0,05)	0,68 (0,08)	0,89 (0,10)	0,78 (0,10)	5		enzyme
152478_at	FBgn0035087	CG2765	0.00055875	0,64 (0,03)	0,76 (0,02)	0,81 (0,03)	0,97 (0,03)	5
152556_at	FBgn0019929	CG2045	0.00170075	0,62 (0,02)	0,70 (0,03)	1,05 (0,05)	0,85 (0,04)	5	serine protease-like	endopeptidase
152573_at	FBgn0038032	CG10096	0.0005215	0,33 (0,01)	0,45 (0,02)	0,70 (0,03)	1,05 (0,04)	5
152623_at	FBgn0015570	&agr;-Est2	0.00118575	0,36 (0,03)	0,39 (0,01)	0,75 (0,06)	0,67 (0,04)	5	esterase, unknown substrate	esterase, unknown substrate ; EC:3.1.1.-
152637_at	FBgn0041096	CG5679	0.0307723	0,52 (0,06)	0,83 (0,15)	0,80 (0,07)	0,95 (0,08)	5		enzyme inhibitor
152687_at	FBgn0030688	CG8952	0.000491	0,59 (0,02)	0,77 (0,03)	0,75 (0,02)	0,99 (0,03)	5	trypsin-like	serine-type endopeptidase
152743_at	FBgn0040398	EG:103E12.	0.000491	0,61 (0,02)	0,63 (0,03)	0,85 (0,04)	0,89 (0,06)	5
152748_at	FBgn0030157	CG1468	0.000552	0,60 (0,05)	0,67 (0,04)	0,87 (0,04)	1,02 (0,05)	5
152766_at	FBgn0002563	Lsp1&bgr;	0.000491	0,06 (0,01)	0,08 (0,01)	0,46 (0,04)	0,66 (0,03)	5	larval serum protein 1 beta-subunit	larval serum protein
152785_at	FBgn0034500	CG11200	0.0008985	0,48 (0,05)	0,62 (0,02)	0,77 (0,05)	0,96 (0,03)	5		enzyme
152830_at	FBgn0035154	CG3344	0.002483	0,18 (0,03)	0,38 (0,03)	0,59 (0,03)	0,88 (0,06)	5		peptidase
152841_at	FBgn0038774	CG5023	0.000552	0,53 (0,01)	0,68 (0,02)	0,75 (0,03)	0,79 (0,02)	5	calponin-like	ligand binding or carrier
152919_at	FBgn0031229	CG11455	0.000491	0,65 (0,02)	0,68 (0,04)	0,91 (0,03)	0,90 (0,03)	5
152970_at	FBgn0010548	CG11140	0.00061975	0,59 (0,01)	0,71 (0,03)	0,83 (0,02)	0,96 (0,06)	5	aldehyde dehydrogenase	enzyme
153050_at	FBgn0036910	Cyp305a1	0.00063475	0,43 (0,01)	0,52 (0,00)	0,85 (0,04)	0,88 (0,01)	5	cytochrome P450, CYP305A1	cytochrome P450
153109_at	FBgn0034521	MGAT1	0.001523	0,35 (0,03)	0,42 (0,03)	0,66 (0,05)	0,74 (0,05)	5		alpha-1,3-mannosyl-glycoprotein beta-1,2-N-acetylglucosaminyltransferase ; EC:2.4.1.101
153172_at	FBgn0032079	CG9524	0.0029375	0,59 (0,04)	0,69 (0,06)	0,80 (0,07)	1,02 (0,10)	5
153232_at	FBgn0032120	CG18419	0.001401	0,60 (0,03)	0,69 (0,05)	0,74 (0,04)	1,06 (0,14)	5	P-type ATPase	transporter
153266_at	FBgn0035452	CG10359	0.0015075	0,43 (0,02)	0,61 (0,08)	0,85 (0,04)	0,84 (0,04)	5	fibrinogen-like	structural protein
153279_at	FBgn0021795	BcDNA:GM12	0.00137925	0,61 (0,02)	0,77 (0,06)	0,73 (0,03)	1,06 (0,03)	5
153374_at	FBgn0004646	ogre	0.0009345	0,54 (0,05)	0,72 (0,05)	0,94 (0,06)	0,87 (0,05)	5	innexin	ion channel
153381_at	FBgn0031914	CG5973	0.00058925	0,52 (0,03)	0,45 (0,03)	0,82 (0,05)	0,98 (0,13)	5		ligand binding or carrier
153444_at	FBgn0020412	JIL-1	0.00737225	0,66 (0,06)	0,74 (0,03)	0,94 (0,05)	0,92 (0,05)	5	protein serine/threonine kinase	protein serine/threonine kinase ; EC:2.7.1.37
153820_at	FBgn0038985	CG6921	0.0005215	0,64 (0,03)	0,69 (0,02)	0,84 (0,03)	0,93 (0,03)	5
153864_at	FBgn0039594	CG9990	0.000491	0,44 (0,02)	0,48 (0,02)	0,76 (0,05)	1,02 (0,08)	5	ATP-binding cassette transporter-like	enzyme
153917_at	FBgn0023536	EG:171D11.	0.0332928	0,58 (0,02)	0,81 (0,10)	0,93 (0,06)	0,85 (0,05)	5	ATP-binding cassette (ABC) transporter	ion channel
153932_at	FBgn0031908	CG5177	0.0005215	0,48 (0,04)	0,71 (0,03)	0,80 (0,04)	0,89 (0,05)	5		enzyme
154031_at	FBgn0013763	Chit	0.001543	0,53 (0,02)	0,66 (0,03)	0,96 (0,04)	0,90 (0,04)	5	chitinase	chitinase ; EC:3.2.1.14
154048_at	FBgn0026576	CG5991	0.0017045	0,47 (0,02)	0,64 (0,05)	0,67 (0,03)	0,80 (0,04)	5	phosphatidylserine decarboxylase proenzyme	enzyme
154086_at	FBgn0033797	CG13328	0.000491	0,67 (0,03)	0,68 (0,03)	0,80 (0,03)	0,91 (0,04)	5
154188_at	FBgn0030817	CG4991	0.00563025	0,57 (0,03)	0,68 (0,05)	0,87 (0,08)	0,91 (0,07)	5	amino-acid permease-like	transporter
154431_at	FBgn0016122	Acer	0.001064	0,61 (0,03)	0,65 (0,02)	0,82 (0,04)	1,03 (0,05)	5	angiotensin I-converting enzyme	peptidyl-dipeptidase A ; EC:3.4.15.1
154772_at	FBgn0033782	CG3850	0.002319	0,17 (0,01)	0,30 (0,02)	0,52 (0,03)	0,91 (0,06)	5		nucleic acid binding
154781_at	FBgn0043792	CG18680	0.00110525	0,21 (0,01)	0,46 (0,05)	0,68 (0,04)	0,88 (0,07)	5
154812_at	FBgn0003162	Pu	0.00063475	0,48 (0,05)	0,60 (0,04)	0,72 (0,05)	0,94 (0,05)	5	GTP cyclohydrolase I	GTP cyclohydrolase I ; EC:3.5.4.16
154890_at	FBgn0036289	CG10657	0.0095155	0,29 (0,02)	0,35 (0,01)	0,60 (0,03)	0,80 (0,02)	5	retinoid binding protein-like	ligand binding or carrier
154963_at	FBgn0032783	CG10237	0.00097175	0,44 (0,03)	0,51 (0,03)	0,84 (0,06)	0,87 (0,03)	5	alpha-tocopherol transfer protein-like	ligand binding or carrier
141242_at	FBgn0034388	CG15092	0.00075775	0,29 (0,02)	0,26 (0,02)	0,29 (0,04)	0,97 (0,06)	6
141406_at	FBgn0037684	CG8129	0.00080325	0,48 (0,04)	0,38 (0,03)	0,67 (0,02)	1,09 (0,04)	6		threonine dehydratase
141646_at	FBgn0032775	CG17544	0.00853225	0,62 (0,08)	0,53 (0,05)	0,77 (0,06)	0,93 (0,08)	6	acyl-CoA oxidase-like	enzyme
142165_at	FBgn0031245	CG3625	0.000828	0,68 (0,03)	0,66 (0,04)	0,76 (0,03)	0,88 (0,05)	6
142954_at	FBgn0034290	CG5773	0.0010335	0,54 (0,02)	0,41 (0,02)	0,29 (0,02)	0,83 (0,05)	6
143240_at	FBgn0002566	lt	0.00200025	0,65 (0,04)	0,70 (0,04)	0,80 (0,04)	1,10 (0,06)	6	vacuolar assembly protein	vacuolar assembly
143272_at	FBgn0002855	Acp26Aa	0.001186	0,41 (0,03)	0,39 (0,04)	0,67 (0,07)	1,53 (0,22)	6	accessory gland peptide	peptide hormone
143289_at	FBgn0003034	Acp70A	0.000491	0,77 (0,04)	0,65 (0,03)	0,86 (0,02)	1,05 (0,02)	6	accessory gland peptide	peptide hormone
143463_at	FBgn0004414	msopa	0.000491	0,36 (0,02)	0,37 (0,01)	0,49 (0,02)	0,88 (0,04)	6
143528_at	FBgn0004879	plx	0.000748	0,69 (0,06)	0,59 (0,06)	0,57 (0,04)	0,85 (0,05)	6
143673_at	FBgn0011670	Mst57Dc	0.0008985	0,47 (0,03)	0,45 (0,03)	0,73 (0,05)	1,05 (0,09)	6
143983_r_at	FBgn0023414	CG15841	0.0007025	0,57 (0,05)	0,44 (0,04)	0,69 (0,06)	1,45 (0,15)	6	accessory gland peptide	ligand binding or carrier
144369_at	FBgn0040364	EG:BACR42I	0.0018835	0,66 (0,05)	0,73 (0,09)	0,79 (0,08)	1,01 (0,09)	6
144701_at	FBgn0030041	CG12116	0.00151275	0,86 (0,02)	0,86 (0,06)	0,61 (0,01)	0,99 (0,04)	6		enzyme
144846_at	FBgn0030262	CG2081	0.00061975	0,55 (0,03)	0,56 (0,04)	0,61 (0,03)	0,82 (0,04)	6
145378_at	FBgn0031034	CG14205	0.0889517	0,56 (0,08)	0,46 (0,05)	0,81 (0,16)	0,97 (0,11)	6		transmembrane receptor
145965_at	FBgn0031924	CG6717	0.00763125	0,49 (0,05)	0,34 (0,02)	0,61 (0,05)	0,86 (0,04)	6	serpin	serpin
146021_at	FBgn0032021	CG7781	0.001111	0,67 (0,06)	0,73 (0,06)	0,71 (0,06)	1,05 (0,09)	6
146076_at	FBgn0040097	CG17011	0.0005215	0,54 (0,05)	0,48 (0,03)	0,70 (0,05)	1,16 (0,12)	6		signal transduction
146190_at	FBgn0032297	CG17124	0.001993	0,51 (0,02)	0,50 (0,02)	0,58 (0,03)	0,96 (0,07)	6
146311_at	FBgn0032472	CG9928	0.000672	0,43 (0,03)	0,39 (0,03)	0,67 (0,04)	0,98 (0,06)	6
146429_at	FBgn0032669	CG15155	0.00066525	0,41 (0,05)	0,26 (0,03)	0,31 (0,04)	1,16 (0,14)	6
146514_at	FBgn0004811		0.0414518	0,58 (0,08)	0,45 (0,08)	0,38 (0,09)	0,84 (0,14)	6
147043_at	FBgn0033659	Damm	0.00081575	0,49 (0,06)	0,51 (0,05)	0,63 (0,08)	0,83 (0,08)	6	caspase	caspase ; EC:3.4.22.-
147327_at	FBgn0034152	CG8626	0.000491	0,67 (0,04)	0,68 (0,04)	0,83 (0,04)	1,20 (0,07)	6		signal transduction
147334_at	FBgn0034160	CG5550	0.0394065	0,13 (0,02)	0,15 (0,02)	0,13 (0,01)	0,47 (0,12)	6	restrictin-like	structural protein
147336_at	FBgn0034162	CG6426	0.000491	0,65 (0,02)	0,68 (0,03)	0,73 (0,03)	0,90 (0,03)	6	calcium binding protein-like	ligand binding or carrier
147434_at	FBgn0034334	CG17522	0.00613725	0,46 (0,05)	0,40 (0,04)	0,47 (0,08)	1,11 (0,11)	6	glutathione transferase	enzyme
147477_at	FBgn0034415	CG15116	0.0020385	0,57 (0,07)	0,47 (0,05)	0,81 (0,10)	1,05 (0,10)	6		enzyme
147502_at	FBgn0034454	CG15120	0.002992	0,70 (0,05)	0,53 (0,02)	0,71 (0,02)	0,95 (0,07)	6
147564_at	FBgn0034538	CG16799	0.00113325	0,51 (0,03)	0,52 (0,03)	0,69 (0,04)	1,02 (0,07)	6	lysozyme	defense/immunity protein
147959_at	FBgn0035186	CG13912	0.00967	0,53 (0,02)	0,59 (0,03)	0,64 (0,03)	0,91 (0,04)	6
148800_at	FBgn0036495	CG7489	0.0132955	0,48 (0,04)	0,38 (0,09)	0,75 (0,04)	0,97 (0,06)	6	accessory gland protein-like
148989_at	FBgn0036780	CG7330	0.0142985	0,57 (0,03)	0,58 (0,03)	0,80 (0,04)	1,13 (0,08)	6
149107_at	FBgn0036959	CG6951	0.0570638	0,66 (0,03)	0,84 (0,05)	0,56 (0,03)	0,91 (0,05)	6		dCMP deaminase ; EC:3.5.4.12 | inferred from sequence similarity
149206_at	FBgn0037126	CG14567	0.0007205	0,66 (0,03)	0,74 (0,08)	0,77 (0,04)	1,06 (0,04)	6
149441_at	FBgn0037498	CG10029	0.0162808	0,63 (0,08)	0,83 (0,09)	0,64 (0,07)	1,29 (0,14)	6		chaperone
149767_at	FBgn0038032	CG10097	0.000491	0,53 (0,08)	0,44 (0,03)	0,79 (0,06)	1,09 (0,08)	6
150339_at	FBgn0038918	CG6690	0.0028245	0,52 (0,06)	0,73 (0,06)	0,42 (0,05)	0,97 (0,09)	6		chaperone
150422_at	FBgn0039050	CG17110	0.00060425	0,74 (0,03)	0,65 (0,03)	0,84 (0,02)	1,00 (0,04)	6	aminoacylase-like (inactive)	peptidase
150482_at	FBgn0039151	CG13607	0.000491	0,28 (0,03)	0,33 (0,03)	0,42 (0,04)	1,09 (0,10)	6
150576_at	FBgn0039312	CG10514	0.00065025	0,60 (0,03)	0,53 (0,04)	0,70 (0,05)	0,90 (0,05)	6
150711_at	FBgn0039485	CG17189	0.0158352	0,54 (0,05)	0,60 (0,08)	0,71 (0,10)	1,06 (0,09)	6
150837_at	FBgn0039685	CG7592	0.00078525	0,42 (0,01)	0,46 (0,02)	0,52 (0,00)	0,85 (0,06)	6	odorant binding-like protein	ligand binding or carrier
151094_at	FBgn0040609	CG3348	0.00623975	0,88 (0,07)	0,79 (0,06)	0,49 (0,03)	1,61 (0,09)	6
151568_at	FBgn0031850	CG11326	0.00289575	0,64 (0,05)	0,64 (0,06)	0,84 (0,07)	1,09 (0,09)	6	thrombospondin-3 like	cell adhesion
152147_at	FBgn0032162	CG4592	0.0006875	0,67 (0,05)	0,73 (0,04)	0,70 (0,04)	0,91 (0,08)	6		enzyme
152325_at	FBgn0039114	CG10374	0.000491	0,30 (0,01)	0,36 (0,02)	0,44 (0,03)	0,82 (0,04)	6		chaperone
152362_at	FBgn0011559	Acp36DE	0.0005215	0,45 (0,02)	0,52 (0,03)	0,61 (0,04)	1,05 (0,06)	6	accessory gland peptide	peptide hormone
152436_at	FBgn0039419	CG12290	0.004958	0,66 (0,04)	0,77 (0,08)	0,77 (0,07)	1,13 (0,05)	6	G-protein coupled receptor-like	G protein linked receptor
152513_at	FBgn0039311	CG10513	0.000491	0,42 (0,01)	0,42 (0,02)	0,54 (0,01)	1,64 (0,08)	6
152579_at	FBgn0031461	Alp23B	0.004326	0,61 (0,05)	0,52 (0,04)	0,76 (0,03)	1,04 (0,05)	6	activin-beta-like	signal transduction
152817_at	FBgn0033446	CG1648	0.000491	0,32 (0,02)	0,43 (0,04)	0,35 (0,03)	1,14 (0,08)	6
152836_at	FBgn0025595	GRHR	0.00848775	0,44 (0,04)	0,59 (0,12)	0,45 (0,05)	0,74 (0,05)	6	gonadotropin-releasing hormone receptor-like	G protein linked receptor
152964_at	FBgn0033915	CG8485	0.0005215	0,64 (0,03)	0,67 (0,02)	0,75 (0,01)	1,00 (0,04)	6	SNF1-like kinase	protein kinase
153014_at	FBgn0052278	CG12032	0.01478	0,75 (0,02)	0,62 (0,05)	0,72 (0,02)	0,90 (0,03)	6
153087_at	FBgn0034479	CG8654	0.00108775	0,55 (0,04)	0,53 (0,05)	0,66 (0,07)	0,82 (0,05)	6	organic cation transporter-like	transporter
153485_at	FBgn0016977	spen	0.00063475	0,76 (0,03)	0,67 (0,05)	0,89 (0,05)	0,97 (0,06)	6
153694_at	FBgn0036650	Baldspot	0.000794	0,59 (0,06)	0,67 (0,10)	0,69 (0,06)	1,05 (0,10)	6
154437_at	FBgn0051365	CG4639	0.00814725	0,64 (0,06)	0,83 (0,06)	0,72 (0,05)	1,19 (0,06)	6		nucleic acid binding
154796_at	FBgn0037203	CG11128	0.00066525	0,65 (0,02)	0,62 (0,07)	0,86 (0,05)	1,16 (0,09)	6	cationic amino-acid transporter	transporter
154821_at	FBgn0043791	CG8147	0.006112	0,08 (0,02)	0,15 (0,05)	0,08 (0,01)	0,86 (0,08)	6	alkaline phosphatase-like	enzyme
155025_at	FBgn0020254	rhea	0.00063475	0,72 (0,05)	0,62 (0,06)	0,77 (0,03)	1,28 (0,12)	6
141576_at	FBgn0030893	CG7122	0.0411622	0,96 (0,04)	0,59 (0,05)	1,02 (0,04)	0,96 (0,06)	7		signal transduction
141773_at	FBgn0035039	CG3608	0.0015935	0,68 (0,02)	0,51 (0,02)	0,81 (0,03)	1,05 (0,04)	7	chaperone-like protein	chaperone
143266_at	FBgn0002774	mle	0.0456635	0,61 (0,05)	0,36 (0,07)	1,03 (0,13)	1,06 (0,16)	7		ATP dependent helicase ; EC:3.6.1.-
143774_at	FBgn0015000	&bgr;ggt-I	0.00058925	0,80 (0,02)	0,60 (0,04)	0,96 (0,03)	1,11 (0,08)	7	protein geranylgeranyl transferase, type I beta-subunit	protein geranylgeranyltransferase ; EC:2.5.1.-
143962_at	FBgn0022710	Ac13E	0.002149	0,80 (0,05)	0,53 (0,02)	1,01 (0,04)	0,96 (0,04)	7	adenylate cyclase	adenylate cyclase ; EC:4.6.1.1
144146_at	FBgn0026439	Eaat1	0.0017175	0,83 (0,04)	0,61 (0,03)	0,88 (0,06)	1,27 (0,07)	7	sodium/excitatory glutamate cotransporter	sodium-excitatory glutamate cotransporter
144155_at	FBgn0026741	CG12373	0.002658	0,99 (0,08)	0,67 (0,04)	0,93 (0,05)	1,12 (0,05)	7
145051_at	FBgn0030545	CG11590	0.0503048	0,84 (0,02)	0,64 (0,04)	0,92 (0,02)	1,11 (0,03)	7
146628_at	FBgn0033000	CG14464	0.0018065	0,91 (0,06)	0,64 (0,04)	0,83 (0,05)	0,93 (0,05)	7
147097_at	FBgn0050044	CG13153	0.0804472	1,02 (0,09)	0,21 (0,02)	0,74 (0,03)	1,14 (0,10)	7
147831_at	FBgn0034963	CG13567	0.003901	0,81 (0,03)	0,62 (0,03)	0,89 (0,02)	0,93 (0,06)	7
147965_at	FBgn0035196	CG9129	0.000552	0,86 (0,03)	0,62 (0,03)	0,79 (0,04)	0,98 (0,05)	7
148298_at	FBgn0035730	CG17744	0.00065025	0,92 (0,11)	0,58 (0,07)	0,71 (0,07)	0,94 (0,05)	7
148446_at	FBgn0023479		0.055382	1,08 (0,07)	0,36 (0,06)	0,93 (0,06)	1,07 (0,07)	7
148573_at	FBgn0036157	CG7560	0.00458625	0,83 (0,04)	0,65 (0,05)	0,78 (0,02)	0,97 (0,04)	7	methylenetetrahydrofolate reductase	enzyme
148779_at	FBgn0036465	CG11552	0.0460962	0,99 (0,11)	0,25 (0,04)	0,27 (0,04)	1,13 (0,14)	7	19S proteasome regulatory particle, non-ATPase protein 12, subunit S14	endopeptidase
149481_at	FBgn0037567	CG9620	0.00782525	1,08 (0,04)	0,60 (0,03)	0,84 (0,08)	1,49 (0,04)	7
149491_at	FBgn0037577	CG7443	0.0928985	0,67 (0,03)	0,16 (0,01)	0,80 (0,14)	0,82 (0,03)	7
149862_at	FBgn0038186	CG14362	0.0448035	0,99 (0,09)	0,48 (0,04)	0,68 (0,07)	1,04 (0,06)	7		ligand binding or carrier
149927_at	FBgn0038280	CG14861	0.0229402	0,95 (0,05)	0,40 (0,05)	0,81 (0,05)	1,13 (0,08)	7
150137_at	FBgn0038612	CG7676	0.00325375	1,01 (0,09)	0,42 (0,02)	0,59 (0,05)	1,12 (0,09)	7
150322_at	FBgn0038897	CG5849	0.086461	0,40 (0,09)	0,13 (0,03)	0,79 (0,06)	0,78 (0,16)	7	membrane alanine aminopeptidase	peptidase
150733_at	FBgn0039520	CG13976	0.029647	0,97 (0,10)	0,48 (0,03)	1,04 (0,08)	1,01 (0,11)	7		receptor
150953_at	FBgn0039864	CG11550	0.080821	0,64 (0,05)	0,36 (0,10)	0,68 (0,10)	1,06 (0,07)	7		ligand binding or carrier
151889_at	FBgn0000077	amx	0.0762275	0,96 (0,09)	0,39 (0,02)	0,77 (0,06)	0,89 (0,08)	7
152416_at	FBgn0026585	CG11045	0.00189425	0,78 (0,06)	0,64 (0,02)	0,95 (0,04)	1,08 (0,04)	7	equilibrative nucleoside transporter 1-like	transporter
152508_at	FBgn0031897	CG13784	0.00206725	0,83 (0,02)	0,57 (0,02)	0,72 (0,06)	0,91 (0,03)	7
152587_at	FBgn0030706	CG8909	0.061844	1,29 (0,09)	0,18 (0,03)	0,74 (0,09)	1,10 (0,14)	7		endopeptidase
152813_at	FBgn0031800	CG9497	0.010397	0,88 (0,07)	0,55 (0,04)	1,13 (0,09)	0,99 (0,08)	7
153075_at	FBgn0033439	CG1773	0.0229605	0,56 (0,04)	0,40 (0,03)	0,91 (0,09)	0,91 (0,06)	7	serine protease-like	endopeptidase
153241_at	FBgn0052425	CG5100	0.00078725	0,73 (0,04)	0,53 (0,02)	0,81 (0,06)	0,93 (0,04)	7
153397_at	FBgn0033916	CG8494	0.0229035	0,95 (0,03)	0,57 (0,01)	0,80 (0,02)	0,92 (0,07)	7		endopeptidase
153555_at	FBgn0037205	CG11133	0.035084	1,07 (0,12)	0,49 (0,01)	0,88 (0,04)	1,18 (0,03)	7		DNA binding
153771_at	FBgn0002645	Map205	0.001503	0,85 (0,04)	0,66 (0,03)	0,77 (0,03)	0,95 (0,13)	7		motor
153802_at	FBgn0039132	AP-1&sgr;	0.0252155	0,90 (0,07)	0,49 (0,02)	0,86 (0,06)	1,12 (0,09)	7	clathrin adaptor protein	transporter
155022_at	FBgn0011771	Hem	0.0562233	0,91 (0,08)	0,53 (0,02)	1,07 (0,05)	0,91 (0,08)	7
141327_at	FBgn0038135	CG8773	0.0025485	0,11 (0,01)	0,33 (0,03)	0,78 (0,06)	0,10 (0,03)	8	glutamyl aminopeptidase	peptidase
141409_at	FBgn0039154	CG6164	0.00089225	0,45 (0,03)	0,57 (0,04)	0,89 (0,11)	0,45 (0,03)	8
141760_at	FBgn0031261	CG11822	0.0830412	0,55 (0,05)	0,85 (0,10)	0,95 (0,12)	0,78 (0,08)	8	nicotinic acetylcholine-gated receptor-channel, subunit-like	transmembrane receptor
141793_at	FBgn0029147	NtR	0.000973	0,64 (0,04)	0,76 (0,03)	1,04 (0,09)	0,77 (0,03)	8
142220_at	FBgn0033367	CG8193	0.00121175	0,66 (0,08)	0,51 (0,04)	0,99 (0,10)	0,70 (0,07)	8	monophenol oxidase	enzyme
142390_at	FBgn0031538	CG3246	0.000613	0,55 (0,02)	0,75 (0,04)	1,14 (0,06)	0,81 (0,05)	8
142662_at	FBgn0038613	CG7678	0.00095275	0,29 (0,02)	0,52 (0,04)	1,00 (0,04)	0,42 (0,02)	8	vacuolar ATPase, subunit-like	transporter
143470_at	FBgn0004431	LysX	0.0005215	0,62 (0,02)	0,70 (0,03)	0,94 (0,03)	0,64 (0,02)	8	lysozyme X	lysozyme ; EC:3.2.1.17
143868_at	FBgn0016075	vkg	0.0005215	0,59 (0,08)	0,82 (0,08)	0,95 (0,11)	0,70 (0,07)	8	collagen IV alpha2 chain	structural protein
143935_s_at	FBgn0020637	Lcp65Ag2	0.097752	0,43 (0,03)	0,97 (0,05)	1,05 (0,06)	0,64 (0,05)	8	larval cuticle protein	structural protein of larval cuticle (Drosophila)
144149_at	FBgn0026602	Ady43A	0.0135657	0,58 (0,02)	0,86 (0,04)	1,14 (0,06)	0,81 (0,04)	8	adenosine kinase-like	adenosine kinase ; EC:2.7.1.20
144306_at	FBgn0028915	BG:DS01068	0.00099925	0,60 (0,03)	0,74 (0,03)	1,00 (0,03)	0,78 (0,03)	8	serine endopeptidase	endopeptidase
144310_at	FBgn0028920	BG:DS00941	0.00188725	0,34 (0,02)	0,51 (0,03)	0,90 (0,04)	0,58 (0,02)	8
145183_at	FBgn0030743	CG9921	0.0005215	0,61 (0,03)	0,80 (0,07)	1,03 (0,06)	0,84 (0,05)	8
145412_at	FBgn0031087	CG12656	0.00095075	0,60 (0,03)	0,68 (0,06)	0,99 (0,05)	0,72 (0,04)	8
145688_at	FBgn0031500	CG17221	0.008368	0,69 (0,05)	1,03 (0,10)	1,00 (0,09)	0,82 (0,08)	8		enzyme
145897_at	FBgn0031810	CG9511	0.000552	0,57 (0,03)	0,78 (0,04)	1,15 (0,07)	0,73 (0,05)	8
146061_at	FBgn0032088	CG13102	0.00090825	0,60 (0,03)	0,73 (0,02)	1,10 (0,07)	0,77 (0,02)	8
146388_at	FBgn0051781	CG15131	0.0033865	0,65 (0,05)	0,89 (0,10)	1,15 (0,07)	0,80 (0,08)	8
146486_at	FBgn0032770	CG13086	0.0079195	0,60 (0,03)	0,71 (0,04)	1,17 (0,08)	0,74 (0,03)	8
146592_at	FBgn0016919	CG12548	0.0011885	0,62 (0,03)	0,90 (0,09)	1,11 (0,10)	0,81 (0,03)	8
146666_at	FBgn0033054	CG14591	0.0016845	0,61 (0,04)	0,99 (0,05)	0,81 (0,07)	0,81 (0,06)	8
146830_s_at	FBgn0043576	CG14746	0.0194092	0,16 (0,05)	0,36 (0,06)	0,74 (0,08)	0,26 (0,05)	8	peptidoglycan recognition protein	defense/immunity protein
147268_at	FBgn0034053	Cyp4aa1	0.00818675	0,61 (0,02)	0,91 (0,06)	1,22 (0,07)	0,86 (0,04)	8	cytochrome P450, CYP4AA1	cytochrome P450
147310_at	FBgn0034128	CG4409	0.0629545	0,61 (0,06)	0,88 (0,07)	0,85 (0,06)	0,79 (0,06)	8
147326_at	FBgn0034151	CG15617	0.0657755	0,38 (0,13)	0,30 (0,12)	1,31 (0,38)	0,71 (0,24)	8		signal transduction
147338_at	FBgn0034165	CG6435	0.00324575	0,48 (0,03)	0,49 (0,04)	1,00 (0,02)	0,74 (0,04)	8
147435_at	FBgn0034336	CG17523	0.025951	0,91 (0,11)	0,52 (0,03)	1,21 (0,10)	0,90 (0,13)	8	glutathione transferase	enzyme
148411_at	FBgn0035905	CG6781	0.093541	0,60 (0,05)	0,66 (0,04)	1,28 (0,11)	0,70 (0,08)	8	glutathione transferase	glutathione transferase
148709_at	FBgn0036359	CG14105	0.00612375	0,68 (0,07)	0,71 (0,05)	1,50 (0,10)	0,83 (0,06)	8
148981_at	FBgn0036767	CG16775	0.00524025	0,44 (0,02)	0,50 (0,02)	1,10 (0,05)	0,68 (0,03)	8
149569_at	FBgn0037715	CG9399	0.000491	0,48 (0,03)	0,78 (0,04)	1,02 (0,05)	0,69 (0,03)	8
150784_at	FBgn0039598	CG14061	0.00073975	0,63 (0,02)	0,83 (0,06)	1,03 (0,06)	0,85 (0,03)	8
151621_at	FBgn0031981	CG7466	0.0167312	0,67 (0,03)	0,88 (0,12)	0,94 (0,08)	0,78 (0,09)	8		structural protein
151779_at	FBgn0032029	CG17292	0.00095075	0,62 (0,06)	0,69 (0,04)	1,06 (0,12)	0,80 (0,05)	8	triacylglycerol lipase-like	enzyme
151783_at	FBgn0035575	CG7509	0.0437053	0,50 (0,05)	0,59 (0,07)	1,10 (0,06)	0,57 (0,06)	8		cell adhesion
151788_at	FBgn0038546	CG7379	0.0023355	0,54 (0,04)	0,75 (0,06)	0,83 (0,14)	0,61 (0,05)	8		enzyme
151819_at	FBgn0038878	CG3301	0.000491	0,58 (0,04)	0,68 (0,05)	1,18 (0,05)	0,79 (0,04)	8		enzyme
151835_at	FBgn0035734	CG14823	0.00577975	0,51 (0,05)	0,54 (0,11)	1,15 (0,04)	0,76 (0,08)	8
151960_at	FBgn0010246	Myo61F	0.000672	0,60 (0,01)	0,81 (0,03)	0,94 (0,02)	0,69 (0,02)	8	myosin I heavy chain	actin binding
152027_at	FBgn0035076	CG10142	0.00060425	0,44 (0,04)	0,42 (0,04)	1,36 (0,12)	0,63 (0,05)	8	peptidyl-dipeptidase (inactive)	peptidase
152054_at	FBgn0030425	CG3775	0.00097175	0,64 (0,07)	0,80 (0,08)	1,17 (0,13)	0,78 (0,08)	8	membrane-anchored zinc metalloprotease (M13 peptidase)-like	endopeptidase
152289_at	FBgn0030148	CG3106	0.0697625	0,49 (0,02)	0,84 (0,03)	1,00 (0,13)	0,72 (0,03)	8	transmembrane protein NRF-6 like	transmembrane receptor
152462_at	FBgn0031865	CG10806	0.00060425	0,60 (0,03)	0,73 (0,04)	1,14 (0,07)	0,83 (0,08)	8	sodium/hydrogen antiporter-like	transporter
152599_at	FBgn0013988	A(225)	0.0005215	0,55 (0,04)	0,70 (0,05)	1,15 (0,08)	0,73 (0,05)	8	A-band associated protein
152610_at	FBgn0053060	CG13057	0.00431825	0,60 (0,09)	0,99 (0,14)	1,55 (0,26)	0,75 (0,10)	8
152708_at	FBgn0029167	Hml	0.00072625	0,70 (0,03)	0,66 (0,05)	1,14 (0,07)	0,76 (0,04)	8		lectin
152933_at	FBgn0037090	CG7529	0.0005215	0,60 (0,05)	0,72 (0,03)	1,01 (0,10)	0,71 (0,03)	8	carboxylesterase-like	enzyme
152999_at	FBgn0031305	CG4715	0.001968	0,64 (0,05)	0,88 (0,10)	1,04 (0,09)	0,78 (0,07)	8
153012_at	FBgn0032286	CG7300	0.000733	0,51 (0,03)	0,81 (0,04)	0,96 (0,07)	0,71 (0,07)	8
153029_at	FBgn0005633	fln	0.000491	0,33 (0,08)	0,69 (0,12)	1,15 (0,24)	0,57 (0,12)	8	flightin	cytoskeletal structural protein
153042_at	FBgn0036968	CG6680	0.00269325	0,66 (0,02)	0,94 (0,05)	1,07 (0,04)	0,87 (0,04)	8	serpin	enzyme inhibitor
153063_at	FBgn0032713	CG17323	0.00371125	0,61 (0,02)	1,01 (0,05)	1,00 (0,03)	0,80 (0,09)	8		enzyme
153069_at	FBgn0034394	CG15096	0.00072475	0,60 (0,03)	1,01 (0,06)	1,13 (0,06)	0,76 (0,09)	8	sodium/phosphate cotransporter	transporter
153105_at	FBgn0036291	CG10681	0.0103945	0,70 (0,06)	0,65 (0,04)	1,05 (0,13)	0,69 (0,07)	8
153283_at	FBgn0019644	ATPsyn-b	0.0005825	0,59 (0,03)	0,90 (0,07)	1,02 (0,05)	0,83 (0,04)	8	H<up>+</up>-transporting ATP synthase b-subunit	hydrogen-transporting ATP synthase ; EC:3.6.1.34
153702_at	FBgn0031046	CG12238	0.0117527	0,58 (0,10)	1,28 (0,14)	0,90 (0,10)	0,71 (0,07)	8		enzyme
154088_at	FBgn0033381	CG11784	0.0715735	0,52 (0,08)	0,56 (0,08)	1,04 (0,11)	0,79 (0,12)	8	glutathione transferase	enzyme
141420_at	FBgn0025620	EG:34F3.5	0.0005215	0,44 (0,03)	0,48 (0,04)	0,79 (0,06)	0,66 (0,07)	9
141445_at	FBgn0024753	Flo-2	0.001535	0,72 (0,05)	0,64 (0,06)	0,83 (0,02)	0,65 (0,02)	9	flotillin 2
141597_at	FBgn0037093	CG7597	0.004176	0,95 (0,05)	0,61 (0,03)	0,81 (0,04)	0,90 (0,08)	9		protein kinase
141628_at	FBgn0024832	AP-50	0.0079585	0,90 (0,04)	0,59 (0,02)	0,92 (0,02)	0,80 (0,01)	9	clathrin adaptor protein AP50	transporter
142436_at	FBgn0051248	CG2640	0.00098325	0,58 (0,02)	0,74 (0,04)	0,79 (0,07)	0,72 (0,03)	9
142487_s_at	FBgn0037929	CG14714	0.0373648	0,70 (0,05)	0,50 (0,03)	0,78 (0,03)	0,81 (0,03)	9	protein phosphatase-like	protein phosphatase
142559_at	FBgn0031981	CG7466	0.0816303	0,91 (0,06)	0,48 (0,05)	0,72 (0,06)	0,86 (0,07)	9		structural protein
142847_at	FBgn0040931	CG9034	0.000491	0,67 (0,04)	0,70 (0,05)	0,92 (0,06)	0,79 (0,05)	9
142968_at	FBgn0052210	CG9274	0.027923	0,82 (0,09)	0,59 (0,06)	0,61 (0,07)	0,76 (0,05)	9
143031_at	FBgn0032026	CG7627	0.0140672	0,73 (0,04)	0,64 (0,06)	0,62 (0,03)	0,77 (0,04)	9	ATP-binding cassette transporter	ion channel
143033_at	FBgn0031761	CG9092	0.0011155	0,44 (0,02)	0,62 (0,01)	0,79 (0,05)	0,46 (0,03)	9		enzyme
143147_at	FBgn0000565	Eip71CD	0.00321525	0,57 (0,04)	1,00 (0,09)	0,68 (0,07)	0,82 (0,09)	9	protein-methionine-S-oxide reductase-like	protein-methionine-S-oxide reductase ; EC:1.8.4.6 | inferred from sequence similarity
143286_at	FBgn0002985	odd	0.015825	0,65 (0,03)	0,60 (0,02)	0,66 (0,07)	0,73 (0,03)	9		specific RNA polymerase II transcription factor
143659_at	FBgn0011554	&eegr;Try	0.007433	0,60 (0,04)	0,45 (0,03)	0,67 (0,05)	0,77 (0,07)	9	trypsin	trypsin ; EC:3.4.21.4
143872_at	FBgn0016123	Aph-4	0.000853	0,57 (0,02)	0,62 (0,04)	0,68 (0,02)	0,75 (0,01)	9	alkaline phosphatase	alkaline phosphatase ; EC:3.1.3.1
143929_at	FBgn0020508	Ag5r2	0.003621	0,37 (0,04)	0,59 (0,04)	0,74 (0,07)	0,37 (0,03)	9
143981_at	FBgn0023395	Chd3	0.048186	0,58 (0,05)	0,66 (0,06)	0,41 (0,06)	0,71 (0,06)	9	DEAH-box helicase	ATP dependent DNA helicase ; EC:3.6.1.3
144480_at	FBgn0029712	CG15912	0.0588685	0,66 (0,03)	0,60 (0,04)	0,47 (0,03)	0,58 (0,06)	9
144829_at	FBgn0030237	CG15209	0.0005215	0,63 (0,02)	0,76 (0,03)	0,86 (0,02)	0,83 (0,03)	9
145345_at	FBgn0030984	CG7440	0.0743507	0,65 (0,04)	0,71 (0,07)	0,47 (0,10)	0,80 (0,06)	9
145516_at	FBgn0031232	CG11617	0.00593025	0,40 (0,08)	0,65 (0,07)	0,70 (0,06)	0,66 (0,05)	9		transcription factor
145600_at	FBgn0031365	CG17650	0.004873	0,98 (0,08)	0,57 (0,05)	0,86 (0,06)	0,84 (0,06)	9
145684_at	FBgn0031489	CG17224	0.000491	0,63 (0,02)	0,74 (0,06)	0,90 (0,04)	0,73 (0,04)	9		enzyme
145759_at	FBgn0031603	CG15432	0.062392	0,50 (0,07)	0,65 (0,07)	0,35 (0,05)	0,74 (0,07)	9
146060_at	FBgn0032087	CG9568	0.0005215	0,56 (0,03)	0,81 (0,04)	0,85 (0,05)	0,58 (0,06)	9
146103_at	FBgn0032144	CG17633	0.0005215	0,16 (0,01)	0,34 (0,01)	0,54 (0,02)	0,34 (0,01)	9	carboxypeptidase A	peptidase
146652_at	FBgn0033035	CG17337	0.00785525	0,77 (0,04)	0,66 (0,04)	0,96 (0,10)	0,82 (0,06)	9
146763_at	FBgn0033216	CG1946	0.0445885	0,65 (0,06)	0,95 (0,11)	0,65 (0,08)	0,79 (0,12)	9
146973_at	FBgn0033570	CG7712	0.007827	0,66 (0,03)	0,71 (0,04)	0,84 (0,04)	0,83 (0,04)	9		NADH dehydrogenase
147320_at	FBgn0034143	CG8303	0.00280925	0,50 (0,02)	0,69 (0,09)	0,73 (0,04)	0,76 (0,04)	9
147354_at	FBgn0034199	CG15917	0.000552	0,66 (0,04)	0,81 (0,05)	0,75 (0,07)	0,81 (0,05)	9
147424_at	FBgn0034322	CG18536	0.069709	0,60 (0,04)	0,66 (0,06)	0,86 (0,07)	0,66 (0,06)	9
147493_at	FBgn0034438	CG9416	0.00187875	0,68 (0,04)	0,66 (0,05)	0,84 (0,06)	0,79 (0,06)	9
147517_at	FBgn0034471	CG8462	0.021897	0,52 (0,04)	0,45 (0,05)	0,63 (0,04)	0,66 (0,03)	9		ligand binding or carrier
147579_at	FBgn0034554	CG15227	0.0533855	0,84 (0,03)	0,59 (0,03)	0,83 (0,04)	0,87 (0,06)	9	carbonate dehydratase	enzyme
148144_at	FBgn0035496	CG14990	0.0310873	0,53 (0,03)	0,64 (0,13)	0,79 (0,04)	0,69 (0,06)	9		endopeptidase
148254_at	FBgn0035666	CG6580	0.000657	0,19 (0,01)	0,15 (0,03)	0,44 (0,02)	0,36 (0,04)	9	serine proteinase 2-like	endopeptidase
148400_at	FBgn0035886	CG7118	0.0025315	0,20 (0,02)	0,29 (0,03)	0,44 (0,06)	0,19 (0,03)	9		endopeptidase
148422_at	FBgn0035926	CG5804	0.000491	0,49 (0,02)	0,60 (0,05)	0,75 (0,03)	0,58 (0,04)	9	diazepam-binding inhibitor-like	enzyme inhibitor
148677_at	FBgn0036320	CG10943	0.00360225	0,67 (0,04)	0,77 (0,06)	0,73 (0,06)	0,72 (0,06)	9		motor
148835_at	FBgn0036549	CG10516	0.00456125	0,38 (0,03)	0,49 (0,04)	0,74 (0,06)	0,66 (0,08)	9		enzyme
148973_at	FBgn0036752	Adgf-A	0.00713475	0,54 (0,11)	0,52 (0,09)	0,82 (0,10)	0,70 (0,06)	9		enzyme
148980_at	FBgn0036766	CG5506	0.0023	0,70 (0,07)	0,68 (0,07)	0,95 (0,11)	0,73 (0,07)	9
149519_at	FBgn0037613	CG9790	0.020935	0,57 (0,05)	0,70 (0,05)	0,75 (0,05)	0,68 (0,04)	9	cyclin-dependent protein kinase subunit-like	protein kinase
149610_at	FBgn0037782	CG12813	0.0289807	0,20 (0,04)	0,12 (0,02)	0,67 (0,13)	0,44 (0,11)	9
149750_at	FBgn0038014	CG10041	0.0572745	0,48 (0,03)	0,63 (0,05)	0,70 (0,05)	0,68 (0,05)	9		endopeptidase
149817_at	FBgn0038118	CG7855	0.0957902	0,58 (0,07)	0,79 (0,29)	0,66 (0,16)	0,61 (0,19)	9
150700_at	FBgn0039472	CG17192	0.0276435	0,20 (0,04)	0,18 (0,04)	0,52 (0,03)	0,31 (0,04)	9	lipase-like	enzyme
150884_at	FBgn0039761	CG18404	0.0005825	0,30 (0,01)	0,34 (0,01)	0,72 (0,03)	0,50 (0,03)	9
151123_at	FBgn0040638	CG12979	0.00112125	0,90 (0,04)	0,66 (0,02)	0,84 (0,04)	0,85 (0,01)	9
151392_at	FBgn0040923	CG11368	0.000491	0,67 (0,01)	0,61 (0,02)	0,88 (0,03)	0,63 (0,02)	9
151421_at	FBgn0040958	CG13395	0.0209123	0,48 (0,03)	0,53 (0,05)	0,76 (0,04)	0,47 (0,04)	9
151422_at	FBgn0040959	CG17814	0.00423725	0,38 (0,03)	0,44 (0,02)	0,73 (0,05)	0,33 (0,03)	9
151781_at	FBgn0039342	CG5107	0.00093575	0,53 (0,08)	0,41 (0,05)	0,58 (0,08)	0,47 (0,07)	9
151848_at	FBgn0031515	CG9664	0.003845	0,66 (0,04)	0,77 (0,03)	0,89 (0,04)	0,82 (0,02)	9	ATP-binding cassette transporter	ion channel
151946_at	FBgn0014000	Os9	0.0851785	0,62 (0,03)	0,52 (0,05)	0,86 (0,06)	0,79 (0,05)	9		pheromone binding
151956_at	FBgn0033423	CG1809	0.002513	0,29 (0,01)	0,49 (0,02)	0,67 (0,03)	0,40 (0,02)	9	alkaline phosphatase-like	enzyme
152118_at	FBgn0033327	PGRP-SC1b	0.0034505	0,24 (0,02)	0,26 (0,03)	0,59 (0,08)	0,22 (0,03)	9	peptidoglycan recognition protein	defense/immunity protein
152442_at	FBgn0051233	CG5839	0.000552	0,29 (0,02)	0,34 (0,03)	0,56 (0,05)	0,44 (0,05)	9	aminopeptidase N-like	peptidase
152490_at	FBgn0015777	Nrv2	0.00391375	0,68 (0,04)	0,66 (0,07)	0,77 (0,11)	0,74 (0,10)	9	sodium/potassium-transporting ATPase, beta-subunit	sodium/potassium-transporting ATPase ; EC:3.6.1.37
152567_at	FBgn0031929	CG18585	0.001673	0,24 (0,04)	0,17 (0,01)	0,67 (0,04)	0,22 (0,04)	9
152582_at	FBgn0037950	CG14723	0.057432	0,67 (0,04)	0,89 (0,05)	0,90 (0,07)	0,76 (0,18)	9	glycine receptor, alpha-3 subunit-like	transmembrane receptor
152768_at	FBgn0034137	CG4945	0.0488855	0,46 (0,05)	0,53 (0,12)	0,65 (0,05)	0,69 (0,03)	9	protein serine/threonine kinase-like	protein kinase
152786_at	FBgn0024187	CG8110	0.0704473	0,54 (0,09)	0,82 (0,13)	0,71 (0,05)	0,72 (0,06)	9	JNK/SAPK-associated protein-like	motor
152909_at	FBgn0051116	CG6942	0.001474	0,68 (0,05)	0,80 (0,07)	0,75 (0,07)	0,82 (0,06)	9	chloride channel	ion channel
152917_at	FBgn0036137	CG7628	0.0075395	0,68 (0,05)	0,61 (0,04)	0,72 (0,05)	0,77 (0,06)	9	phosphate permease-like	transporter
152963_at	FBgn0017561	Ork1	0.00519625	0,46 (0,04)	0,86 (0,14)	0,61 (0,09)	0,69 (0,08)	9	open rectifier potassium channel	potassium channel
153009_at	FBgn0032261	CG6094	0.0117527	0,64 (0,05)	0,69 (0,07)	0,78 (0,06)	0,80 (0,08)	9
153076_at	FBgn0030892	CG7206	0.001797	1,04 (0,03)	0,75 (0,03)	0,62 (0,01)	0,95 (0,06)	9
153688_at	FBgn0038721	CG16718	0.00152675	0,54 (0,04)	0,50 (0,05)	0,78 (0,06)	0,71 (0,03)	9
153824_at	FBgn0000317	Cka	0.00159875	0,66 (0,03)	0,79 (0,04)	0,81 (0,04)	0,77 (0,06)	9	myosin class VIIA	actin binding
153898_at	FBgn0052743	CG4555	0.0332515	0,83 (0,04)	0,53 (0,05)	0,94 (0,06)	0,85 (0,13)	9
153920_at	FBgn0003502	Btk29A	0.0506127	0,28 (0,06)	1,22 (0,16)	0,48 (0,03)	0,59 (0,10)	9	Btk family kinase	receptor signalling protein tyrosine kinase
153992_at	FBgn0027535	botv	0.01676	0,77 (0,07)	0,47 (0,03)	0,76 (0,05)	0,72 (0,03)	9	exostosin-like	structural protein
154972_at	FBgn0037664	CG8420	0.0010545	0,54 (0,01)	0,70 (0,05)	0,72 (0,04)	0,73 (0,02)	9
155115_at	FBgn0024362	EG:8D8.6	0.00133825	0,92 (0,08)	0,50 (0,03)	0,83 (0,05)	0,76 (0,06)	9	N-acetyltransferase-like	N-acetyltransferase
141310_at	FBgn0039760	CG9682	0.00089225	0,84 (0,07)	0,59 (0,04)	0,80 (0,09)	0,54 (0,05)	10
141369_at	FBgn0039778	CG18030	0.000491	0,06 (0,01)	0,10 (0,01)	0,30 (0,02)	0,03 (0,01)	10	trypsin-like	endopeptidase
141418_at	FBgn0036024	CG18180	0.00098325	0,26 (0,01)	0,54 (0,01)	0,80 (0,02)	0,15 (0,01)	10
141670_at	FBgn0033901	CG12366	0.0228945	0,69 (0,05)	1,24 (0,10)	0,90 (0,08)	0,68 (0,06)	10
141672_r_at	FBgn0032715	CG17597	0.00286825	0,71 (0,05)	0,88 (0,04)	0,93 (0,09)	0,61 (0,02)	10		enzyme
142407_at	FBgn0036622	CG4753	0.003379	0,57 (0,01)	0,75 (0,01)	0,93 (0,02)	0,55 (0,03)	10	1-acylglycerol-3-phosphate O-acyltransferase-like	enzyme
142419_at	FBgn0030098	CG12057	0.00124325	0,06 (0,01)	0,19 (0,01)	0,41 (0,01)	0,03 (0,01)	10
142691_at	FBgn0035372	CG12093	0.0029215	0,98 (0,08)	0,64 (0,05)	1,07 (0,05)	0,85 (0,09)	10
142951_at	FBgn0028534	BG:DS00941	0.0005215	0,48 (0,04)	0,64 (0,04)	1,11 (0,08)	0,36 (0,02)	10
143603_i_at	FBgn0010359	&ggr;Try	0.0009765	0,49 (0,05)	0,51 (0,05)	0,52 (0,04)	0,20 (0,02)	10	trypsin	trypsin ; EC:3.4.21.4
143624_at	FBgn0010425	&egr;Try	0.000491	0,28 (0,02)	0,36 (0,03)	0,39 (0,02)	0,20 (0,01)	10	trypsin	trypsin ; EC:3.4.21.4
143796_at	FBgn0015316	Try29F	0.0327988	0,45 (0,05)	0,47 (0,03)	0,36 (0,03)	0,30 (0,06)	10	trypsin	trypsin ; EC:3.4.21.4
143944_at	FBgn0020906	Ser4	0.00621275	0,32 (0,06)	0,51 (0,17)	0,61 (0,12)	0,28 (0,05)	10	serine endopeptidase	serine-type endopeptidase
144851_at	FBgn0030270	CG15199	0.0005825	0,37 (0,02)	0,44 (0,02)	0,47 (0,03)	0,24 (0,01)	10
145243_at	FBgn0030837	CG8661	0.004591	0,25 (0,01)	0,39 (0,02)	0,95 (0,02)	0,17 (0,01)	10
145795_at	FBgn0031653	CG8871	0.000491	0,08 (0,01)	0,23 (0,03)	0,64 (0,04)	0,04 (0,01)	10		endopeptidase
145796_at	FBgn0031654	CG8869	0.001085	0,49 (0,09)	0,53 (0,10)	0,73 (0,12)	0,32 (0,07)	10	serine protease-like	endopeptidase
146298_at	FBgn0032448	CG5781	0.0114492	0,96 (0,06)	0,77 (0,04)	0,46 (0,07)	0,66 (0,01)	10
146490_at	FBgn0032778	CG9978	0.000491	0,46 (0,02)	0,55 (0,03)	0,95 (0,04)	0,36 (0,02)	10	galactose-specific C-type lectin-like	cell adhesion
146587_at	FBgn0032947	CG17571	0.00183675	0,19 (0,01)	0,34 (0,02)	0,72 (0,05)	0,15 (0,02)	10	trypsin-like	endopeptidase
146681_at	FBgn0033085	CG15908	0.0296865	0,93 (0,07)	0,66 (0,03)	0,84 (0,07)	0,74 (0,04)	10
146832_at	FBgn0043575	CG14745	0.0010545	0,37 (0,02)	0,54 (0,03)	0,86 (0,06)	0,29 (0,02)	10	peptidoglycan recognition protein	defense/immunity protein
147118_at	FBgn0033774	CG12374	0.0005215	0,06 (0,01)	0,10 (0,01)	0,22 (0,02)	0,03 (0,00)	10	zinc carboxypeptidase	peptidase
147152_at	FBgn0019928	CG4812	0.006562	0,46 (0,03)	0,51 (0,03)	0,96 (0,06)	0,36 (0,04)	10	trypsin alpha-like	endopeptidase
147217_at	FBgn0050479	CG18373	0.0617333	0,60 (0,08)	0,68 (0,11)	0,80 (0,10)	0,47 (0,09)	10
147407_at	FBgn0034292	CG5767	0.00223825	0,34 (0,03)	0,57 (0,03)	1,04 (0,05)	0,26 (0,01)	10
147408_at	FBgn0034293	CG14495	0.004654	0,59 (0,04)	0,70 (0,03)	0,85 (0,05)	0,38 (0,01)	10
147422_at	FBgn0034318	CG14500	0.0005215	0,28 (0,02)	0,34 (0,02)	0,81 (0,04)	0,14 (0,02)	10		ligand binding or carrier
147627_at	FBgn0050222	CG12709	0.00594125	0,68 (0,04)	0,80 (0,05)	1,06 (0,06)	0,66 (0,05)	10
148228_at	FBgn0035619	CG10592	0.00133225	0,23 (0,02)	0,38 (0,04)	0,47 (0,07)	0,14 (0,01)	10	alkaline phosphatase-like	enzyme
148253_at	FBgn0035664	CG6467	0.000491	0,49 (0,02)	0,62 (0,01)	0,60 (0,01)	0,32 (0,02)	10	chymotrypsin-like serine protease	endopeptidase
148255_at	FBgn0035667	CG10475	0.0224983	0,48 (0,03)	0,47 (0,07)	0,76 (0,10)	0,26 (0,02)	10		endopeptidase
148309_at	FBgn0035743	CG15829	0.0349975	0,61 (0,06)	0,78 (0,06)	0,99 (0,07)	0,61 (0,09)	10	diazepam-binding inhibitor-like protein	enzyme inhibitor
148310_i_at	FBgn0035744	CG8628	0.000737	0,37 (0,01)	0,55 (0,02)	1,01 (0,06)	0,27 (0,01)	10	diazepam-binding inhibitor-like	enzyme inhibitor
148311_f_at	FBgn0035744	CG8628	0.00058925	0,36 (0,01)	0,58 (0,01)	0,98 (0,07)	0,32 (0,02)	10	diazepam-binding inhibitor-like	enzyme inhibitor
148332_at	FBgn0035779	CG8562	0.0008075	0,25 (0,04)	0,45 (0,04)	0,88 (0,04)	0,11 (0,01)	10	zinc carboxypeptidase	metallocarboxypeptidase
148401_at	FBgn0035887	CG7170	0.0141758	0,43 (0,07)	0,63 (0,07)	0,80 (0,12)	0,38 (0,05)	10		endopeptidase
148963_at	FBgn0036737	CG6298	0.0005215	0,22 (0,02)	0,33 (0,03)	0,28 (0,02)	0,09 (0,01)	10	serine protease	endopeptidase
148964_at	FBgn0036738	CG7542	0.000491	0,30 (0,02)	0,42 (0,03)	0,91 (0,08)	0,17 (0,01)	10	chymotrypsin-like serine protease	endopeptidase
149568_at	FBgn0037714	CG9396	0.00105975	0,67 (0,03)	0,76 (0,04)	1,10 (0,05)	0,63 (0,05)	10
150615_at	FBgn0039371	CG4960	0.0172412	0,95 (0,04)	0,51 (0,03)	0,92 (0,06)	0,73 (0,03)	10
150893_f_at	FBgn0039777	CG2229	0.00063475	0,32 (0,02)	0,48 (0,02)	0,72 (0,03)	0,14 (0,01)	10	serine protease-like	endopeptidase
151360_at	FBgn0040887	CG7418	0.000491	0,66 (0,04)	0,80 (0,03)	0,81 (0,04)	0,56 (0,02)	10
151733_at	FBgn0010497	CG5304	0.00327075	0,64 (0,03)	1,20 (0,11)	0,97 (0,14)	0,58 (0,05)	10	sodium/phosphate cotransporter	transporter
151793_at	FBgn0035665	CG6483	0.000491	0,45 (0,02)	0,53 (0,02)	0,49 (0,02)	0,26 (0,02)	10	chymotrypsin-like serine protease	endopeptidase
151980_at	FBgn0035620	CG5150	0.00282525	0,11 (0,02)	0,42 (0,05)	0,42 (0,07)	0,08 (0,01)	10	alkaline phosphatase-like	enzyme
152006_at	FBgn0035670	CG10472	0.000491	0,34 (0,02)	0,49 (0,01)	0,65 (0,02)	0,16 (0,02)	10	chymotrypsin-like serine protease	endopeptidase
152221_at	FBgn0038292	CG3987	0.00065025	0,65 (0,02)	0,92 (0,05)	0,99 (0,07)	0,66 (0,07)	10
152492_at	FBgn0035937	CG5741	0.0468783	0,82 (0,04)	0,49 (0,06)	0,66 (0,04)	0,60 (0,04)	10
152757_at	FBgn0036068	CG6640	0.00061975	0,52 (0,04)	0,58 (0,09)	0,92 (0,14)	0,31 (0,03)	10		transporter
152794_at	FBgn0035781	CG8560	0.00249925	0,55 (0,03)	0,55 (0,03)	0,78 (0,05)	0,44 (0,02)	10	carboxypeptidase-like (inactive)	peptidase
153000_at	FBgn0035241	CG12105	0.078154	0,48 (0,05)	1,05 (0,06)	0,91 (0,07)	0,52 (0,04)	10		motor
153260_at	FBgn0026061	Mipp1	0.0024065	0,70 (0,03)	0,85 (0,03)	0,89 (0,05)	0,60 (0,03)	10	inositol-polyphosphate phosphatase 1	inositol/phosphatidylinositol phosphatase
153543_at	FBgn0025693	CG11163	0.00931675	0,67 (0,04)	0,76 (0,05)	0,86 (0,09)	0,60 (0,06)	10	zinc transporter-like	transporter
142147_at	FBgn0032068	CG9466	0.0021735	0,51 (0,04)	0,60 (0,04)	1,68 (0,12)	0,14 (0,04)	11	lysosomal acid alpha-mannosidase-like	enzyme
142194_at	FBgn0031813	CG9527	0.00254025	0,69 (0,03)	0,71 (0,02)	0,79 (0,03)	0,42 (0,02)	11	acyl-CoA oxidase-like	enzyme
142402_at	FBgn0037678	CG16749	0.000491	0,31 (0,01)	0,59 (0,04)	0,82 (0,04)	0,13 (0,01)	11		endopeptidase
142953_at	FBgn0030774	CG9675	0.0005215	0,74 (0,04)	0,85 (0,03)	0,90 (0,03)	0,47 (0,02)	11		endopeptidase
143243_at	FBgn0002571	LvpL	0.0027085	0,77 (0,05)	0,95 (0,06)	1,47 (0,12)	0,04 (0,00)	11	alpha-glucosidase	alpha-glucosidase ; EC:3.2.1.20
143338_f_at	FBgn0003356		0.000491	0,41 (0,02)	0,55 (0,02)	0,72 (0,04)	0,15 (0,00)	11	serine endopeptidase	serine carboxypeptidase
143339_i_at	FBgn0003357	Ser99Db	0.001109	0,63 (0,06)	0,70 (0,05)	0,73 (0,05)	0,30 (0,02)	11	serine endopeptidase	serine-type endopeptidase
143340_f_at	FBgn0003357	Ser99Db	0.000491	0,44 (0,02)	0,59 (0,01)	0,68 (0,03)	0,17 (0,01)	11	serine endopeptidase	serine-type endopeptidase
143341_at	FBgn0003358	Ser99Dc	0.000491	0,40 (0,04)	0,53 (0,07)	0,81 (0,08)	0,05 (0,00)	11	serine endopeptidase	serine-type endopeptidase
143385_at	FBgn0003863	&agr;Try	0.000491	0,80 (0,01)	0,86 (0,01)	0,72 (0,01)	0,49 (0,01)	11	trypsin	trypsin ; EC:3.4.21.4
143602_at	FBgn0010357	&bgr;Try	0.000491	0,65 (0,02)	0,77 (0,02)	0,62 (0,03)	0,25 (0,02)	11	trypsin	trypsin ; EC:3.4.21.4
143604_r_at	FBgn0010359	&ggr;Try	0.00342025	0,58 (0,06)	0,67 (0,03)	0,66 (0,03)	0,27 (0,02)	11	trypsin	trypsin ; EC:3.4.21.4
143775_at	FBgn0015001	&igr;Try	0.00931675	0,87 (0,05)	0,85 (0,06)	1,06 (0,07)	0,37 (0,02)	11	trypsin	trypsin ; EC:3.4.21.4
145202_at	FBgn0030775	CG9673	0.00210025	0,76 (0,06)	0,97 (0,07)	1,11 (0,06)	0,57 (0,02)	11		endopeptidase
145711_at	FBgn0031533	CG2772	0.0155185	0,99 (0,09)	1,01 (0,04)	1,52 (0,06)	0,59 (0,05)	11	lipase 3-like	enzyme
146014_at	FBgn0032002	CG8353	0.000521	0,78 (0,01)	0,77 (0,02)	0,84 (0,02)	0,41 (0,04)	11	cytidine deaminase-like	enzyme
146017_at	FBgn0032008	CG14277	0.004203	0,82 (0,04)	0,72 (0,02)	0,94 (0,08)	0,45 (0,05)	11
146050_at	FBgn0032069	CG9468	0.0005825	0,49 (0,04)	0,87 (0,06)	1,30 (0,09)	0,17 (0,05)	11	lysosomal acid alpha-mannosidase-like	enzyme
146273_at	FBgn0032413	CG16997	0.000613	0,72 (0,03)	0,96 (0,06)	0,56 (0,05)	0,26 (0,04)	11		endopeptidase
146707_at	FBgn0033124	Tsp42Ec	0.0016905	1,06 (0,04)	1,07 (0,03)	0,95 (0,04)	0,63 (0,02)	11	tetraspanin
147014_at	FBgn0043470	CG12350	0.0010205	0,52 (0,02)	0,61 (0,04)	0,95 (0,04)	0,23 (0,01)	11	serine-type endopeptidase	endopeptidase
147093_at	FBgn0033733	CG8834	0.000552	0,90 (0,04)	1,10 (0,10)	1,02 (0,05)	0,40 (0,02)	11	luciferase-like	enzyme
147128_r_at	FBgn0033789	CG13324	0.0008245	0,79 (0,08)	0,88 (0,03)	0,81 (0,02)	0,48 (0,05)	11
147235_at	FBgn0033999	CG8093	0.0063545	0,59 (0,01)	0,83 (0,02)	1,03 (0,03)	0,44 (0,03)	11	triacylglycerol lipase-like	enzyme
147406_at	FBgn0034289	CG10910	0.00072475	0,78 (0,05)	0,66 (0,06)	0,65 (0,01)	0,22 (0,04)	11		structural protein
147550_at	FBgn0034515	CG13428	0.000491	0,59 (0,01)	0,70 (0,02)	1,00 (0,02)	0,40 (0,01)	11
147636_at	FBgn0034662	CG13492	0.00148775	1,01 (0,04)	1,28 (0,05)	1,13 (0,05)	0,57 (0,03)	11		cell adhesion
148054_at	FBgn0035355	CG16985	0.00061975	1,05 (0,04)	0,98 (0,05)	0,89 (0,04)	0,51 (0,04)	11
148055_at	FBgn0035356	CG16986	0.00061975	0,89 (0,06)	1,22 (0,02)	0,83 (0,02)	0,47 (0,06)	11
148251_at	FBgn0035661	CG10477	0.0005215	0,79 (0,04)	0,82 (0,05)	1,20 (0,07)	0,21 (0,02)	11	serine-type endopeptidase	endopeptidase
148370_at	FBgn0035831	CG8038	0.0491147	1,54 (0,11)	0,21 (0,02)	0,99 (0,08)	0,67 (0,07)	11		ribonuclease P
148678_at	FBgn0036321	CG14120	0.014568	0,54 (0,05)	0,64 (0,06)	0,99 (0,04)	0,33 (0,05)	11
149479_at	FBgn0051463	CG11673	0.0876782	0,59 (0,05)	0,64 (0,04)	1,16 (0,06)	0,32 (0,02)	11
149964_at	FBgn0038346	CG14872	0.0005215	0,86 (0,07)	1,12 (0,11)	0,88 (0,02)	0,59 (0,04)	11
150191_at	FBgn0038700	CG3734	0.00081775	0,62 (0,03)	0,71 (0,05)	0,99 (0,06)	0,37 (0,02)	11		peptidase
150192_at	FBgn0038701	CG18493	0.00061975	0,48 (0,04)	0,63 (0,03)	1,04 (0,05)	0,20 (0,01)	11
150257_at	FBgn0038790	CG5097	0.0009005	0,78 (0,05)	0,63 (0,04)	0,77 (0,04)	0,35 (0,02)	11	metallothionein	ligand binding or carrier
150323_at	FBgn0038900	CG13420	0.00469525	0,61 (0,05)	0,85 (0,04)	1,29 (0,06)	0,51 (0,03)	11
150699_at	FBgn0039471	CG6295	0.0011605	0,18 (0,01)	0,27 (0,02)	0,18 (0,01)	0,01 (0,00)	11	triacylglycerol lipase	enzyme
150703_at	FBgn0039475	CG6277	0.002998	0,66 (0,02)	0,72 (0,02)	1,51 (0,01)	0,22 (0,02)	11	triacylglycerol lipase	enzyme
152122_at	FBgn0034296	CG10912	0.000491	1,10 (0,03)	1,16 (0,04)	0,91 (0,02)	0,30 (0,01)	11
152176_at	FBgn0040060	yip7	0.000613	0,45 (0,03)	0,57 (0,02)	0,79 (0,02)	0,19 (0,02)	11
152369_at	FBgn0032049	CG13095	0.000491	0,37 (0,02)	0,45 (0,02)	0,70 (0,02)	0,13 (0,01)	11	aspartic-type endopeptidase	endopeptidase
152779_at	FBgn0038136	CG8774	0.01041	0,70 (0,04)	0,72 (0,04)	0,91 (0,04)	0,40 (0,02)	11	glutamyl aminopeptidase	peptidase
152993_at	FBgn0030696	CG8509	0.0742095	0,93 (0,04)	0,59 (0,05)	0,95 (0,06)	0,61 (0,08)	11	protein tyrosine phosphatase activator	enzyme activator
153728_at	FBgn0012037	Ance	0.000491	0,70 (0,02)	0,90 (0,03)	1,03 (0,04)	0,56 (0,03)	11	angiotensin I-converting enzyme	peptidyl-dipeptidase
154009_at	FBgn0023519	EG:63B12.2	0.0032865	0,99 (0,03)	1,17 (0,04)	1,01 (0,03)	0,67 (0,02)	11	ribosomal protein L16-like	ribosomal protein
154046_at	FBgn0000377	crn	0.063812	0,76 (0,02)	0,97 (0,04)	0,93 (0,07)	0,60 (0,03)	11		DNA binding
154892_at	FBgn0034488	CG11208	0.010041	0,94 (0,02)	0,95 (0,02)	0,97 (0,02)	0,63 (0,04)	11
155032_at	FBgn0013563	l(3)70Da	0.0388472	0,80 (0,04)	0,86 (0,04)	0,66 (0,05)	0,50 (0,03)	11		enzyme
141374_at	FBgn0012042	AttA	0.005851	1,34 (0,10)	0,87 (0,11)	1,42 (0,15)	2,93 (0,32)	12	attacin	antibacterial response protein
141606_at	FBgn0028736	Ero1L	0.00161625	1,08 (0,03)	1,01 (0,05)	0,90 (0,01)	2,01 (0,04)	12		signal transduction
142222_at	FBgn0015039	Cyp9b2	0.0005215	1,09 (0,04)	1,13 (0,05)	1,22 (0,06)	2,65 (0,12)	12	cytochrome P450, CYP9B2	cytochrome P450 ; EC:1.14.14.1
142254_at	FBgn0039326	CG10562	0.004149	1,05 (0,06)	1,15 (0,04)	1,13 (0,05)	3,10 (0,15)	12
143589_at	FBgn0010241	Mdr50	0.0884812	0,92 (0,11)	1,53 (0,20)	1,52 (0,17)	2,92 (0,33)	12	multidrug resistance protein 50	multidrug transporter
143715_at	FBgn0013749	Arf102F	0.00081575	0,93 (0,03)	0,97 (0,05)	1,03 (0,03)	1,65 (0,09)	12	ADP ribosylation factor	GTP binding
143849_at	FBgn0015816	Slh	0.003173	1,19 (0,09)	1,01 (0,19)	1,19 (0,12)	1,83 (0,15)	12		transporter
144212_at	FBgn0028419	Kr-h2	0.000491	1,01 (0,02)	1,03 (0,03)	1,01 (0,02)	1,77 (0,08)	12
144713_at	FBgn0030060	CG2004	0.00065025	0,98 (0,07)	1,37 (0,06)	1,11 (0,05)	3,01 (0,16)	12
145228_at	FBgn0030818	CG8936	0.013649	1,01 (0,06)	1,18 (0,06)	0,99 (0,04)	1,54 (0,06)	12		actin binding
145743_at	FBgn0031579	CG15422	0.017312	1,00 (0,04)	1,09 (0,04)	0,95 (0,04)	1,71 (0,07)	12
146052_at	FBgn0032074	Tsp29Fa	0.00106325	1,07 (0,03)	0,79 (0,03)	1,25 (0,05)	1,68 (0,07)	12	transmembrane 4 superfamily member 7-like
146379_at	FBgn0040260	CG17932	0.0163335	1,41 (0,12)	1,10 (0,10)	0,87 (0,03)	3,67 (0,19)	12	UDP-glucuronosyltransferase	enzyme
147151_at	FBgn0033835	CG18279	0.00090725	0,90 (0,05)	1,03 (0,11)	1,78 (0,10)	1,18 (0,07)	12
147220_s_at	FBgn0041581	CG18372	0.000944	1,40 (0,08)	1,00 (0,12)	1,88 (0,25)	3,42 (0,44)	12
147852_at	FBgn0034999	CG3394	0.00404875	1,06 (0,12)	0,75 (0,02)	1,29 (0,04)	1,63 (0,09)	12	fatty acid transporter-like	transporter
148000_at	FBgn0035265	CG18173	0.00789375	0,94 (0,04)	1,22 (0,04)	1,04 (0,08)	1,56 (0,06)	12
148171_at	FBgn0035535	CG15017	0.00102	1,10 (0,11)	1,08 (0,15)	1,00 (0,09)	2,57 (0,19)	12
148172_at	FBgn0035536	CG15018	0.004516	1,01 (0,06)	1,34 (0,11)	0,96 (0,06)	2,67 (0,20)	12	alpha-tocopherol transfer protein-like	ligand binding or carrier
148801_at	FBgn0036496	CG7804	0.00107825	1,05 (0,13)	0,89 (0,05)	0,98 (0,06)	1,61 (0,09)	12		RNA binding
148804_at	FBgn0036501	CG7272	0.0067535	1,29 (0,16)	1,18 (0,18)	1,18 (0,14)	2,94 (0,37)	12
149699_at	FBgn0037934	CG6830	0.00075675	0,98 (0,03)	1,01 (0,04)	1,12 (0,06)	2,99 (0,16)	12
149798_at	FBgn0038082	CG5724	0.0151173	1,16 (0,08)	1,03 (0,06)	1,13 (0,12)	7,07 (0,40)	12	antennal-enriched UDP-glucuronosyltransferase-like	enzyme
150161_at	FBgn0038647	CG14302	0.0527085	1,08 (0,09)	1,30 (0,10)	1,29 (0,18)	3,60 (0,26)	12
150456_at	FBgn0039091	CG10182	0.262369	1,32 (0,42)	0,92 (0,24)	0,85 (0,25)	6,09 (1,27)	12
150880_at	FBgn0039756	CG9743	0.004854	1,06 (0,06)	1,03 (0,08)	1,05 (0,10)	2,21 (0,14)	12	stearoyl-CoA desaturase-like	enzyme
152082_at	FBgn0038039	CG5196	0.031208	0,93 (0,04)	1,11 (0,10)	0,93 (0,03)	1,65 (0,05)	12		transcription factor
152274_at	FBgn0046302	CG10650	0.00081575	0,91 (0,03)	1,04 (0,04)	1,06 (0,03)	1,67 (0,07)	12		endopeptidase
152667_at	FBgn0025724	&bgr;'Cop	0.00122325	0,95 (0,05)	0,94 (0,04)	0,97 (0,04)	1,73 (0,06)	12	coatomer beta'-subunit	signal transduction
152751_at	FBgn0032477	CG5287	0.0019175	1,11 (0,03)	1,19 (0,04)	1,09 (0,05)	1,65 (0,06)	12	UDP-N-acetylglucosamine--dolichyl-phosphate N-acetylglucosamine-1-phosphate transferase	enzyme
153281_at	FBgn0031661	CG8890	0.002987	1,09 (0,10)	1,03 (0,12)	0,98 (0,09)	1,87 (0,14)	12	GDP-mannose 4,6-dehydratase	GDP-mannose 4,6-dehydratase ; EC:4.2.1.47 | inferred from sequence similarity
154081_at	FBgn0002780	mod	0.00086175	1,21 (0,14)	1,12 (0,07)	1,06 (0,10)	1,92 (0,12)	12		DNA binding
154671_at	FBgn0039094	CG10184	0.00185275	0,79 (0,04)	0,98 (0,05)	1,11 (0,06)	2,40 (0,16)	12	threonine aldolase-like	enzyme
154995_at	FBgn0020622	Pi3K21B	0.0273863	0,94 (0,08)	0,82 (0,06)	1,25 (0,07)	1,89 (0,10)	12	1-phosphatidylinositol 3-kinase, regulatory subunit	1-phosphatidylinositol 3-kinase ; EC:2.7.1.137
141214_at	FBgn0004868	Gdi	0.00073975	1,45 (0,11)	1,89 (0,18)	1,28 (0,16)	1,22 (0,16)	13	GDP-dissociation inhibitor	GDP-dissociation inhibitor
141303_at	FBgn0033830	CG10814	0.615508	5,52 (0,59)	5,97 (0,88)	2,87 (0,37)	2,81 (0,46)	13
141487_at	FBgn0003278	RpI135	0.434635	1,94 (0,22)	3,47 (0,36)	3,37 (0,43)	2,55 (0,25)	13	DNA-directed RNA polymerase I, 125kD subunit	DNA-directed RNA polymerase I ; EC:2.7.7.6
141511_at	FBgn0016794	dos	0.023359	1,56 (0,10)	1,65 (0,17)	1,41 (0,08)	1,31 (0,10)	13		SH3/SH2 adaptor protein
141701_at	FBgn0033205	CG2064	0.0931605	5,96 (1,26)	4,54 (1,11)	2,18 (0,54)	3,68 (0,90)	13		enzyme
141713_at	FBgn0004643	mit(1)15	0.0656122	1,82 (0,11)	1,60 (0,09)	1,32 (0,18)	1,40 (0,14)	13		cell cycle regulator
141727_at	FBgn0036838	CG3808	0.381128	1,64 (0,41)	4,43 (0,83)	1,89 (0,33)	1,61 (0,32)	13		RNA binding
141772_at	FBgn0039209	CG13624	0.0033195	2,69 (0,31)	2,08 (0,25)	1,38 (0,17)	1,61 (0,20)	13
141947_at	FBgn0003159	ptr	0.0463872	1,22 (0,08)	1,56 (0,08)	1,48 (0,06)	1,25 (0,07)	13
142052_at	FBgn0040931	CG9034	0.104567	2,00 (0,28)	1,31 (0,18)	1,91 (0,28)	1,96 (0,29)	13
142054_at	FBgn0031664	CG8892	0.114593	1,69 (0,16)	1,51 (0,15)	1,29 (0,10)	1,57 (0,13)	13
142119_at	FBgn0004145	CG11525	0.0687605	1,73 (0,16)	1,90 (0,17)	1,95 (0,19)	1,47 (0,23)	13	vacuolar hydrogen-transporting ATPase, 16 kD subunit	hydrogen-transporting ATPase ; EC:3.6.1.35)"/individual sequence/
142301_s_at	FBgn0036172	CG11711	0.0005215	1,16 (0,06)	1,54 (0,09)	1,15 (0,06)	1,17 (0,06)	13
142555_at	FBgn0004169	up	0.00061975	2,49 (0,27)	2,39 (0,42)	2,03 (0,32)	1,59 (0,25)	13	troponin T	tropomyosin binding
142756_at	FBgn0030263	CG2076	0.000491	1,43 (0,04)	1,65 (0,14)	1,24 (0,06)	1,23 (0,05)	13
142965_at	FBgn0004435	G&agr;49B	0.0991542	1,59 (0,13)	1,09 (0,11)	1,85 (0,17)	1,28 (0,15)	13	G protein, alphaq-subunit	heterotrimeric G protein
143046_at	FBgn0033913	CG8468	0.101297	1,79 (0,16)	2,11 (0,38)	1,74 (0,27)	1,39 (0,15)	13	monocarboxylate transporter-like	transporter
143469_at	FBgn0004430	LysS	0.0878625	1,68 (0,09)	1,32 (0,19)	1,49 (0,30)	1,56 (0,10)	13	lysozyme S	lysozyme ; EC:3.2.1.17
143696_at	FBgn0011824	CG4038	0.0019445	1,66 (0,10)	1,66 (0,10)	1,45 (0,03)	1,37 (0,03)	13
143734_at	FBgn0013984	InR	0.145193	3,33 (0,61)	2,24 (0,46)	1,58 (0,54)	1,73 (0,35)	13	insulin receptor, alpha-subunit-like	insulin receptor
143786_at	FBgn0015234	HLH106	0.000491	1,59 (0,10)	1,76 (0,11)	1,33 (0,05)	1,39 (0,06)	13		transcription factor
143789_at	FBgn0015279	Pi3K92E	0.110616	1,65 (0,16)	1,24 (0,14)	1,16 (0,20)	1,52 (0,18)	13	1-phosphatidylinositol 3-kinase	1-phosphatidylinositol 3-kinase ; EC:2.7.1.137
144043_at	FBgn0024992	EG:100G10.	0.008861	1,74 (0,21)	1,50 (0,29)	1,62 (0,22)	1,46 (0,20)	13	ATP-dependenent metalloprotease-like	endopeptidase
144124_at	FBgn0026374	Rhp	0.0732042	2,00 (0,17)	1,52 (0,13)	1,78 (0,17)	1,67 (0,15)	13	RHO binding protein	RHO small GTPase
144201_at	FBgn0028381	decay	0.00069575	1,23 (0,06)	1,58 (0,02)	1,33 (0,02)	1,39 (0,13)	13	caspase	caspase ; EC:3.4.22.-
144391_at	FBgn0024988	CG14800	0.277023	4,76 (0,97)	2,06 (0,52)	1,85 (0,59)	1,70 (0,43)	13
144521_at	FBgn0029766	CG15784	0.000733	3,39 (0,31)	3,29 (0,26)	1,65 (0,15)	1,95 (0,15)	13
144757_at	FBgn0030132	CG12067	0.0368757	1,53 (0,08)	1,08 (0,04)	1,25 (0,03)	1,23 (0,05)	13
144881_at	FBgn0052666	CG1760	0.195241	2,16 (0,26)	1,96 (0,28)	1,23 (0,19)	1,68 (0,26)	13	DRAK-related serine/threonine kinase	protein kinase
144938_at	FBgn0030391	CG1900	0.0195523	2,05 (0,27)	2,22 (0,39)	1,44 (0,19)	1,60 (0,22)	13	RAS small GTPase-like	cell cycle regulator
144998_at	FBgn0030469	CG15745	0.309659	16,87 (8,12)	16,53 (9,33)	13,35 (7,19)	11,56 (6,34)	13
145206_at	FBgn0030782	CG18358	0.0128702	1,77 (0,15)	1,44 (0,14)	1,42 (0,13)	1,22 (0,08)	13
145223_at	FBgn0030810	CG9059	0.301204	2,16 (0,24)	1,19 (0,09)	1,49 (0,12)	1,77 (0,14)	13	dipeptidyl-peptidase IV-like	peptidase
145427_at	FBgn0031114	cactin	0.339984	4,69 (1,10)	3,98 (1,22)	1,90 (0,74)	2,94 (0,83)	13
145482_at	FBgn0031184	CG14615	0.0210077	1,60 (0,12)	1,17 (0,17)	1,21 (0,18)	1,20 (0,11)	13
145680_at	FBgn0051694	CG15401	0.00098325	1,33 (0,08)	1,64 (0,13)	1,22 (0,08)	1,26 (0,10)	13		signal transduction
145681_at	FBgn0051694	CG3098	0.004482	2,08 (0,23)	2,17 (0,38)	1,55 (0,22)	1,53 (0,12)	13	interferon-like	signal transduction
145700_at	FBgn0031520	CG8837	0.0743135	1,27 (0,08)	1,74 (0,12)	1,11 (0,08)	1,13 (0,08)	13	sugar transporter-like	transporter
145845_at	FBgn0031735	CG11029	0.192266	1,53 (0,11)	1,49 (0,09)	1,26 (0,11)	1,30 (0,08)	13
145855_at	FBgn0043362	CG9011	0.00922975	1,55 (0,09)	1,42 (0,07)	1,41 (0,13)	1,19 (0,04)	13		enzyme
146041_at	FBgn0029004	lmg	0.0666988	1,17 (0,09)	1,69 (0,06)	0,99 (0,06)	1,24 (0,09)	13
146530_at	FBgn0045064	CG13969	0.101354	1,90 (0,19)	1,25 (0,18)	1,32 (0,13)	1,28 (0,12)	13
146542_at	FBgn0032860	CG15130	0.175893	2,08 (0,27)	1,55 (0,23)	1,41 (0,20)	1,27 (0,19)	13
146573_at	FBgn0032919	CG9253	0.00594125	1,69 (0,13)	1,02 (0,11)	1,50 (0,12)	1,42 (0,12)	13		enzyme
146708_at	FBgn0029507	Tsp42Ed	0.0005215	2,36 (0,13)	1,85 (0,15)	1,37 (0,09)	1,41 (0,09)	13
146750_at	FBgn0033194	CG2093	0.0257855	1,50 (0,14)	1,66 (0,13)	1,27 (0,12)	1,46 (0,12)	13
146757_at	FBgn0033204	CG2065	0.0739578	3,05 (0,23)	2,37 (0,25)	4,16 (0,40)	3,03 (0,32)	13		enzyme
146770_at	FBgn0033225	CG1550	0.002541	1,59 (0,10)	1,71 (0,13)	1,23 (0,10)	1,26 (0,08)	13		tubulinyl--tyrosine ligase
146946_s_at	FBgn0033518	Prx2540	0.000491	2,38 (0,23)	1,90 (0,15)	1,53 (0,12)	1,75 (0,13)	13	antioxidant	enzyme
146986_at	FBgn0033588	CG13228	0.073337	1,97 (0,20)	1,50 (0,17)	1,57 (0,12)	1,75 (0,13)	13
147024_at	FBgn0033639	CG9003	0.00208125	1,50 (0,10)	1,65 (0,14)	1,16 (0,12)	1,21 (0,10)	13		DNA binding
147459_at	FBgn0034382	CG18609	0.000491	1,84 (0,24)	2,09 (0,29)	1,23 (0,18)	1,70 (0,22)	13
147568_at	FBgn0034542	CG9025	0.06852	2,38 (0,30)	1,63 (0,36)	1,46 (0,22)	1,54 (0,27)	13		actin binding
148077_at	FBgn0052486	CG14954	0.010738	1,42 (0,10)	1,56 (0,11)	1,13 (0,14)	1,36 (0,10)	13
148428_at	FBgn0035933	CG13309	0.00273175	1,99 (0,16)	1,49 (0,15)	1,36 (0,13)	1,39 (0,14)	13
148486_at	FBgn0045823	CG16707	0.0005215	1,12 (0,08)	1,55 (0,13)	1,07 (0,05)	1,15 (0,06)	13
148547_at	FBgn0063911	Mocs1	0.0653352	2,46 (0,28)	2,49 (0,25)	1,40 (0,22)	2,24 (0,20)	13
148597_at	FBgn0036196	CG11658	0.087668	2,01 (0,29)	1,45 (0,27)	1,29 (0,23)	1,71 (0,28)	13
148609_at	FBgn0036214	CG7264	0.0487928	1,33 (0,10)	1,57 (0,08)	1,18 (0,15)	1,45 (0,08)	13		motor
148716_at	FBgn0052130	CG14108	0.159701	3,24 (0,89)	3,88 (1,30)	1,75 (0,87)	3,87 (1,28)	13
148772_at	FBgn0040296	Ocho	0.252588	3,21 (0,67)	1,67 (0,51)	2,11 (0,52)	2,61 (0,84)	13
148962_at	FBgn0036735	CG6311	0.270592	4,07 (1,16)	2,42 (0,84)	1,43 (0,49)	3,29 (1,18)	13
149123_at	FBgn0028978	trbl	0.0310228	1,98 (0,16)	1,84 (0,12)	1,62 (0,10)	1,39 (0,09)	13
149251_at	FBgn0010830	CG11238	0.167099	2,13 (0,27)	2,13 (0,39)	1,86 (0,29)	1,65 (0,25)	13
149340_at	FBgn0037345	CG2948	0.037015	1,62 (0,13)	1,66 (0,11)	1,53 (0,09)	1,39 (0,09)	13		cell cycle regulator
149478_at	FBgn0037563	CG11672	0.0566108	1,60 (0,08)	1,53 (0,08)	1,59 (0,10)	1,39 (0,10)	13
149756_at	FBgn0010038	GstD21	0.0138055	17,83 (1,18)	12,93 (0,46)	6,53 (0,24)	8,30 (0,32)	13
149759_at	FBgn0010041	GstD24	0.003028	6,64 (0,25)	5,17 (0,13)	4,11 (0,21)	2,70 (0,16)	13
149855_at	FBgn0038172	Adgf-D	0.00063475	1,10 (0,04)	1,39 (0,06)	1,76 (0,09)	1,14 (0,05)	13	secretory component-like
150107_at	FBgn0038557	CG7305	0.138257	1,42 (0,11)	1,98 (0,20)	1,73 (0,24)	1,46 (0,16)	13
150245_at	FBgn0051209	CG5035	0.346545	2,08 (0,22)	2,01 (0,18)	1,74 (0,13)	1,65 (0,12)	13
150318_at	FBgn0038893	CG6353	0.0458522	2,04 (0,18)	1,69 (0,12)	1,49 (0,15)	1,80 (0,13)	13
150359_at	FBgn0038957	CG7059	0.002386	1,95 (0,33)	1,36 (0,34)	1,23 (0,26)	1,67 (0,31)	13		enzyme
150613_at	FBgn0039369	CG17195	0.0175543	1,54 (0,18)	1,70 (0,14)	1,21 (0,10)	1,32 (0,14)	13		transcription factor
151022_at	FBgn0053187	CG16750	0.00867825	1,80 (0,19)	1,55 (0,20)	1,48 (0,19)	1,41 (0,17)	13
151542_r_at	FBgn0051619	CG2131	0.0436015	1,23 (0,05)	1,53 (0,05)	1,25 (0,15)	1,13 (0,04)	13	adhesion protein-like	cell adhesion
151553_at	FBgn0034978	CG3257	0.0666035	1,99 (0,19)	1,69 (0,29)	1,60 (0,18)	1,85 (0,21)	13
151687_s_at	FBgn0017581	Lk6	0.000871	2,27 (0,33)	2,39 (0,43)	1,39 (0,29)	1,70 (0,28)	13	protein serine/threonine kinase	protein serine/threonine kinase ; EC:2.7.1.37
151784_at	FBgn0013951	Mer	0.00174625	1,42 (0,12)	1,22 (0,05)	1,53 (0,06)	1,22 (0,02)	13	ezrin/moesin/radixin-like	motor
151933_at	FBgn0027593	BcDNA:GH03	0.0018065	1,59 (0,10)	1,33 (0,05)	1,25 (0,07)	1,24 (0,07)	13		cell cycle regulator
152008_at	FBgn0039790	CG2246	0.00988675	1,23 (0,06)	1,71 (0,13)	1,19 (0,05)	1,20 (0,06)	13	ribose-phosphate pyrophosphokinase-associated protein	enzyme
152212_at	FBgn0038388	CG4287	0.0038425	1,65 (0,13)	1,17 (0,08)	1,38 (0,13)	1,36 (0,15)	13
152368_at	FBgn0038465	CG8913	0.00077025	1,65 (0,07)	1,51 (0,07)	1,39 (0,06)	1,30 (0,06)	13		enzyme
152381_at	FBgn0020388	Pcaf	0.0097735	1,39 (0,05)	2,24 (0,18)	1,37 (0,13)	1,45 (0,07)	13	histone acetyltransferase	histone acetyltransferase ; EC:2.3.1.48
152450_at	FBgn0025681	CG3558	0.008213	1,33 (0,07)	1,76 (0,08)	1,36 (0,07)	1,32 (0,08)	13		receptor
152458_at	FBgn0025592	CG18374	0.004281	1,10 (0,04)	1,22 (0,05)	1,69 (0,07)	1,15 (0,05)	13
152558_at	FBgn0034997	CG3376	0.0056135	2,21 (0,18)	1,96 (0,22)	1,45 (0,15)	1,31 (0,13)	13	sphingomyelin phosphodiesterase-like	enzyme
152734_at	FBgn0028940	Cyp28a5	0.00447825	4,70 (0,27)	3,55 (0,21)	1,98 (0,14)	5,10 (0,61)	13	cytochrome P450, CYP28A5	cytochrome P450 ; EC:1.14.14.1 | inferred from sequence similarity
152741_at	FBgn0011659	Mlh1	0.305892	2,04 (0,16)	2,53 (0,24)	1,85 (0,17)	1,72 (0,22)	13		DNA repair protein
153104_at	FBgn0029925	CG3040	0.00227	1,54 (0,06)	1,41 (0,03)	1,20 (0,02)	1,16 (0,02)	13		actin binding
153186_at	FBgn0040259	CG18578	0.0087875	2,02 (0,16)	2,02 (0,10)	1,40 (0,07)	1,83 (0,10)	13
153264_at	FBgn0035150	REV1	0.0528153	1,62 (0,11)	1,55 (0,13)	1,37 (0,12)	1,27 (0,11)	13		DNA repair protein
153298_at	FBgn0037236	CG9772	0.0463975	2,18 (0,24)	1,84 (0,35)	1,85 (0,25)	1,76 (0,25)	13
153313_at	FBgn0014011	Rac2	0.0508985	2,32 (0,32)	1,71 (0,29)	2,07 (0,35)	1,51 (0,38)	13		RHO small GTPase
153431_at	FBgn0002641	mal	0.161725	2,44 (0,18)	2,02 (0,26)	1,45 (0,12)	1,41 (0,13)	13	molybdopterin cofactor sulfurase-like	molybdopterin cofactor sulfurase
153462_at	FBgn0035983	CG4080	0.089537	1,34 (0,10)	1,77 (0,13)	1,15 (0,10)	1,31 (0,12)	13
154076_at	FBgn0033562	CG6751	0.0169255	1,57 (0,17)	1,56 (0,06)	1,49 (0,07)	1,40 (0,06)	13		enzyme
154185_at	FBgn0000578	enb	0.351289	2,51 (0,34)	1,62 (0,46)	2,26 (0,30)	1,51 (0,23)	13		signal transduction
154332_at	FBgn0039541	CG12876	0.000853	2,03 (0,16)	1,80 (0,16)	1,38 (0,13)	1,50 (0,12)	13		enzyme
154422_at	FBgn0052343	CG6994	0.118394	1,00 (0,09)	1,92 (0,19)	1,38 (0,06)	1,20 (0,14)	13		cell adhesion
154474_at	FBgn0033665	CG13189	0.005206	1,76 (0,22)	1,36 (0,21)	1,57 (0,25)	1,26 (0,22)	13
154536_at	FBgn0031450	Hrs	0.0304172	1,59 (0,12)	1,45 (0,05)	1,35 (0,07)	1,18 (0,03)	13		endopeptidase
154731_at	FBgn0028646	aralar1	0.0019615	1,53 (0,10)	1,63 (0,13)	1,36 (0,11)	1,22 (0,10)	13	mitochondrial carrier protein, calcium-dependent	mitochondrial small-molecule carrier or transporter
154810_at	FBgn0036147	CG6199	0.126594	1,75 (0,06)	1,59 (0,16)	1,24 (0,03)	1,32 (0,06)	13	procollagen-lysine 5-dioxygenase	enzyme
154928_at	FBgn0005642	wdn	0.040362	1,73 (0,21)	1,76 (0,20)	1,86 (0,20)	1,47 (0,16)	13		RNA polymerase II transcription factor
155116_at	FBgn0040294	POSH	0.0611242	2,52 (0,14)	2,33 (0,23)	1,63 (0,13)	1,45 (0,17)	13
AFFX-Dros-18S_rRNA_M_at			0.374333	5,26 (1,21)	4,60 (1,46)	3,27 (1,12)	5,41 (1,90)	13
141206_at	FBgn0025725	&agr;Cop	0.0005215	1,34 (0,11)	1,23 (0,06)	1,13 (0,06)	1,88 (0,10)	14	coatomer alpha-subunit	enzyme
141434_at	FBgn0035165	CG13887	0.000748	1,44 (0,05)	1,17 (0,06)	0,92 (0,03)	2,25 (0,13)	14		motor
141551_at	FBgn0035987	CG3689	0.0216077	1,28 (0,13)	1,26 (0,15)	1,65 (0,17)	2,24 (0,23)	14
141962_at	FBgn0032455	CG5792	0.675151	1,34 (0,46)	3,58 (0,52)	2,01 (0,30)	2,48 (0,31)	14
142444_at	FBgn0029980	CG10778	0.0620363	1,40 (0,12)	1,23 (0,07)	0,94 (0,06)	1,77 (0,09)	14
142511_at	FBgn0035591	CG4611	0.412054	2,15 (0,19)	1,90 (0,31)	0,63 (0,19)	2,59 (0,22)	14
142700_at	FBgn0053104	CG9443	0.0020355	1,26 (0,05)	1,34 (0,11)	1,24 (0,06)	1,68 (0,08)	14
143401_at	FBgn0003961	Uro	0.00287725	1,67 (0,07)	1,05 (0,12)	0,79 (0,02)	1,97 (0,15)	14	urate oxidase	urate oxidase ; EC:1.7.3.3
143996_at	FBgn0023530	EG:171E4.4	0.00834525	2,10 (0,07)	1,85 (0,23)	0,91 (0,03)	2,10 (0,07)	14
145265_at	FBgn0030876	CG6762	0.004152	1,92 (0,14)	0,96 (0,08)	1,42 (0,11)	1,96 (0,17)	14
145406_at	FBgn0031081	CG9565	0.177926	1,29 (0,19)	2,66 (0,44)	0,88 (0,19)	1,82 (0,30)	14	endothelin-converting enzyme-like zinc metalloendopeptidase (M13 peptidase)-like	endopeptidase
145863_at	FBgn0031762	CG9098	0.134517	1,59 (0,08)	1,81 (0,11)	0,52 (0,10)	1,53 (0,10)	14		cell cycle regulator
146053_at	FBgn0032075	Tsp29Fb	0.0005825	1,27 (0,05)	1,31 (0,06)	1,07 (0,05)	1,55 (0,07)	14	transmembrane 4 superfamily member 6-like
147225_at	FBgn0033978	Cyp6a23	0.0005215	1,66 (0,09)	1,46 (0,12)	1,67 (0,11)	2,23 (0,13)	14	cytochrome P450, CYP6A23	cytochrome P450
147357_at	FBgn0050458	CG17288	0.110506	1,36 (0,14)	1,25 (0,05)	1,45 (0,06)	1,63 (0,07)	14
147598_at	FBgn0022700	Cht4	0.0872085	2,68 (0,69)	1,80 (0,57)	2,78 (0,88)	5,47 (1,62)	14
147840_at	FBgn0034976	CG4049	0.151003	1,31 (0,08)	1,60 (0,10)	1,26 (0,08)	1,52 (0,13)	14		enzyme
148865_at	FBgn0036592	CG13049	0.066047	1,33 (0,11)	1,15 (0,05)	1,21 (0,06)	1,57 (0,08)	14
149175_at	FBgn0037076	CG12972	0.100059	1,12 (0,13)	1,84 (0,08)	1,20 (0,13)	1,42 (0,14)	14
149679_at	FBgn0037883	CG14701	0.00075675	1,30 (0,08)	1,08 (0,05)	1,20 (0,08)	1,90 (0,12)	14
149754_at	FBgn0042206	CG18548	0.215538	3,05 (0,15)	2,21 (0,19)	1,50 (0,09)	5,94 (0,41)	14	glutathione transferase	enzyme
149755_at	FBgn0038020	CG10091	0.00089225	2,97 (0,16)	2,21 (0,06)	1,63 (0,05)	3,43 (0,11)	14	glutathione transferase	enzyme
149799_at	FBgn0038083	CG5999	0.439173	7,07 (2,23)	4,40 (1,76)	4,43 (1,68)	14,16 (5,50)	14	antennal-enriched UDP-glucuronosyltransferase-like	enzyme
150206_at	FBgn0038718	CG17752	0.00097175	1,80 (0,13)	1,16 (0,07)	0,77 (0,05)	1,69 (0,12)	14	organic cation transporter-like	transporter
150300_at	FBgn0038863	CG5802	0.0006595	1,31 (0,06)	0,96 (0,03)	1,06 (0,03)	1,65 (0,07)	14	UDP-galactose transporter-like	transporter
150582_at	FBgn0039319	CG13659	0.0117765	2,05 (0,11)	1,66 (0,09)	1,53 (0,08)	5,75 (0,32)	14
151087_at	FBgn0040602	CG14545	0.0733157	1,94 (0,16)	1,68 (0,23)	1,59 (0,32)	2,87 (0,29)	14
151127_f_at	FBgn0040643	CG12566	0.00341775	1,55 (0,15)	1,54 (0,15)	1,27 (0,17)	1,94 (0,17)	14
151185_at	FBgn0040708	CG15421	0.00063475	1,44 (0,12)	1,40 (0,12)	1,30 (0,13)	2,23 (0,18)	14
151367_at	FBgn0052813	CG11446	0.051867	1,42 (0,10)	1,37 (0,04)	1,44 (0,05)	1,64 (0,07)	14
151446_at	FBgn0053179	CG15135	0.1551	1,15 (0,08)	1,46 (0,18)	1,16 (0,05)	1,70 (0,06)	14
152152_at	FBgn0027791	EG:BACN32G	0.002728	1,06 (0,08)	1,55 (0,10)	1,23 (0,09)	1,31 (0,08)	14
152464_at	FBgn0039580	CG1345	0.0210453	1,70 (0,13)	1,57 (0,14)	0,93 (0,09)	2,24 (0,22)	14	glutamine/glucosamine fructose-6-phosphate transaminase	enzyme
152625_at	FBgn0031522	CG3285	0.00126875	1,51 (0,06)	1,06 (0,03)	0,96 (0,03)	1,52 (0,11)	14	sugar transporter-like	transporter
152949_at	FBgn0039006	Cyp6d4	0.00409775	1,83 (0,12)	2,02 (0,10)	1,37 (0,04)	2,92 (0,17)	14	cytochrome P450, CYP6D4	cytochrome P450
153052_at	FBgn0039296	CG10420	0.00282275	3,79 (0,33)	2,53 (0,46)	1,35 (0,15)	9,51 (1,43)	14
153400_at	FBgn0037279	CG1129	0.0024735	1,34 (0,06)	1,29 (0,05)	1,16 (0,05)	2,27 (0,05)	14
153738_at	FBgn0024947	NTPase	0.0005215	1,76 (0,05)	1,53 (0,07)	1,12 (0,04)	2,22 (0,09)	14		enzyme
153873_at	FBgn0010622	CG9893	0.054835	1,63 (0,13)	0,87 (0,10)	1,06 (0,08)	1,49 (0,11)	14
154387_at	FBgn0027086	CG11471	0.001461	1,57 (0,05)	1,24 (0,04)	1,13 (0,05)	1,63 (0,08)	14
155082_at	FBgn0001086	fzy	0.0203312	1,68 (0,15)	1,06 (0,11)	1,19 (0,15)	1,56 (0,22)	14		enzyme
155109_at	FBgn0025617	EG:34F3.8	0.00221925	1,28 (0,06)	1,28 (0,05)	1,09 (0,11)	1,57 (0,06)	14	vesicle transport protein	vesicle transport protein
141353_at	FBgn0038299	CG6687	0.001415	3,20 (0,46)	2,16 (0,30)	1,25 (0,19)	1,64 (0,20)	15	serpin	serpin
141468_at	FBgn0036702	CG6512	0.002181	1,59 (0,05)	1,43 (0,04)	1,18 (0,02)	1,32 (0,02)	15	paraplegin-like protein	endopeptidase
141521_at	FBgn0032391	CG5202	0.00527625	1,65 (0,07)	1,29 (0,05)	1,22 (0,05)	1,59 (0,07)	15		enzyme
141564_at	FBgn0037391	CG2017	0.00083375	1,52 (0,03)	1,43 (0,06)	1,07 (0,02)	1,20 (0,02)	15
141603_at	FBgn0027079	CG4062	0.0264827	3,22 (0,36)	2,13 (0,28)	1,50 (0,17)	3,22 (0,36)	15
141607_at	FBgn0024988	EG:131F2.2	0.0144493	2,21 (0,18)	1,25 (0,11)	1,29 (0,09)	1,26 (0,09)	15		enzyme
141661_at	FBgn0010278	Ssrp	0.00396275	1,61 (0,12)	1,34 (0,07)	1,11 (0,06)	1,24 (0,07)	15	structure specific recognition protein	single-stranded DNA binding
141724_at	FBgn0027658	gatA	0.00098325	1,61 (0,13)	1,07 (0,11)	1,15 (0,12)	1,43 (0,12)	15	glu-tRNA(gln) amidotransferase subunit A-like	glu-tRNA(gln) amidotransferase
141815_at	FBgn0035438	CG12013	0.0005215	1,73 (0,06)	1,47 (0,05)	1,07 (0,01)	1,46 (0,02)	15		enzyme
142133_at	FBgn0024891	ferrochela	0.001797	1,91 (0,08)	1,63 (0,06)	1,22 (0,05)	1,30 (0,04)	15	ferrochelatase	ferrochelatase ; EC:4.99.1.1 | inferred from direct assay
142167_at	FBgn0031497	CG17259	0.000672	2,22 (0,09)	2,03 (0,13)	1,37 (0,05)	1,87 (0,07)	15	serine--tRNA ligase-like	enzyme
142221_at	FBgn0015038	Cyp9b1	0.0893687	1,77 (0,20)	1,27 (0,17)	0,92 (0,11)	1,47 (0,18)	15	cytochrome P450, CYP9B1	cytochrome P450 ; EC:1.14.14.1
142223_at	FBgn0029801	CG15771	0.028073	1,83 (0,17)	1,64 (0,18)	1,00 (0,14)	1,42 (0,15)	15
142234_at	FBgn0004581	bgcn	0.0816092	1,86 (0,09)	2,12 (0,16)	1,14 (0,05)	1,39 (0,05)	15		RNA binding
142244_at	FBgn0032512	CG9305	0.0189323	2,21 (0,21)	1,55 (0,18)	1,16 (0,13)	1,81 (0,22)	15		transcription factor
142415_at	FBgn0013305	Nmda1	0.000491	1,67 (0,08)	1,15 (0,11)	0,94 (0,07)	1,39 (0,09)	15	N-methyl-D-aspartate receptor-associated protein
142490_at	FBgn0004876	cdi	0.0162835	1,60 (0,12)	1,10 (0,12)	0,81 (0,07)	1,12 (0,08)	15	protein serine/threonine kinase	protein serine/threonine kinase ; EC:2.7.1.37
142531_at	FBgn0004926	eIF-2&bgr;	0.000491	2,50 (0,09)	1,75 (0,10)	1,19 (0,04)	1,71 (0,06)	15	eukaryotic initiation factor, 2beta-subunit	cytosolic translation initiation factor
142537_at	FBgn0034340	CG17530	0.000491	2,61 (0,08)	2,00 (0,07)	0,99 (0,04)	1,37 (0,09)	15	glutathione transferase	enzyme
142737_at	FBgn0037007	CG5059	0.00069	1,69 (0,19)	1,50 (0,16)	1,07 (0,11)	1,54 (0,18)	15
143012_at	FBgn0028687	Rpt1	0.000491	1,84 (0,18)	1,42 (0,17)	1,13 (0,13)	1,19 (0,13)	15	19S proteasome regulatory particle, triple-A protein, subunit S7	proteasome ATPase ; EC:3.6.4.8
143039_at	FBgn0028411	Nxt1	0.006562	1,58 (0,08)	1,18 (0,04)	0,95 (0,05)	1,45 (0,09)	15
143184_at	FBgn0001149	GstD1	0.0005215	2,03 (0,02)	1,88 (0,03)	1,32 (0,02)	1,59 (0,02)	15	glutathione transferase D1	glutathione transferase ; EC:2.5.1.18 | inferred from direct assay
143201_at	FBgn0001258	ImpL3	0.0085225	8,05 (0,65)	6,97 (0,73)	1,51 (0,18)	2,53 (0,25)	15	L-lactate dehydrogenase	L-lactate dehydrogenase ; EC:1.1.1.27
143218_at	FBgn0001977	l(2)35Bg	0.00092625	1,75 (0,11)	1,37 (0,10)	1,08 (0,10)	1,25 (0,08)	15
143674_at	FBgn0011672	Mvl	0.023241	1,29 (0,13)	1,54 (0,08)	0,86 (0,08)	1,15 (0,04)	15
143782_at	FBgn0015037	Cyp4p1	0.0005215	2,40 (0,17)	2,18 (0,10)	1,25 (0,08)	2,20 (0,12)	15	cytochrome P450, CYP4P1	cytochrome P450 ; EC:1.14.14.1
143784_at	FBgn0015221	Fer2LCH	0.000491	1,97 (0,09)	2,17 (0,08)	0,98 (0,03)	1,42 (0,04)	15	ferritin 2, light chain-like	ferrous iron binding
143836_at	FBgn0015737	Hmu	0.00869975	1,63 (0,07)	1,25 (0,05)	0,94 (0,04)	1,19 (0,05)	15	mucin
144029_at	FBgn0024912	agt	0.0689793	2,28 (0,18)	1,65 (0,11)	0,81 (0,05)	1,97 (0,08)	15	methylated-DNA--protein-cysteine S-methyltransferase	methylated-DNA--[protein]-cysteine S-methyltransferase ; EC:2.1.1.63
144079_at	FBgn0025638	Roc1a	0.000491	1,44 (0,05)	1,63 (0,05)	0,89 (0,03)	1,29 (0,04)	15
144194_at	FBgn0027836	Dgp-1	0.00136375	3,79 (0,18)	2,40 (0,23)	1,39 (0,18)	2,07 (0,29)	15		translation factor
145006_at	FBgn0030482	CG1673	0.00387625	2,52 (0,30)	2,15 (0,40)	1,18 (0,12)	1,32 (0,14)	15		enzyme
145205_at	FBgn0030781	CG9644	0.00124325	1,61 (0,07)	1,47 (0,09)	1,22 (0,07)	1,27 (0,07)	15		transcription factor
145251_at	FBgn0030855	CG5800	0.104884	1,58 (0,11)	1,87 (0,26)	1,16 (0,18)	1,21 (0,14)	15		enzyme
145276_at	FBgn0030894	CG7192	0.0390457	2,08 (0,14)	1,50 (0,13)	1,05 (0,09)	1,25 (0,08)	15
145279_at	FBgn0030897	CG5744	0.104124	2,01 (0,27)	1,62 (0,30)	1,05 (0,18)	1,32 (0,23)	15
145309_at	FBgn0027087	CG6335	0.014466	1,73 (0,05)	1,47 (0,07)	1,11 (0,07)	1,22 (0,05)	15	histidine--tRNA ligase	enzyme
145394_at	FBgn0031068	CG12534	0.013133	1,89 (0,07)	1,30 (0,03)	0,95 (0,04)	1,45 (0,03)	15	hepatopoietin-like	signal transduction
145560_at	FBgn0031307	CG4726	0.552568	11,02 (2,26)	8,01 (1,52)	2,35 (0,47)	3,96 (0,75)	15	sodium/phosphate cotransporter	transporter
145701_at	FBgn0031521	CG15407	0.0731945	1,64 (0,09)	1,45 (0,04)	0,95 (0,04)	1,30 (0,04)	15	sugar transporter	transporter
145770_at	FBgn0031618	CG11931	0.00941675	1,63 (0,13)	1,39 (0,22)	1,07 (0,11)	1,34 (0,16)	15
145956_at	FBgn0031913	CG5958	0.00063475	2,18 (0,15)	1,36 (0,07)	1,15 (0,06)	1,34 (0,08)	15	retinoid binding protein-like	ligand binding or carrier
146004_at	FBgn0031977	CG7380	0.001908	1,85 (0,11)	1,39 (0,13)	1,07 (0,08)	1,38 (0,10)	15
146264_s_at	FBgn0042125		0.0241533	1,88 (0,16)	1,46 (0,17)	1,30 (0,11)	1,69 (0,14)	15
146771_at	FBgn0033226	CG1882	0.000491	1,78 (0,10)	1,90 (0,12)	1,18 (0,07)	1,76 (0,10)	15		enzyme
146947_at	FBgn0033519	CG11825	0.0101785	3,28 (0,30)	1,83 (0,07)	1,24 (0,07)	1,56 (0,14)	15
147210_at	FBgn0033945	CG12868	0.0013845	2,30 (0,16)	1,62 (0,10)	1,14 (0,07)	1,35 (0,09)	15
147448_at	FBgn0034362	CG5323	0.00161775	1,66 (0,09)	1,27 (0,04)	0,90 (0,07)	1,45 (0,04)	15
147522_at	FBgn0034476	Toll-7	0.137628	1,86 (0,11)	1,88 (0,09)	1,24 (0,18)	1,94 (0,10)	15		transmembrane receptor
147563_at	FBgn0053005	CG10438	0.0934975	2,88 (0,15)	2,27 (0,11)	1,31 (0,07)	1,67 (0,10)	15	DNA-directed RNA polymerase III-like	enzyme
147618_at	FBgn0050394	CG15670	0.030958	1,66 (0,14)	0,82 (0,12)	0,94 (0,10)	1,17 (0,11)	15
147685_at	FBgn0034741	CG4269	0.0020815	2,24 (0,19)	2,04 (0,16)	0,93 (0,07)	1,91 (0,15)	15
147725_at	FBgn0034793	CG13533	0.0163238	1,68 (0,07)	1,44 (0,09)	1,10 (0,04)	1,61 (0,05)	15
147841_at	FBgn0021875	CG3260	0.0589375	1,64 (0,11)	1,15 (0,10)	1,23 (0,10)	1,16 (0,13)	15
147951_at	FBgn0035176	CG13905	0.018968	3,07 (0,12)	1,60 (0,06)	1,14 (0,06)	1,72 (0,18)	15
148465_at	FBgn0035996	CG3448	0.204173	2,28 (0,26)	0,95 (0,20)	0,93 (0,13)	1,48 (0,21)	15
148590_at	FBgn0052091	CG7346	0.0335978	1,67 (0,07)	0,89 (0,14)	1,07 (0,05)	1,11 (0,07)	15	ATP-binding cassette transporter	enzyme
148662_at	FBgn0036290	CG10638	0.000613	1,53 (0,09)	1,31 (0,04)	1,18 (0,05)	1,17 (0,06)	15	aldehyde reductase-like	enzyme
148747_at	FBgn0036419	CG13482	0.000491	1,76 (0,07)	1,59 (0,08)	1,17 (0,07)	1,24 (0,06)	15
149035_at	FBgn0036855	CG14084	0.000871	1,99 (0,09)	1,84 (0,08)	1,14 (0,05)	1,46 (0,07)	15
149480_at	FBgn0037565	CG9626	0.128331	1,90 (0,29)	1,31 (0,22)	1,02 (0,17)	1,37 (0,25)	15
149516_at	FBgn0037609	CG9773	0.0149777	1,71 (0,09)	1,45 (0,12)	1,20 (0,08)	1,69 (0,07)	15
149546_at	FBgn0010803	Aats-trp	0.00136575	2,06 (0,10)	1,78 (0,07)	1,05 (0,05)	1,64 (0,05)	15
149656_at	FBgn0037852	CG6608	0.162913	1,65 (0,09)	1,49 (0,08)	1,02 (0,06)	1,28 (0,07)	15	mitochondrial carrier protein-like	carrier type transporter
149758_at	FBgn0010040	GstD23	0.0455098	3,54 (0,37)	1,89 (0,37)	1,66 (0,19)	1,59 (0,19)	15
149813_at	FBgn0038107	CG17327	0.0040475	2,40 (0,10)	1,81 (0,10)	0,99 (0,06)	1,59 (0,08)	15
150036_at	FBgn0038455	CG14907	0.014498	2,73 (0,30)	1,51 (0,06)	1,53 (0,11)	2,07 (0,07)	15
150085_at	FBgn0038525	CG14329	0.150944	1,64 (0,14)	0,99 (0,11)	1,30 (0,10)	1,17 (0,09)	15
150140_at	FBgn0051122	CG14308	0.0182565	1,18 (0,04)	1,52 (0,05)	0,96 (0,10)	1,15 (0,05)	15
150241_at	FBgn0038767	CG4413	0.0710067	1,85 (0,10)	0,65 (0,18)	0,70 (0,17)	1,18 (0,08)	15		nucleic acid binding
150295_at	FBgn0038854	CG7044	0.0264253	2,53 (0,22)	1,83 (0,16)	1,10 (0,11)	1,92 (0,16)	15
150356_at	FBgn0038951	CG5380	0.0252155	1,59 (0,14)	1,45 (0,08)	1,02 (0,04)	1,25 (0,04)	15		enzyme
150486_at	FBgn0039158	CG6182	0.0649705	1,62 (0,14)	0,76 (0,07)	1,17 (0,16)	1,32 (0,12)	15
150715_at	FBgn0039492	CG6051	0.0543573	1,44 (0,13)	1,68 (0,12)	1,17 (0,13)	1,41 (0,20)	15
150723_at	FBgn0039507	CG3361	0.0228637	1,62 (0,12)	1,11 (0,10)	1,19 (0,19)	1,31 (0,14)	15		DNA binding
151036_f_at	FBgn0051354	CG5834	0.307035	3,96 (0,81)	2,97 (0,83)	1,78 (0,42)	1,91 (0,46)	15
151262_at	FBgn0040791	CG13697	0.621429	19,71 (3,81)	7,59 (1,66)	2,41 (0,66)	4,36 (1,16)	15
151692_i_at	FBgn0051301	CG12258	0.00512675	1,60 (0,10)	1,12 (0,19)	1,08 (0,12)	1,39 (0,07)	15
151728_at	FBgn0038953	CG18596	0.0008985	1,57 (0,11)	1,53 (0,14)	1,09 (0,06)	1,24 (0,06)	15
151742_at	FBgn0035236	CG12004	0.0031635	1,75 (0,10)	1,33 (0,09)	1,17 (0,08)	1,21 (0,10)	15
151808_at	FBgn0010786	CG9165	0.0022755	1,81 (0,08)	1,72 (0,14)	0,94 (0,05)	1,34 (0,10)	15	hydroxymethylbilane synthase	enzyme
151838_at	FBgn0031263	CG2789	0.000491	1,99 (0,07)	1,84 (0,04)	1,17 (0,04)	1,39 (0,02)	15	peripheral-type benzodiazepine receptor	receptor
151858_at	FBgn0035805	CG7506	0.010915	1,99 (0,07)	1,41 (0,07)	1,02 (0,05)	1,61 (0,09)	15
152056_at	FBgn0003231	ref(2)P	0.0007025	2,44 (0,19)	2,06 (0,18)	1,08 (0,09)	1,36 (0,14)	15
152066_at	FBgn0027092	BcDNA:GH06	0.0005215	2,25 (0,10)	1,89 (0,06)	1,34 (0,05)	2,08 (0,07)	15	asparagine--tRNA ligase-like	enzyme
152140_at	FBgn0032935	CG8678	0.0125398	2,40 (0,23)	1,76 (0,20)	1,35 (0,11)	1,69 (0,14)	15		enzyme
152287_at	FBgn0026208	mbf1	0.0005825	2,18 (0,12)	1,67 (0,12)	1,23 (0,08)	1,47 (0,10)	15	multiprotein bridging factor 1
152331_at	FBgn0032229	CG5045	0.000657	1,53 (0,06)	1,30 (0,06)	0,93 (0,07)	1,12 (0,07)	15	endopeptidase Clp	endopeptidase
152357_at	FBgn0015794	Rab-RP4	0.000491	1,56 (0,07)	1,26 (0,05)	1,05 (0,02)	1,28 (0,03)	15	RAB small GTPase-like	GTP binding
152440_at	FBgn0002031	l(2)37Cc	0.000491	1,79 (0,04)	1,35 (0,06)	1,11 (0,03)	1,48 (0,05)	15
152618_at	FBgn0033134	Tsp42El	0.002155	1,49 (0,05)	1,54 (0,02)	1,03 (0,01)	1,18 (0,07)	15	tetraspanin
152828_at	FBgn0031038	CG14209	0.006562	1,84 (0,08)	1,62 (0,14)	0,90 (0,04)	1,32 (0,08)	15	mitochondrial carrier protein-like	carrier type transporter
152864_at	FBgn0039135	CG13603	0.0005215	1,51 (0,06)	1,10 (0,06)	1,15 (0,04)	1,16 (0,04)	15
152946_at	FBgn0023143	Uba1	0.00075675	1,48 (0,11)	1,66 (0,12)	1,03 (0,17)	1,34 (0,17)	15	ubiquitin activating enzyme	ubiquitin activating enzyme
153010_at	FBgn0036805	CG4108	0.00061975	1,51 (0,06)	1,36 (0,05)	1,15 (0,04)	1,33 (0,09)	15
153066_at	FBgn0033809	CG4630	0.0510733	1,66 (0,10)	1,24 (0,08)	0,85 (0,06)	1,27 (0,11)	15	organic cation transporter-like	transporter
153100_at	FBgn0038583	CG7183	0.0857383	1,72 (0,10)	1,06 (0,07)	1,14 (0,06)	1,25 (0,08)	15
153155_at	FBgn0024923	TER94	0.0005215	1,60 (0,03)	1,32 (0,04)	0,94 (0,03)	1,19 (0,05)	15	transitional endoplasmic reticulum adenosinetriphosphatase	adenosinetriphosphatase ; EC:3.6.1.3
153291_at	FBgn0037926	CG10535	0.0742992	1,58 (0,04)	1,46 (0,07)	0,93 (0,08)	1,22 (0,04)	15		signal transduction
153336_at	FBgn0002069	Aats-asp	0.00072475	2,65 (0,05)	2,00 (0,04)	1,15 (0,02)	1,98 (0,06)	15	aspartate--tRNA ligase	aspartate--tRNA ligase ; EC:6.1.1.12
153359_at	FBgn0040309	Jafrac1	0.00061975	1,66 (0,04)	1,46 (0,03)	0,92 (0,02)	1,20 (0,02)	15
153369_at	FBgn0039726	eIF2B-&agr	0.0159108	1,73 (0,07)	1,84 (0,19)	1,16 (0,07)	1,29 (0,07)	15	translation initiation factor 2B-alpha	translation factor
153432_at	FBgn0022073	Thor	0.000491	2,88 (0,08)	2,31 (0,07)	1,46 (0,04)	1,47 (0,05)	15	eukaryotic-initiation-factor-4E binding protein	eukaryotic initiation factor 4E binding
153490_at	FBgn0032884	CG9324	0.00063475	1,66 (0,11)	1,43 (0,17)	0,80 (0,06)	1,14 (0,12)	15
153695_at	FBgn0030878	CG6769	0.00200075	1,79 (0,11)	1,66 (0,12)	1,14 (0,04)	1,34 (0,05)	15		transcription factor
153798_at	FBgn0035715	CG10103	0.000871	1,88 (0,11)	1,60 (0,12)	0,96 (0,09)	1,26 (0,15)	15		transcription factor
153875_at	FBgn0034119	CG7989	0.105194	1,63 (0,16)	1,28 (0,08)	1,19 (0,11)	1,34 (0,10)	15
153930_at	FBgn0034354	CG5224	0.048172	3,81 (0,10)	2,76 (0,07)	1,48 (0,07)	2,50 (0,22)	15		enzyme
153941_at	FBgn0037724	frost	0.000853	2,22 (0,13)	1,68 (0,11)	1,11 (0,12)	2,17 (0,21)	15
153995_at	FBgn0031030	CG14217	0.0069755	1,59 (0,12)	1,43 (0,09)	1,08 (0,11)	1,18 (0,07)	15	protein serine/threonine kinase-like	protein kinase
154085_at	FBgn0000566	Eip55E	0.00075775	2,35 (0,14)	1,69 (0,08)	1,17 (0,06)	1,61 (0,08)	15	cystathionine-gamma-lyase	cystathionine-gamma-lyase ; EC:4.4.1.1
154125_at	FBgn0041094	scylla	0.00072625	1,61 (0,07)	1,29 (0,08)	1,08 (0,06)	1,27 (0,08)	15
154266_at	FBgn0037555	CG9638	0.0028245	1,59 (0,04)	1,38 (0,07)	0,93 (0,04)	1,31 (0,02)	15	transcriptional adaptor-like	transcription factor binding
154318_at	FBgn0033304	Cyp6a13	0.00055875	1,54 (0,07)	1,28 (0,07)	1,04 (0,07)	1,13 (0,06)	15	cytochrome P450, CYP6A13	cytochrome P450
154321_at	FBgn0015222	Fer1HCH	0.000491	1,78 (0,02)	1,82 (0,02)	1,08 (0,01)	1,26 (0,03)	15	ferritin 1, heavy chain-like	ferrous iron binding
154452_at	FBgn0040236	c11.1	0.004914	2,03 (0,16)	1,89 (0,16)	1,20 (0,11)	1,41 (0,12)	15
154485_at	FBgn0001301	kel	0.0008375	1,90 (0,11)	1,53 (0,09)	1,16 (0,08)	1,21 (0,13)	15		transcription factor
154495_at	FBgn0034259	CG6459	0.00098125	1,97 (0,07)	1,59 (0,04)	1,18 (0,05)	1,57 (0,04)	15		defense/immunity protein
154506_at	FBgn0024285	Srp54	0.0015925	1,54 (0,09)	1,22 (0,09)	0,93 (0,07)	1,31 (0,09)	15	splicing factor, SRp54	RNA binding
154555_at	FBgn0037472	CG10098	0.0024065	2,22 (0,16)	1,41 (0,14)	1,23 (0,12)	1,36 (0,09)	15
154597_at	FBgn0027949	msb1l	0.092619	1,60 (0,09)	1,11 (0,06)	0,98 (0,06)	1,25 (0,10)	15
154709_at	FBgn0030321	CG1703	0.004044	1,53 (0,04)	0,97 (0,02)	0,87 (0,02)	1,20 (0,02)	15	ATP-binding cassette transporter-like	ion channel
154884_at	FBgn0035763	CG8602	0.0005215	1,74 (0,15)	0,98 (0,08)	1,07 (0,10)	1,19 (0,10)	15	permease-like	transporter
155081_at	FBgn0028424	CG3767	0.0005215	1,61 (0,07)	1,44 (0,07)	1,01 (0,05)	1,21 (0,07)	15
155151_at	FBgn0034312	CG10916	0.0008985	3,12 (0,12)	2,10 (0,08)	1,28 (0,05)	1,43 (0,08)	15
155162_at	FBgn0010551	CG15081	0.000491	1,87 (0,03)	1,44 (0,02)	1,03 (0,02)	1,49 (0,07)	15
141256_at	FBgn0004698	mus210	0.039796	2,41 (0,29)	2,01 (0,29)	1,54 (0,24)	1,42 (0,21)	16		DNA repair protein
141257_at	FBgn0001142	Gs1	0.00093775	2,31 (0,11)	2,21 (0,17)	1,57 (0,08)	0,92 (0,05)	16	mitochondrial glutamate-ammonia ligase	glutamate--ammonia ligase ; EC:6.3.1.2 | inferred from direct assay
141502_at	FBgn0035376	CG2083	0.207454	1,77 (0,37)	2,71 (0,44)	1,78 (0,41)	1,43 (0,26)	16
141630_at	FBgn0034728	CG6339	0.0718532	3,58 (0,80)	2,61 (0,68)	2,66 (0,69)	1,51 (0,43)	16		DNA repair protein
141781_at	FBgn0038578	Trap80	0.0111752	1,48 (0,05)	1,59 (0,09)	1,29 (0,05)	1,17 (0,05)	16	thyroid receptor associated complex, 80kD subunit	transcription co-factor
141946_at	FBgn0034341	CG17531	0.381069	11,12 (3,54)	8,96 (3,43)	5,64 (2,30)	2,67 (1,11)	16	glutathione transferase
141969_at	FBgn0032161	CG4594	0.261626	3,28 (0,62)	3,17 (0,73)	2,35 (0,58)	1,36 (0,30)	16	delta(3)-cis-delta(2)-trans-enoyl-CoA isomerase
142258_at	FBgn0035476	CG12766	0.00055875	3,01 (0,17)	3,53 (0,19)	2,36 (0,10)	1,58 (0,09)	16		enzyme
142386_at	FBgn0034247	CG6484	0.00061975	1,82 (0,12)	1,72 (0,07)	1,37 (0,11)	0,89 (0,04)	16	sugar transporter	transporter
142545_at	FBgn0010173	RpA-70	0.0008405	1,62 (0,07)	1,51 (0,03)	1,25 (0,04)	1,13 (0,02)	16	replication protein A 70	single-stranded DNA binding
142794_at	FBgn0017581	Lk6	0.000491	1,45 (0,08)	1,61 (0,10)	1,20 (0,06)	0,96 (0,04)	16	protein serine/threonine kinase	protein serine/threonine kinase ; EC:2.7.1.37
143062_at	FBgn0000053	ade3	0.0013885	9,87 (0,63)	7,94 (0,56)	4,64 (0,24)	1,38 (0,14)	16	phosphoribosylamine--glycine ligase	phosphoribosylamine--glycine ligase ; EC:6.3.4.13
143500_at	FBgn0004635	rho	0.341552	6,05 (1,09)	4,78 (1,18)	3,77 (0,83)	2,05 (0,54)	16		signal transduction
143748_at	FBgn0014073	Tie	0.000748	1,60 (0,12)	1,39 (0,13)	1,27 (0,08)	0,87 (0,05)	16	protein tyrosine kinase	protein tyrosine kinase ; EC:2.7.1.112
143802_at	FBgn0015351	CG14906	0.004098	2,01 (0,11)	1,80 (0,15)	1,69 (0,12)	1,23 (0,10)	16
143905_at	FBgn0019940	Rh6	0.0021715	1,59 (0,09)	1,29 (0,08)	1,20 (0,04)	1,09 (0,04)	16	rhodopsin 6	light-sensitive visual pigment
144037_at	FBgn0024957	Irp-1B	0.002416	1,60 (0,07)	1,71 (0,12)	1,59 (0,10)	1,04 (0,04)	16	iron regulatory protein 1B	iron binding
144246_at	FBgn0028693	Rpn12	0.00840725	1,77 (0,12)	1,60 (0,13)	1,46 (0,10)	1,12 (0,08)	16	19S proteasome regulatory particle, non-ATPase protein, subunit S14	endopeptidase
144561_at	FBgn0029823	CG3011	0.00557	2,70 (0,23)	2,92 (0,28)	1,98 (0,18)	0,95 (0,15)	16	glycine hydroxymethyltransferase	enzyme
144791_at	FBgn0030190	CG2908	0.0150727	1,86 (0,21)	1,22 (0,17)	1,43 (0,20)	1,23 (0,17)	16		ligand binding or carrier
145025_at	FBgn0030510	CG12177	0.00482225	1,26 (0,06)	1,58 (0,08)	1,19 (0,06)	0,99 (0,06)	16	purine nucleosidase	enzyme
145380_at	FBgn0031038	CG14208	0.0436493	1,36 (0,06)	1,59 (0,08)	1,23 (0,07)	1,10 (0,06)	16	mitochondrial carrier protein-like	carrier type transporter
145399_f_at	FBgn0026174	skpD	0.0041915	1,41 (0,07)	1,56 (0,08)	1,36 (0,07)	1,04 (0,10)	16
145648_at	FBgn0041337	CG18559	0.152809	2,35 (0,20)	1,92 (0,21)	1,79 (0,25)	1,36 (0,13)	16
146114_at	FBgn0032170	CG4658	0.0008245	1,57 (0,16)	1,60 (0,18)	1,25 (0,10)	1,06 (0,09)	16
146256_at	FBgn0032381	CG14934	0.00302175	3,18 (0,43)	3,45 (0,61)	3,60 (0,51)	1,45 (0,23)	16	maltase 1-like	enzyme
146257_at	FBgn0032382	CG14935	0.001941	2,45 (0,19)	1,86 (0,23)	1,61 (0,15)	1,31 (0,11)	16	maltase 2-like	enzyme
147206_at	FBgn0001332	CG10109	0.0222467	2,04 (0,29)	2,39 (0,33)	1,70 (0,24)	1,19 (0,16)	16
147319_at	FBgn0034140	CG8317	0.0052075	1,89 (0,13)	1,70 (0,11)	1,55 (0,08)	1,06 (0,05)	16
148125_at	FBgn0064227	CG14975	0.0192832	1,78 (0,19)	1,22 (0,09)	1,50 (0,11)	1,06 (0,10)	16
148173_at	FBgn0035541	CG15019	0.0020405	1,68 (0,07)	1,73 (0,08)	1,45 (0,08)	1,15 (0,14)	16		structural protein
148259_at	FBgn0035673	CG6602	0.000657	2,44 (0,14)	1,90 (0,17)	1,71 (0,11)	1,00 (0,07)	16
148484_at	FBgn0036030	CG6767	0.0019035	3,25 (0,27)	2,80 (0,21)	2,47 (0,14)	1,35 (0,08)	16		ribose-phosphate pyrophosphokinase
148639_at	FBgn0036262	CG6910	0.000672	2,65 (0,16)	2,18 (0,17)	2,14 (0,17)	0,93 (0,08)	16
148659_at	FBgn0036285	toe	0.0119965	1,53 (0,07)	1,99 (0,10)	1,25 (0,06)	1,14 (0,06)	16		transcription factor
148712_at	FBgn0036363	CG10140	0.396378	3,03 (0,72)	0,90 (0,34)	1,82 (0,46)	1,27 (0,47)	16		ligand binding or carrier
149345_at	FBgn0037354	CG12171	0.0055605	2,45 (0,18)	2,07 (0,16)	1,60 (0,15)	1,07 (0,07)	16	alcohol dehydrogenase-like	enzyme
149692_at	FBgn0025701	CG14709	0.0526478	2,10 (0,21)	2,06 (0,33)	2,22 (0,37)	1,17 (0,12)	16	ATP-binding cassette transporter	ion channel
150041_at	FBgn0038467	CG3590	0.0268733	2,75 (0,11)	2,19 (0,17)	1,98 (0,15)	1,15 (0,06)	16		enzyme
150265_at	FBgn0038804	CG10877	0.0276435	1,59 (0,12)	1,56 (0,10)	1,52 (0,09)	0,96 (0,07)	16		alpha-methylacyl-CoA racemase
150682_at	FBgn0039452	CG14245	0.0005215	3,80 (0,29)	3,71 (0,35)	2,80 (0,28)	1,12 (0,16)	16
151333_at	FBgn0040858	CG11359	0.146222	2,30 (0,31)	2,42 (0,35)	2,00 (0,31)	1,15 (0,26)	16
151381_at	FBgn0040912	CG15466	0.0117033	1,59 (0,22)	1,99 (0,16)	2,04 (0,37)	1,24 (0,10)	16
151429_at	FBgn0040968	CG14933	0.00095075	1,62 (0,06)	1,40 (0,07)	1,22 (0,06)	1,10 (0,05)	16
151445_at	FBgn0040985	CG6115	0.00061975	1,58 (0,11)	1,51 (0,13)	1,31 (0,11)	1,07 (0,09)	16
151684_i_at	FBgn0052813	CG14771	0.044434	1,57 (0,12)	1,51 (0,11)	1,21 (0,09)	1,00 (0,07)	16		transcription factor
151760_at	FBgn0033913	CG8468	0.004139	2,00 (0,14)	1,74 (0,16)	1,42 (0,10)	0,94 (0,08)	16	monocarboxylate transporter-like	transporter
151876_at	FBgn0016715	Reg-2	0.00160975	2,08 (0,14)	1,67 (0,15)	1,49 (0,12)	0,93 (0,10)	16
151899_at	FBgn0036992	CG11796	0.000491	2,47 (0,13)	2,75 (0,09)	2,38 (0,12)	1,05 (0,06)	16
151909_at	FBgn0032350	CG6287	0.0005215	2,00 (0,06)	2,20 (0,08)	1,66 (0,06)	0,95 (0,06)	16	phosphoglycerate dehydrogenase-like	enzyme
151989_at	FBgn0031645	CG3036	0.0023215	1,55 (0,06)	1,37 (0,07)	1,36 (0,05)	1,08 (0,05)	16	sodium/phosphate cotransporter	transporter
152048_at	FBgn0027582	BcDNA:GH06	0.0007025	1,15 (0,09)	1,58 (0,09)	1,18 (0,07)	1,06 (0,07)	16	plasma membrane cation-transporting ATPase	transporter
152078_at	FBgn0031824	CG9547	0.0587155	2,72 (0,20)	3,55 (0,48)	2,98 (0,18)	0,94 (0,06)	16	glutaryl-CoA dehydrogenase-like	enzyme
152088_at	FBgn0027579	BcDNA:GH07	0.00065025	1,76 (0,05)	1,83 (0,05)	1,82 (0,08)	1,00 (0,02)	16		enzyme
152120_at	FBgn0038194	Cyp6d5	0.000491	1,70 (0,08)	1,84 (0,08)	1,28 (0,05)	1,18 (0,06)	16	cytochrome P450, CYP6D5	cytochrome P450
152188_at	FBgn0020278	loco	0.0017815	2,10 (0,21)	2,36 (0,14)	1,50 (0,09)	1,26 (0,08)	16		signal transduction
152220_at	FBgn0034517	CG18066	0.151553	2,96 (0,28)	2,46 (0,33)	1,65 (0,19)	1,19 (0,16)	16
152228_at	FBgn0021872	CG9415	0.00093775	1,79 (0,06)	1,46 (0,07)	1,29 (0,06)	1,16 (0,05)	16
152283_at	FBgn0052549	CG6247	0.000491	1,61 (0,09)	1,86 (0,07)	1,31 (0,05)	0,91 (0,03)	16
152351_at	FBgn0035950	CG5288	0.00099925	1,63 (0,06)	1,68 (0,08)	1,78 (0,10)	1,08 (0,07)	16		enzyme
152669_at	FBgn0020385	pug	0.000491	2,48 (0,12)	2,49 (0,18)	2,75 (0,13)	0,97 (0,07)	16		formate--tetrahydrofolate ligase ; EC:6.3.4.3
152684_at	FBgn0032358	CG4851	0.00058925	1,60 (0,06)	1,60 (0,08)	1,46 (0,10)	1,05 (0,04)	16
152702_at	FBgn0033962	CG10153	0.0715682	1,64 (0,05)	1,32 (0,06)	1,30 (0,04)	1,03 (0,03)	16
152713_at	FBgn0037697	CG9363	0.00311825	2,29 (0,19)	1,64 (0,10)	2,19 (0,15)	1,16 (0,07)	16		enzyme
152714_at	FBgn0037975	CG3397	0.001537	2,59 (0,15)	2,36 (0,14)	1,59 (0,11)	0,90 (0,05)	16		ion channel
152732_at	FBgn0036997	CG5955	0.043194	2,70 (0,14)	1,85 (0,10)	1,86 (0,07)	1,22 (0,08)	16		enzyme
152780_at	FBgn0035251	CG7967	0.001202	1,59 (0,04)	1,62 (0,03)	1,23 (0,02)	1,04 (0,02)	16
152801_at	FBgn0031380	CG4233	0.000491	1,85 (0,06)	2,06 (0,08)	2,15 (0,09)	0,97 (0,05)	16	aspartate aminotransferase	aspartate aminotransferase
152812_at	FBgn0037663	CG9746	0.009424	1,52 (0,09)	1,35 (0,07)	1,36 (0,14)	1,12 (0,06)	16		protein kinase
152851_at	FBgn0032618	CG4826	0.00159225	1,65 (0,17)	1,63 (0,15)	1,47 (0,13)	1,20 (0,10)	16
152901_at	FBgn0032699	CG10383	0.0010385	7,43 (0,60)	5,53 (0,43)	2,57 (0,18)	1,08 (0,08)	16
153046_at	FBgn0014031	Spat	0.000733	2,09 (0,11)	1,76 (0,11)	2,00 (0,12)	1,16 (0,08)	16	mitochondrial serine-pyruvate aminotransferase-like	serine-pyruvate aminotransferase ; EC:2.6.1.51
153140_at	FBgn0034879	CG3931	0.0225305	1,73 (0,06)	1,13 (0,09)	1,50 (0,07)	1,12 (0,14)	16
153144_at	FBgn0014455	Ahcy13	0.0016655	1,90 (0,06)	1,70 (0,03)	1,53 (0,04)	1,13 (0,04)	16	adenosylhomocysteinase	adenosylhomocysteinase ; EC:3.3.1.1
153150_at	FBgn0014427	ESTS:39C10	0.00066525	2,36 (0,09)	2,05 (0,10)	1,79 (0,08)	1,14 (0,07)	16
153284_at	FBgn0038275	CG3817	0.153141	1,71 (0,19)	1,88 (0,41)	1,49 (0,20)	1,08 (0,15)	16
153428_at	FBgn0020513	ade5	0.000491	2,13 (0,05)	1,75 (0,06)	1,54 (0,04)	1,14 (0,03)	16	phosphoribosylaminoimidazole carboxylase	phosphoribosylaminoimidazole carboxylase ; EC:4.1.1.21
153434_at	FBgn0001208	Hn	0.000491	1,73 (0,18)	1,62 (0,17)	1,47 (0,08)	1,15 (0,05)	16	phenylalanine 4-monooxygenase	phenylalanine 4-monooxygenase ; EC:1.14.16.1
153437_at	FBgn0040064	yip2	0.0320455	1,87 (0,17)	1,62 (0,18)	1,59 (0,19)	1,09 (0,13)	16
153516_at	FBgn0013773	Cyp6a22	0.00449625	1,62 (0,07)	1,26 (0,05)	1,38 (0,06)	1,01 (0,05)	16	cytochrome P450, CYP6A22	cytochrome P450 ; EC:1.14.14.1
153761_at	FBgn0039241	CG11089	0.005012	7,63 (0,67)	6,60 (0,61)	3,16 (0,28)	1,26 (0,11)	16
153809_at	FBgn0014269	CG15107	0.23242	1,82 (0,16)	1,21 (0,12)	1,43 (0,23)	0,95 (0,11)	16	non-histone chromosomal protein	chromatin binding
154097_at	FBgn0036165	charybde	0.145349	1,89 (0,17)	2,17 (0,21)	1,58 (0,16)	1,36 (0,19)	16
154116_at	FBgn0025803	SNF4A&ggr;	0.0012535	1,68 (0,20)	2,16 (0,26)	1,33 (0,15)	0,87 (0,13)	16	SNF1A/AMP-activated protein serine/AMP-activated protein serine	protein serine/threonine kinase ; EC:2.7.1.37
154150_at	FBgn0034079	CG8430	0.000552	1,78 (0,08)	1,51 (0,07)	1,47 (0,07)	1,13 (0,08)	16	aspartate aminotransferase-like	enzyme
154176_at	FBgn0023477	CG2827	0.000491	1,57 (0,11)	1,91 (0,17)	1,80 (0,15)	0,98 (0,11)	16	transaldolase	enzyme
154259_at	FBgn0028990	serpin-27A	0.00555675	1,59 (0,09)	1,51 (0,08)	1,42 (0,08)	1,06 (0,10)	16
154394_at	FBgn0031598	CG3338	0.0397873	1,63 (0,14)	1,08 (0,10)	1,40 (0,13)	1,09 (0,15)	16
154467_at	FBgn0038300	CG4203	0.0947797	1,59 (0,13)	1,54 (0,14)	1,66 (0,13)	1,00 (0,08)	16
154623_at	FBgn0029865	CG15893	0.00143625	2,14 (0,10)	2,43 (0,24)	1,80 (0,10)	1,29 (0,13)	16
154916_at	FBgn0034431	ORF1	0.000552	2,26 (0,09)	2,11 (0,13)	1,39 (0,06)	1,08 (0,05)	16		transcription factor
154940_at	FBgn0036487	CG6876	0.0098215	1,59 (0,11)	1,14 (0,09)	1,20 (0,11)	1,00 (0,07)	16
154996_at	FBgn0005674	Aats-glupr	0.003408	1,64 (0,13)	1,66 (0,12)	1,27 (0,09)	1,14 (0,08)	16	glutamate/proline--tRNA ligase	glutamate--tRNA ligase ; EC:6.1.1.17
155017_at	FBgn0036828	CG6841	0.0153063	1,55 (0,11)	1,42 (0,07)	1,38 (0,07)	1,08 (0,06)	16	pre-mRNA splicing factor	DNA binding
155144_at	FBgn0041342	CG1049	0.0010725	3,19 (0,35)	3,07 (0,47)	1,96 (0,29)	1,25 (0,17)	16		enzyme
141233_at	FBgn0029831	CG5966	0.0114003	4,28 (0,48)	1,74 (0,20)	1,26 (0,08)	1,37 (0,11)	17	triacylglycerol lipase	enzyme
141252_at	FBgn0010220	Dbp45A	0.221745	1,89 (0,17)	1,35 (0,10)	1,17 (0,06)	0,89 (0,06)	17		ATP dependent helicase ; EC:3.6.1.-
141289_at	FBgn0037636	CG9821	0.000491	1,41 (0,11)	1,67 (0,14)	1,04 (0,12)	1,03 (0,09)	17
141317_at	FBgn0038577	CG12321	0.00081575	1,51 (0,05)	1,13 (0,06)	0,84 (0,02)	1,03 (0,03)	17
141444_at	FBgn0030357	CG2471	0.0248473	3,00 (0,35)	2,09 (0,29)	1,45 (0,22)	1,21 (0,16)	17		actin binding
141461_at	FBgn0020764	Alas	0.000491	1,66 (0,07)	1,72 (0,07)	1,14 (0,04)	1,20 (0,04)	17	5-aminolevulinate synthase	5-aminolevulinate synthase ; EC:2.3.1.37
141483_at	FBgn0038661	CG17836	0.00058925	2,20 (0,08)	2,18 (0,12)	1,12 (0,05)	1,11 (0,09)	17
141491_at	FBgn0030845	CG8465	0.001421	1,76 (0,05)	1,58 (0,10)	1,04 (0,03)	1,06 (0,04)	17		enzyme inhibitor
141664_at	FBgn0015245	Hsp60	0.00072475	1,75 (0,05)	1,59 (0,05)	0,95 (0,03)	1,17 (0,06)	17	heat shock protein 60 kD	heat shock protein
141691_at	FBgn0003495	spz	0.00238325	1,67 (0,09)	1,02 (0,15)	0,99 (0,06)	1,11 (0,07)	17		Toll receptor ligand
141736_at	FBgn0039525	CG5646	0.0369543	1,94 (0,06)	1,46 (0,06)	1,03 (0,04)	1,11 (0,04)	17	mitochondrial carrier protein-like	carrier type transporter
141885_at	FBgn0046294	CG12699	0.0460745	2,08 (0,31)	1,88 (0,26)	1,10 (0,15)	0,95 (0,13)	17
142047_at	FBgn0001228	Hsp67Bb	0.0869503	2,32 (0,23)	1,94 (0,14)	1,03 (0,10)	1,12 (0,08)	17	heat shock gene
142150_at	FBgn0003380	Sh	0.0451435	1,94 (0,13)	1,26 (0,21)	1,27 (0,10)	0,96 (0,12)	17	voltage-gated potassium channel protein	voltage-gated potassium channel
142479_at	FBgn0034342	CG17533	0.00133325	4,59 (0,32)	3,22 (0,29)	1,12 (0,11)	0,97 (0,08)	17		enzyme
142480_at	FBgn0034343	CG17534	0.0005215	1,81 (0,10)	1,71 (0,12)	1,20 (0,04)	1,05 (0,03)	17	glutathione transferase	enzyme
142538_at	FBgn0034341	CG17531	0.000748	3,55 (0,16)	2,85 (0,10)	1,00 (0,07)	0,95 (0,05)	17	glutathione transferase	enzyme
142696_at	FBgn0028473	BcDNA:LD23	0.0008375	1,51 (0,08)	1,43 (0,05)	1,16 (0,04)	0,93 (0,04)	17		cytoskeletal structural protein
142705_at	FBgn0002284	Pros26	0.000491	1,61 (0,04)	1,43 (0,08)	1,04 (0,04)	0,94 (0,04)	17	20S proteasome, beta6 subunit	multicatalytic endopeptidase ; EC:3.4.99.46
142711_at	FBgn0029629	CG8636	0.00065025	1,33 (0,06)	1,62 (0,11)	1,07 (0,05)	1,03 (0,07)	17	eukaryotic translation initiation factor 3, delta-subunit	translation factor
142836_at	FBgn0001223	Hsp22	0.006681	4,90 (0,33)	3,21 (0,43)	1,28 (0,11)	1,48 (0,16)	17	heat shock protein 22 kD	heat shock protein
142863_at	FBgn0032216	CG5384	0.0015255	1,71 (0,08)	1,28 (0,12)	0,96 (0,05)	1,06 (0,05)	17	queuine tRNA-ribosyltransferase	endopeptidase
142949_at	FBgn0038800	CG15921	0.106353	2,18 (0,28)	2,65 (0,18)	1,31 (0,11)	1,01 (0,22)	17	metallothionein B-like	heavy metal binding
142977_at	FBgn0030086	CG7033	0.00228625	1,49 (0,11)	1,59 (0,12)	0,95 (0,07)	1,09 (0,09)	17	T-complex protein 1, beta-subunit	chaperone
142982_at	FBgn0015282	Pros26.4	0.0005215	1,77 (0,08)	1,60 (0,04)	1,10 (0,05)	1,04 (0,03)	17	19S proteasome regulatory particle, triple-A protein, subunit S4	proteasome ATPase ; EC:3.6.4.8
143129_at	FBgn0000486	Dox-A2	0.000491	1,77 (0,13)	1,61 (0,11)	1,18 (0,08)	1,05 (0,07)	17	proteasome, regulatory subunit S3	multicatalytic endopeptidase ; EC:3.4.99.46 | inferred from sequence similarity
143197_at	FBgn0001230	Hsp68	0.0005215	3,99 (0,22)	2,48 (0,47)	1,13 (0,08)	1,07 (0,07)	17	heat shock protein 68kD	heat shock protein
143270_at	FBgn0002787	Mov34	0.00095375	1,67 (0,09)	1,49 (0,09)	1,20 (0,05)	1,13 (0,06)	17	19S proteasome regulatory particle, non-ATPase protein,subunit S12	multicatalytic endopeptidase ; EC:3.4.99.46
143299_at	FBgn0003067	Pepck	0.00066525	1,86 (0,06)	1,50 (0,08)	1,01 (0,05)	1,08 (0,03)	17	phosphoenolpyruvate carboxylase (GTP)	phosphoenolpyruvate carboxylase (GTP) ; EC:4.1.1.32
143314_at	FBgn0003151	Pros35	0.00132025	1,97 (0,07)	1,92 (0,07)	1,10 (0,04)	1,12 (0,04)	17	20S proteasome, alpha6 subunit	multicatalytic endopeptidase ; EC:3.4.99.46
143343_i_at	FBgn0003371	sgg	0.00371775	1,80 (0,12)	1,51 (0,25)	0,72 (0,04)	1,00 (0,06)	17	protein serine/threonine kinase	protein serine/threonine kinase ; EC:2.7.1.37
143552_at	FBgn0005612	Sox14	0.0253	1,57 (0,18)	1,77 (0,14)	1,05 (0,07)	1,17 (0,08)	17		DNA bending
143690_at	FBgn0011769	Fdxh	0.00477575	1,82 (0,10)	1,26 (0,05)	1,08 (0,09)	1,17 (0,04)	17	ferredoxin	ferredoxin
144247_at	FBgn0028694	Rpn11	0.000491	1,74 (0,07)	1,64 (0,07)	0,95 (0,04)	0,99 (0,04)	17	19S proteasome regulatory particle, non-ATPase protein, subunit S13
144724_at	FBgn0030079	CG7267	0.0005215	1,76 (0,14)	1,30 (0,13)	1,02 (0,08)	1,12 (0,09)	17
144790_at	FBgn0030189	CG2909	0.0352278	3,10 (0,50)	2,66 (0,42)	1,11 (0,17)	1,38 (0,22)	17
144806_at	FBgn0052687	CG2892	0.00061975	1,83 (0,07)	2,84 (0,12)	1,16 (0,07)	0,95 (0,04)	17
144807_at	FBgn0052687	CG2143	0.026161	1,59 (0,14)	2,57 (0,18)	0,96 (0,12)	0,96 (0,10)	17		actin binding
145054_at	FBgn0052597	CG11595	0.175339	2,88 (0,67)	2,77 (0,76)	1,40 (0,53)	1,33 (0,37)	17
145145_at	FBgn0030676	CG12379	0.249696	1,60 (0,08)	1,23 (0,11)	1,03 (0,14)	0,94 (0,07)	17
145230_at	FBgn0030821	CG5010	0.000613	2,10 (0,18)	2,30 (0,09)	1,01 (0,08)	1,12 (0,06)	17
145487_at	FBgn0031190	CG12576	0.00832525	1,69 (0,16)	1,47 (0,15)	1,21 (0,09)	1,07 (0,08)	17
145647_at	FBgn0031432	Cyp309a1	0.0005215	3,25 (0,04)	2,80 (0,04)	1,44 (0,02)	1,21 (0,12)	17	cytochrome P450, CYP309A1	cytochrome P450
145713_at	FBgn0031535	CG12795	0.0053235	2,95 (0,08)	2,28 (0,08)	1,08 (0,05)	0,96 (0,05)	17
145788_at	FBgn0031643	CG3008	0.001433	2,31 (0,18)	1,96 (0,13)	1,23 (0,08)	1,24 (0,10)	17
146285_at	FBgn0043841	CG15493	0.001748	1,78 (0,18)	1,48 (0,17)	1,10 (0,12)	0,94 (0,10)	17
146364_at	FBgn0032587	CG5953	0.0736747	2,21 (0,19)	2,09 (0,23)	1,02 (0,14)	1,28 (0,12)	17
146372_at	FBgn0032596	CG17331	0.00058925	1,97 (0,08)	1,56 (0,05)	1,02 (0,03)	0,97 (0,05)	17	20S proteasome, beta2 subunit	endopeptidase
146559_at	FBgn0032897	CG9336	0.000491	1,66 (0,02)	1,42 (0,02)	1,19 (0,01)	1,02 (0,02)	17
146758_at	FBgn0033207	CG12826	0.0210737	2,19 (0,28)	1,53 (0,21)	1,33 (0,17)	1,05 (0,15)	17
146891_at	FBgn0033428	Updo	0.00066525	1,78 (0,07)	1,67 (0,08)	1,04 (0,04)	1,13 (0,04)	17	uroporphyrinogen decarboxylase	uroporphyrinogen decarboxylase ; EC:4.1.1.37 | inferred from sequence similarity
146991_at	FBgn0033593	CG9080	0.001188	3,38 (0,24)	3,42 (0,31)	1,07 (0,03)	1,38 (0,04)	17
147059_s_at	FBgn0033689	CG18342	0.00666925	1,63 (0,11)	1,38 (0,11)	1,00 (0,07)	1,04 (0,11)	17
147197_at	FBgn0033928	CG13941	0.127232	2,60 (0,21)	2,20 (0,20)	1,11 (0,11)	1,17 (0,09)	17		signal transduction
147525_at	FBgn0034480	CG16898	0.002382	9,10 (0,54)	4,43 (0,40)	1,53 (0,16)	1,45 (0,09)	17
147609_at	FBgn0034605	CG15661	0.0244355	1,83 (0,07)	1,86 (0,09)	1,25 (0,06)	0,98 (0,08)	17	UDP-glycosyltransferase	enzyme
148108_at	FBgn0035444	CG12012	0.00210025	1,64 (0,07)	1,47 (0,09)	1,05 (0,06)	1,06 (0,05)	17
148369_at	FBgn0035830	CG8209	0.0140652	1,60 (0,12)	1,53 (0,18)	1,11 (0,09)	1,03 (0,12)	17
148550_at	FBgn0036126	CG6272	0.0045495	1,57 (0,11)	1,46 (0,11)	0,93 (0,09)	1,05 (0,08)	17		transcription factor
148781_at	FBgn0036467	CG12310	0.0385795	3,68 (0,42)	2,46 (0,35)	1,33 (0,11)	0,79 (0,07)	17
149099_at	FBgn0036949	CG7290	0.191818	2,51 (0,34)	2,11 (0,33)	1,37 (0,22)	1,22 (0,39)	17	peritrophin-like	structural protein
149122_at	FBgn0036982	CG5571	0.105635	2,71 (0,19)	1,48 (0,11)	1,15 (0,15)	1,20 (0,12)	17
149130_at	FBgn0036995	CG5195	0.013762	1,58 (0,10)	1,61 (0,07)	1,20 (0,03)	1,02 (0,05)	17		cell adhesion
149173_at	FBgn0037071	CG7632	0.0034245	2,53 (0,19)	1,83 (0,14)	1,08 (0,08)	1,29 (0,07)	17		enzyme
149222_at	FBgn0037151	CG7130	0.00321875	5,30 (0,31)	3,18 (0,39)	1,00 (0,10)	1,36 (0,12)	17		chaperone
149723_at	FBgn0037974	CG12224	0.00297025	5,49 (0,32)	3,89 (0,21)	2,04 (0,11)	0,90 (0,05)	17		enzyme
149757_at	FBgn0010039	CG4381	0.00073975	2,94 (0,19)	2,07 (0,10)	1,41 (0,08)	1,26 (0,07)	17
149782_at	FBgn0013279	CG6489	0.257999	27,46 (7,66)	16,19 (7,38)	1,45 (0,67)	1,65 (0,75)	17		chaperone
150207_at	FBgn0038719	CG16727	0.0012315	2,43 (0,20)	2,59 (0,30)	0,97 (0,09)	1,13 (0,11)	17	organic cation transporter-like	transporter
150217_s_at	FBgn0038731	CG11659	0.00124325	2,52 (0,09)	1,67 (0,13)	1,19 (0,05)	1,07 (0,03)	17	luciferase-like	enzyme
150416_at	FBgn0039044	p53	0.003922	1,85 (0,11)	1,03 (0,18)	1,06 (0,16)	1,12 (0,08)	17		transcription factor
150515_at	FBgn0039204	CG6607	0.012282	1,43 (0,07)	1,56 (0,11)	1,03 (0,07)	0,96 (0,08)	17		motor
151418_at	FBgn0040954	CG13779	0.000491	1,61 (0,06)	1,41 (0,08)	0,81 (0,05)	1,02 (0,05)	17
151767_at	FBgn0010222	Nmdmc	0.0208905	13,37 (1,36)	8,85 (0,73)	2,54 (0,31)	1,63 (0,10)	17	NAD-dependent methylenetetrahydrofolate dehydrogenase	methenyltetrahydrofolate cyclohydrolase ; EC:3.5.4.9
151816_at	FBgn0035489	CG1135	0.00441225	1,58 (0,12)	1,45 (0,09)	1,08 (0,06)	0,98 (0,06)	17
151834_at	FBgn0052130	CG10745	0.00078825	1,76 (0,10)	1,55 (0,16)	1,15 (0,05)	1,01 (0,04)	17
151963_at	FBgn0031589	CG3714	0.00158775	1,65 (0,13)	1,25 (0,13)	1,17 (0,14)	0,98 (0,13)	17		nicotinate phosphoribosyltransferase
151972_at	FBgn0030679	CG8206	0.000491	2,00 (0,07)	2,00 (0,09)	1,20 (0,05)	0,94 (0,04)	17
152058_at	FBgn0003261	Rm62	0.00069425	1,40 (0,03)	1,53 (0,06)	1,05 (0,03)	1,02 (0,02)	17		ATP dependent RNA helicase
152124_at	FBgn0035294	CG1017	0.192016	1,65 (0,06)	1,95 (0,08)	1,06 (0,04)	1,09 (0,04)	17	microfibrillar-associated protein	cell growth and maintenance
152183_at	FBgn0036627	CG4680	0.00834475	1,63 (0,10)	1,88 (0,16)	1,15 (0,09)	0,89 (0,09)	17
152230_at	FBgn0027088	CG6778	0.00822625	2,07 (0,15)	1,59 (0,14)	1,35 (0,09)	0,97 (0,04)	17		glycine--tRNA ligase
152233_at	FBgn0027657	glob1	0.000491	2,23 (0,11)	1,54 (0,04)	1,19 (0,04)	0,90 (0,04)	17	globin	ligand binding or carrier
152255_at	FBgn0039464	CG6330	0.000868	2,71 (0,12)	2,17 (0,13)	1,05 (0,06)	1,07 (0,10)	17	uridine phosphorylase	enzyme
152417_at	FBgn0028684	Tbp-1	0.0005215	1,80 (0,09)	1,46 (0,10)	1,04 (0,05)	1,11 (0,05)	17	19S proteasome regulatory particle, triple-A protein, subunit S6a	proteasome ATPase ; EC:3.6.4.8
152470_at	FBgn0032793	CG10189	0.0400812	1,82 (0,09)	1,43 (0,06)	1,20 (0,05)	0,90 (0,05)	17
152539_at	FBgn0037378	CG2046	0.000733	1,59 (0,05)	1,52 (0,04)	1,07 (0,02)	0,97 (0,02)	17
152547_at	FBgn0033385	CG8055	0.00116375	1,65 (0,11)	1,07 (0,06)	0,99 (0,06)	1,09 (0,06)	17
152576_at	FBgn0053171	CG8645	0.00804925	1,79 (0,10)	1,22 (0,08)	0,79 (0,18)	0,97 (0,07)	17	collagen-like	structural protein
152590_at	FBgn0037231	CG9779	0.0009345	1,60 (0,07)	1,21 (0,06)	1,08 (0,08)	0,99 (0,05)	17
152598_at	FBgn0034335	Gst3	0.095089	9,76 (0,69)	5,89 (0,68)	1,28 (0,11)	1,31 (0,17)	17	glutathione transferase	glutathione transferase ; EC:2.5.1.18 | inferred from direct assay
152709_at	FBgn0041194	CG10078	0.000748	1,89 (0,08)	1,51 (0,11)	1,20 (0,07)	0,97 (0,03)	17	amidophosphoribosyltransferase-like	enzyme
152715_at	FBgn0033188	CG1600	0.000491	2,07 (0,05)	1,60 (0,04)	0,91 (0,02)	1,14 (0,02)	17		enzyme
152721_at	FBgn0020416	Idgf1	0.0066025	2,54 (0,17)	1,70 (0,14)	1,36 (0,11)	1,16 (0,06)	17	imaginal disc growth factor 1	imaginal disc growth factor
152755_at	FBgn0033269	CG8709	0.0005215	2,21 (0,04)	1,75 (0,09)	1,23 (0,05)	1,01 (0,03)	17		DNA replication factor
152799_at	FBgn0025335	CG4585	0.000491	1,60 (0,10)	1,68 (0,12)	1,03 (0,06)	1,06 (0,05)	17
152880_at	FBgn0033765	CG8772	0.001085	2,15 (0,09)	1,41 (0,16)	0,87 (0,05)	1,18 (0,06)	17		actin binding
152902_at	FBgn0032701	CG10341	0.0228812	1,46 (0,12)	1,56 (0,08)	1,14 (0,06)	0,97 (0,06)	17
152979_at	FBgn0051531	CG1054	0.0033515	1,80 (0,08)	1,36 (0,12)	1,01 (0,01)	1,10 (0,02)	17
153020_at	FBgn0035373	CG1241	0.0022945	1,66 (0,14)	1,45 (0,12)	1,12 (0,14)	0,94 (0,10)	17
153030_at	FBgn0036663	CG9674	0.000491	2,10 (0,11)	1,94 (0,07)	1,23 (0,04)	1,07 (0,04)	17		enzyme
153101_at	FBgn0034648	CG15675	0.0341305	2,95 (0,22)	1,63 (0,12)	1,36 (0,10)	1,21 (0,12)	17
153122_at	FBgn0000052	ade2	0.00090825	5,13 (0,22)	3,19 (0,16)	1,86 (0,10)	0,86 (0,04)	17		phosphoribosylformylglycinamidine synthase ; EC:6.3.5.3
153194_at	FBgn0032906	CG9273	0.00905825	1,71 (0,15)	1,76 (0,27)	1,22 (0,11)	1,10 (0,09)	17	replication factor A, 30 kD subunit	DNA replication factor
153217_at	FBgn0028992	sds22	0.00680725	1,52 (0,06)	1,46 (0,06)	1,14 (0,05)	1,05 (0,05)	17
153384_at	FBgn0031695	Cyp4ac3	0.0306128	2,70 (0,20)	1,96 (0,19)	1,34 (0,11)	0,94 (0,09)	17	cytochrome P450, CYP4AC3	cytochrome P450
153474_at	FBgn0036257	CG6811	0.00528325	1,72 (0,17)	1,45 (0,19)	0,99 (0,12)	1,21 (0,15)	17		signal transduction
153637_at	FBgn0029134	Pros&bgr;5	0.000491	1,57 (0,06)	1,44 (0,06)	1,06 (0,05)	0,99 (0,04)	17
153731_at	FBgn0001225	Hsp26	0.0016075	3,29 (0,08)	2,78 (0,43)	1,06 (0,03)	0,99 (0,03)	17	heat shock protein 26 kD	heat shock protein
153783_at	FBgn0029664	CG10802	0.0152003	1,79 (0,13)	1,56 (0,14)	0,75 (0,07)	1,20 (0,16)	17		enzyme
153903_at	FBgn0028691	Rpn9	0.0005215	1,60 (0,07)	1,43 (0,08)	1,03 (0,06)	1,01 (0,08)	17	19S proteasome regulatory particle, non-ATPase protein, subunit S13	endopeptidase
153938_at	FBgn0010715	CG10967	0.00157125	1,75 (0,08)	1,64 (0,12)	1,15 (0,07)	1,13 (0,05)	17	protein serine/threonine kinase	protein kinase
153982_at	FBgn0015019	Cct&ggr;	0.0227225	1,62 (0,12)	1,65 (0,10)	1,21 (0,09)	1,02 (0,11)	17	chaperonine-containing T-complex gamma-subunit	chaperonine
154014_at	FBgn0032130	CG3838	0.001701	1,90 (0,15)	1,19 (0,05)	1,13 (0,13)	1,00 (0,09)	17		transcription factor
154023_at	FBgn0015283	Pros54	0.00162375	1,71 (0,08)	1,66 (0,08)	1,05 (0,04)	0,97 (0,04)	17	19S proteasome regulatory particle, non-ATPase protein, subunit S5a	multicatalytic endopeptidase ; EC:3.4.99.46
154052_at	FBgn0028695	Rpn1	0.00061975	2,08 (0,15)	2,12 (0,16)	1,19 (0,07)	0,97 (0,05)	17	19S proteasome regulatory particle, non-ATPase protein, subunit S2	endopeptidase
154053_at	FBgn0020653	Trxr-1	0.0005215	1,78 (0,07)	1,77 (0,07)	1,04 (0,03)	0,96 (0,04)	17	glutathione reductase (NADPH)	glutathione reductase (NADPH) ; EC:1.6.4.2
154058_at	FBgn0036449	CG5295	0.00549625	2,79 (0,21)	2,33 (0,22)	1,41 (0,15)	1,11 (0,12)	17
154083_at	FBgn0019890	CG8954	0.0005825	1,77 (0,08)	1,30 (0,09)	1,11 (0,05)	0,97 (0,03)	17
154111_at	FBgn0028692	Rpn2	0.0061995	1,84 (0,11)	1,66 (0,06)	1,24 (0,04)	1,23 (0,09)	17	19S proteasome regulatory particle, non-ATPase protein, subunit S1	endopeptidase
154184_at	FBgn0023129	aay	0.0005825	3,71 (0,18)	2,41 (0,15)	1,16 (0,07)	1,41 (0,07)	17	phosphoserine phosphatase-like	phosphoserine phosphatase ; EC:3.1.3.3 | inferred from sequence similarity
154275_at	FBgn0037314	CG12000	0.0005215	1,64 (0,03)	1,43 (0,08)	1,07 (0,04)	1,01 (0,03)	17	20S proteasome, beta4 subunit-like	endopeptidase
154340_at	FBgn0030986	CG7481	0.001461	1,68 (0,11)	1,62 (0,12)	1,21 (0,09)	1,04 (0,09)	17		signal transduction
154351_at	FBgn0020369	Pros45	0.000491	1,51 (0,05)	1,30 (0,02)	1,02 (0,02)	0,98 (0,01)	17	19S proteasome regulatory particle, triple-A protein, subunit S8	proteasome ATPase ; EC:3.6.4.8
154374_at	FBgn0035631	Txl	0.008191	1,51 (0,07)	1,33 (0,04)	0,98 (0,02)	1,02 (0,02)	17	thioredoxin-like	thioredoxin
154554_at	FBgn0040237	bor	0.00278725	2,20 (0,12)	1,65 (0,17)	1,00 (0,14)	1,19 (0,08)	17
154621_at	FBgn0027493	BcDNA:LD32	0.000491	1,49 (0,08)	1,52 (0,05)	1,13 (0,06)	0,97 (0,04)	17	adenylosuccinate synthase	adenylosuccinate synthase ; EC:6.3.4.4
154644_at	FBgn0016697	ProsMA5	0.00090825	1,58 (0,08)	1,46 (0,07)	1,07 (0,05)	1,12 (0,04)	17	20S proteasome, alpha5 subunit	multicatalytic endopeptidase ; EC:3.4.99.46
154670_at	FBgn0031881	CG3476	0.00253075	2,53 (0,06)	2,03 (0,09)	1,12 (0,03)	1,30 (0,08)	17	carnitine-acylcarnitine carrier protein	carrier type transporter
154766_at	FBgn0030026	CG10964	0.005403	1,60 (0,13)	1,37 (0,05)	1,09 (0,08)	0,92 (0,07)	17		enzyme
154789_at	FBgn0004391	CG9198	0.113359	1,83 (0,13)	1,29 (0,14)	0,93 (0,06)	0,95 (0,06)	17	negative mitosis regulator	cell cycle regulator
154791_at	FBgn0031037	CG14207	0.000491	1,71 (0,07)	1,34 (0,02)	0,91 (0,02)	1,00 (0,03)	17	heat shock protein HSP20-like	chaperone
154859_at	FBgn0032597	CG17904	0.0062665	2,00 (0,12)	1,71 (0,21)	1,19 (0,15)	0,97 (0,07)	17
154933_at	FBgn0026749	Yippee	0.00616125	1,56 (0,10)	1,07 (0,07)	1,11 (0,09)	1,07 (0,09)	17	zinc binding protein	zinc binding
154967_at	FBgn0052662	CG1905	0.124826	1,57 (0,13)	2,13 (0,13)	1,11 (0,15)	1,06 (0,09)	17
155056_at	FBgn0023174	Pros&bgr;2	0.000613	1,61 (0,05)	1,46 (0,03)	1,05 (0,04)	0,98 (0,02)	17	20S proteasome, beta2 subunit	multicatalytic endopeptidase ; EC:3.4.99.46
155104_at	FBgn0034451	CG11242	0.0109497	1,80 (0,14)	1,72 (0,24)	1,15 (0,11)	1,05 (0,10)	17		motor
155131_at	FBgn0037719	CG9424	0.030344	1,87 (0,08)	1,64 (0,06)	0,99 (0,02)	0,99 (0,02)	17
141405_at	FBgn0039476	CG6271	0.219421	2,32 (0,39)	2,40 (0,50)	2,21 (0,44)	0,89 (0,20)	18	triacylglycerol lipase	enzyme
141450_at	FBgn0024289	Sodh-1	0.000491	1,39 (0,11)	2,17 (0,24)	2,88 (0,29)	0,85 (0,12)	18	L-iditol 2-dehydrogenase	L-iditol 2-dehydrogenase ; EC:1.1.1.14
142016_at	FBgn0002719	Men	0.0141572	2,00 (0,30)	1,37 (0,25)	1,52 (0,28)	0,81 (0,19)	18
142139_at	FBgn0040349	EG:BACR7A4	0.000552	1,11 (0,07)	1,27 (0,12)	1,75 (0,12)	0,79 (0,09)	18
144831_at	FBgn0030239	CG17333	0.00156275	1,35 (0,13)	1,64 (0,16)	1,52 (0,17)	0,88 (0,10)	18
145259_at	FBgn0052560	CG5898	0.277996	1,40 (0,17)	2,20 (0,21)	2,02 (0,12)	0,47 (0,13)	18
145515_at	FBgn0031227	CG3709	0.0685628	1,57 (0,12)	1,11 (0,21)	1,55 (0,11)	0,89 (0,07)	18
145546_i_at	FBgn0031277	CG13947	0.000244	0,86 (0,05)	1,06 (0,08)	2,77 (0,26)	0,98 (0,11)	18
145547_r_at	FBgn0031277	CG13947	0.000552	0,83 (0,04)	0,95 (0,05)	2,64 (0,19)	0,87 (0,06)	18
145637_at	FBgn0031418	CG3609	0.0005825	1,59 (0,07)	1,83 (0,11)	1,36 (0,07)	0,80 (0,05)	18		transcription factor binding
145975_at	FBgn0031937	CG13795	0.0005215	1,15 (0,05)	1,23 (0,04)	1,94 (0,06)	1,09 (0,04)	18		neurotransmitter transporter
146233_at	FBgn0040211	hgo	0.000491	1,95 (0,21)	2,28 (0,20)	2,43 (0,24)	0,79 (0,08)	18
146565_at	FBgn0032907	CG9272	0.0956468	1,10 (0,05)	1,32 (0,16)	1,52 (0,04)	1,04 (0,03)	18	endonuclease III-like	DNA repair protein
146808_at	FBgn0033294	CG8693	0.0155303	1,22 (0,07)	1,39 (0,12)	1,47 (0,10)	0,44 (0,03)	18	maltase-like	enzyme
146809_at	FBgn0033296	CG11669	0.0005215	1,55 (0,04)	1,63 (0,05)	1,47 (0,04)	0,22 (0,02)	18	alpha-amylase-like	enzyme
147022_at	FBgn0040503	CG7763	0.360785	3,48 (0,85)	3,63 (1,25)	3,94 (1,27)	0,86 (0,34)	18	C-type lectin-like	ligand binding or carrier
147265_at	FBgn0034045	CG8249	0.00240225	1,12 (0,09)	1,44 (0,10)	1,84 (0,06)	1,06 (0,05)	18	glucose transporter-like	transporter
148019_at	FBgn0035300	CG1139	0.004346	2,37 (0,17)	2,08 (0,18)	1,92 (0,21)	0,72 (0,09)	18	amino-acid permease-like	transporter
148258_at	FBgn0035672	CG6600	0.340845	1,92 (0,15)	1,32 (0,12)	1,68 (0,19)	0,42 (0,08)	18	organic cation transporter-like	transporter
148416_at	FBgn0052029	CG6458	0.0867435	1,28 (0,10)	0,96 (0,14)	1,36 (0,15)	0,56 (0,03)	18
149518_at	FBgn0037612	CG8112	0.0140205	2,15 (0,17)	2,06 (0,10)	1,86 (0,08)	0,79 (0,05)	18		sterol O-acyltransferase
149722_at	FBgn0037973	CG18547	0.00107575	3,13 (0,23)	2,87 (0,26)	1,73 (0,18)	0,55 (0,07)	18
149762_at	FBgn0010044	GstD27	0.002013	1,24 (0,05)	1,36 (0,08)	1,16 (0,05)	0,49 (0,02)	18
150193_at	FBgn0038702	CG3739	0.000552	1,16 (0,05)	1,40 (0,08)	1,85 (0,15)	0,20 (0,04)	18		peptidase
150264_at	FBgn0043457	CG5180	0.083716	0,94 (0,08)	1,53 (0,11)	1,23 (0,05)	0,97 (0,03)	18
150574_at	FBgn0039309	CG11891	0.00055875	0,83 (0,02)	1,01 (0,05)	3,61 (0,18)	0,82 (0,02)	18
150702_at	FBgn0039474	CG6283	0.001008	2,00 (0,09)	1,64 (0,08)	1,74 (0,08)	0,11 (0,02)	18	triacylglycerol lipase	enzyme
151207_r_at	FBgn0040729	CG15126	0.0005215	1,66 (0,13)	1,52 (0,18)	1,40 (0,13)	0,88 (0,08)	18
151634_at	FBgn0024921	Trn	0.003153	1,62 (0,13)	1,86 (0,35)	1,55 (0,18)	0,84 (0,07)	18	transportin	ligand binding or carrier
151832_at	FBgn0022774	CG8782	0.021496	1,97 (0,13)	1,93 (0,11)	1,43 (0,09)	0,79 (0,05)	18	ornithine-oxo acid aminotransferase	enzyme
151927_at	FBgn0036619	CG4784	0.00177	1,50 (0,12)	1,78 (0,17)	1,56 (0,15)	0,88 (0,10)	18	cuticle protein	structural protein
152068_at	FBgn0031637	CG2950	0.0276565	1,19 (0,07)	1,55 (0,06)	1,17 (0,09)	0,89 (0,13)	18		RNA binding
152148_at	FBgn0028921	BG:DS00941	0.004044	1,67 (0,11)	1,51 (0,09)	1,31 (0,10)	0,76 (0,04)	18
152177_at	FBgn0027565	BcDNA:GH08	0.0055435	1,65 (0,08)	1,58 (0,08)	1,26 (0,06)	0,79 (0,04)	18
152200_at	FBgn0003308	ry	0.00124325	1,97 (0,14)	1,90 (0,10)	1,76 (0,12)	0,81 (0,06)	18	xanthine dehydrogenase	xanthine dehydrogenase ; EC:1.1.1.204
152216_at	FBgn0037386	CG1208	0.0012985	1,65 (0,11)	1,42 (0,10)	1,60 (0,12)	0,77 (0,07)	18	sugar transporter-like	transporter
152286_at	FBgn0027556	BcDNA:GH10	0.00099925	1,21 (0,09)	1,64 (0,13)	1,23 (0,12)	0,95 (0,09)	18		G protein linked receptor
152482_at	FBgn0035484	CG11594	0.000491	1,00 (0,04)	1,36 (0,06)	1,65 (0,08)	0,79 (0,05)	18		enzyme
152663_at	FBgn0033272	CG8707	0.00125625	1,32 (0,08)	1,53 (0,05)	1,31 (0,11)	0,91 (0,07)	18	small GTPase-like	signal transduction
152692_at	FBgn0027621	6-phosphof	0.000552	1,26 (0,09)	1,72 (0,13)	1,41 (0,10)	0,87 (0,07)	18	6-phosphofructo-2-kinase	6-phosphofructo-2-kinase ; EC:2.7.1.105
152727_at	FBgn0031971	CG7224	0.002416	1,60 (0,12)	1,68 (0,14)	1,32 (0,13)	0,86 (0,08)	18
152736_at	FBgn0039629	CG11842	0.0142927	1,75 (0,05)	2,17 (0,11)	2,00 (0,21)	0,80 (0,05)	18	trypsin-like	endopeptidase
153559_at	FBgn0051216	CG7500	0.001202	1,59 (0,07)	1,18 (0,03)	1,63 (0,04)	0,87 (0,03)	18
154175_at	FBgn0038463	CG3534	0.0008405	1,47 (0,09)	1,66 (0,09)	1,90 (0,10)	0,73 (0,04)	18		xylulokinase
154191_at	FBgn0039335	CG5127	0.0284427	1,17 (0,08)	1,55 (0,08)	1,37 (0,08)	0,94 (0,10)	18	vacuolar protein sorting-like	transporter
154373_at	FBgn0035773	CG8580	0.00083075	1,30 (0,07)	1,68 (0,14)	1,37 (0,10)	0,92 (0,05)	18
154557_at	FBgn0035997	CG3445	0.0332143	1,06 (0,10)	2,16 (0,19)	1,31 (0,14)	0,90 (0,08)	18		nucleic acid binding
154763_at	FBgn0003076	CG5165	0.000491	1,43 (0,04)	1,42 (0,08)	1,52 (0,04)	0,92 (0,04)	18	phosphoglucomutase-like	enzyme
141467_at	FBgn0003175	px	0.00611	1,59 (0,15)	1,72 (0,27)	1,13 (0,09)	0,84 (0,08)	19
141519_at	FBgn0037082	CG5664	0.0325753	1,66 (0,10)	1,02 (0,08)	1,08 (0,15)	0,89 (0,11)	19
141652_at	FBgn0036772	CG5290	0.0202163	1,78 (0,11)	1,54 (0,16)	0,84 (0,07)	0,83 (0,05)	19
141657_at	FBgn0030216	CG15301	0.168111	1,95 (0,16)	2,10 (0,11)	0,92 (0,04)	0,83 (0,06)	19		signal transduction
141930_at	FBgn0034343	CG17534	0.122447	1,78 (0,19)	1,98 (0,17)	1,08 (0,09)	0,54 (0,06)	19	glutathione transferase
141959_at	FBgn0030703	CG9066	0.00153125	2,04 (0,23)	1,69 (0,28)	1,11 (0,15)	0,68 (0,19)	19
141991_at	FBgn0030087	CG7766	0.0350072	1,88 (0,17)	1,53 (0,14)	1,25 (0,16)	0,84 (0,10)	19
142201_at	FBgn0034663	CG4363	0.0005215	1,40 (0,05)	1,27 (0,03)	1,12 (0,03)	0,59 (0,02)	19
142359_at	FBgn0050360	CG8689	0.00061975	1,90 (0,12)	1,69 (0,10)	1,05 (0,06)	0,41 (0,03)	19	maltase L-like	enzyme
142488_s_at	FBgn0037930	CG14715	0.141302	1,71 (0,16)	0,98 (0,09)	0,99 (0,14)	0,82 (0,07)	19		chaperone
142701_at	FBgn0030006	CG17982	0.128426	1,58 (0,07)	1,31 (0,03)	0,94 (0,03)	0,85 (0,03)	19
143068_at	FBgn0000078	Amy-d	0.000491	1,19 (0,04)	1,38 (0,05)	0,76 (0,02)	0,43 (0,04)	19	alpha-amylase	alpha-amylase ; EC:3.2.1.1
143126_at	FBgn0000472	dm	0.120746	1,69 (0,12)	1,68 (0,29)	0,94 (0,08)	0,75 (0,08)	19		DNA binding
143242_at	FBgn0002570	LvpH	0.000491	1,33 (0,05)	1,47 (0,07)	1,21 (0,05)	0,51 (0,05)	19	alpha-glucosidase	alpha-glucosidase ; EC:3.2.1.20
143276_at	FBgn0002868	MtnA	0.000491	1,71 (0,05)	1,63 (0,07)	1,13 (0,04)	0,87 (0,03)	19	metallothionein A	Cu/Cd binding
143277_at	FBgn0002869	MtnB	0.0881955	2,47 (0,09)	2,78 (0,12)	1,02 (0,03)	0,38 (0,05)	19	metallothionein B	Cu/Cd binding
143313_at	FBgn0003150	Pros29	0.000491	1,66 (0,05)	1,39 (0,04)	0,95 (0,02)	0,91 (0,03)	19	20S proteasome, alpha3 subunit	multicatalytic endopeptidase ; EC:3.4.99.46
143781_at	FBgn0015035	Cyp4e3	0.058533	3,89 (0,25)	1,75 (0,21)	0,13 (0,01)	0,91 (0,05)	19	cytochrome P450, CYP4E3	cytochrome P450 ; EC:1.14.14.1
144264_at	FBgn0028853	BG:DS07851	0.000552	1,74 (0,13)	1,92 (0,05)	1,16 (0,12)	0,25 (0,04)	19
144460_at	FBgn0029689	CG6428	0.0524743	1,82 (0,17)	1,41 (0,12)	0,89 (0,08)	0,86 (0,06)	19	asparaginase	actin binding
144919_at	FBgn0030372	CG12722	0.313486	1,59 (0,23)	3,24 (0,54)	1,19 (0,27)	0,76 (0,16)	19
145732_at	FBgn0031562	CG3604	0.0626918	1,86 (0,13)	1,19 (0,20)	1,28 (0,12)	0,83 (0,07)	19	trypsin inhibitor-like	enzyme inhibitor
145819_at	FBgn0031700	CG14022	0.000552	1,17 (0,08)	1,66 (0,14)	1,03 (0,05)	0,77 (0,04)	19		enzyme
146165_at	FBgn0032264	CG6113	0.002882	2,01 (0,14)	1,57 (0,06)	0,86 (0,03)	0,83 (0,02)	19	triacylglycerol lipase-like	enzyme
146579_at	FBgn0032934	CG8679	0.162328	1,65 (0,20)	2,00 (0,20)	1,26 (0,15)	0,48 (0,13)	19		cell adhesion
148667_at	FBgn0036297	CG14121	0.139542	1,94 (0,29)	1,81 (0,30)	0,78 (0,21)	0,69 (0,17)	19
149624_at	FBgn0037801	CG3999	0.409607	4,18 (0,39)	4,57 (0,52)	1,36 (0,29)	0,33 (0,04)	19	glycine dehydrogenase p protein	enzyme
149686_at	FBgn0037898	CG18643	0.152528	2,15 (0,20)	1,44 (0,30)	1,28 (0,14)	0,58 (0,05)	19
149914_at	FBgn0038257	smp-30	0.00058925	1,52 (0,06)	1,73 (0,10)	1,26 (0,08)	0,65 (0,03)	19	senescence marker protein-30
150227_at	FBgn0038744	CG4733	0.0229272	1,71 (0,06)	1,39 (0,07)	0,98 (0,05)	0,85 (0,11)	19	protein phosphatase 2-like	protein phosphatase
151452_at	FBgn0040993	CG17325	0.001426	1,99 (0,16)	1,52 (0,16)	1,11 (0,14)	0,86 (0,10)	19
151466_at	FBgn0041574	CG14599	0.0295545	1,75 (0,20)	1,94 (0,30)	0,88 (0,11)	0,74 (0,10)	19
151805_at	FBgn0016718	Reg-3	0.0123047	2,05 (0,15)	2,68 (0,15)	1,01 (0,06)	0,82 (0,04)	19		enzyme
152193_at	FBgn0030033	CG1387	0.00121625	1,02 (0,06)	1,79 (0,12)	0,85 (0,08)	0,96 (0,06)	19		motor
152236_at	FBgn0030776	CG4653	0.139976	2,22 (0,34)	1,98 (0,35)	1,40 (0,24)	0,72 (0,12)	19		endopeptidase
152360_at	FBgn0000675	flp	0.0057165	1,69 (0,12)	1,41 (0,22)	1,23 (0,07)	0,82 (0,04)	19	insulin receptor substrate	insulin-like growth factor receptor binding protein
152675_at	FBgn0030484	CG1681	0.0011335	1,63 (0,10)	1,35 (0,18)	0,99 (0,07)	0,72 (0,06)	19	glutathione transferase-like	enzyme
152767_at	FBgn0040600	CG13631	0.044243	1,35 (0,08)	1,68 (0,11)	0,88 (0,07)	0,95 (0,06)	19
152815_at	FBgn0013983	BG5	0.11388	2,45 (0,43)	1,10 (0,28)	0,93 (0,24)	0,14 (0,05)	19
152908_at	FBgn0037275	CG14655	0.0005215	1,59 (0,06)	1,49 (0,11)	1,16 (0,05)	0,89 (0,04)	19		nucleic acid binding
153303_at	FBgn0010405	Pros25	0.000552	1,78 (0,06)	1,59 (0,06)	1,03 (0,04)	0,90 (0,05)	19	20S proteasome, alpha2 subunit	multicatalytic endopeptidase ; EC:3.4.99.46
153307_at	FBgn0001226	Hsp27	0.00145425	1,78 (0,19)	1,63 (0,30)	1,10 (0,13)	0,80 (0,08)	19	heat shock protein 27 kD	heat shock protein
153343_at	FBgn0039509	bigmax	0.00166925	1,66 (0,05)	1,45 (0,07)	1,03 (0,04)	0,88 (0,06)	19		transcription factor
153571_at	FBgn0026751	XRCC1	0.115693	1,98 (0,29)	1,68 (0,24)	0,66 (0,09)	0,74 (0,10)	19		DNA repair protein
153576_at	FBgn0036182	CG6084	0.000491	1,58 (0,09)	1,61 (0,10)	1,19 (0,08)	0,76 (0,07)	19	aldehyde reductase	enzyme
153583_at	FBgn0001224	Hsp23	0.00379425	3,19 (0,19)	2,33 (0,35)	1,04 (0,08)	0,64 (0,05)	19	heat shock protein 23 kD	heat shock protein
153822_at	FBgn0035397	CG11486	0.00379425	1,58 (0,13)	2,06 (0,29)	1,19 (0,09)	0,73 (0,11)	19		protein kinase
153839_at	FBgn0020250	nla	0.000491	1,68 (0,06)	1,45 (0,15)	0,90 (0,03)	0,83 (0,04)	19
153880_at	FBgn0026380	Pros&bgr;3	0.0005215	1,58 (0,05)	1,34 (0,05)	0,94 (0,05)	0,90 (0,04)	19	20S proteasome, beta3 subunit	multicatalytic endopeptidase ; EC:3.4.99.46
153963_at	FBgn0035114	CG16971	0.0022195	1,73 (0,14)	1,29 (0,11)	0,96 (0,10)	0,93 (0,13)	19
154297_at	FBgn0032467	CG9934	0.00122325	1,64 (0,14)	1,51 (0,07)	1,18 (0,06)	0,90 (0,04)	19
154549_at	FBgn0038433	CG14896	0.0754883	1,93 (0,16)	1,53 (0,22)	1,10 (0,17)	0,87 (0,08)	19		enzyme
154664_at	FBgn0004509	Fur1	0.0043495	1,46 (0,12)	1,73 (0,09)	0,98 (0,10)	0,81 (0,08)	19	furin 1	endopeptidase; GO:4175 | inferred from sequence similarity
154682_at	FBgn0052179	Keren	0.0148667	1,77 (0,18)	1,50 (0,18)	0,99 (0,09)	0,89 (0,09)	19		epidermal growth factor receptor ligand
154786_at	FBgn0038347	CG18522	0.0008075	1,93 (0,10)	2,25 (0,13)	1,19 (0,07)	0,82 (0,05)	19
154938_at	FBgn0030013	CG1583	0.0175968	3,32 (0,23)	2,33 (0,30)	1,09 (0,12)	0,81 (0,05)	19		phospholipase A2
