# Supplementary material for: Genome wide analysis of common and specific stress responses in adult drosophila melanogaster
Source: BMC Genomics. 2004 Sep 30;5:74. doi: 10.1186/1471-2164-5-74 (PMC526417; doi:10.1186/1471-2164-5-74)
Supplement: Additional file 2 — For stresses induced by a) paraquat (5mM and 15mM experiments), b) H2O2 or c) tunicamycin we analyzed the distribution in biological processes (as defined by the Gene Ontology (GO) database) of the genes selected by the SAM analysis (responsive genes) and compared it to the same distribution for all the genes significantly detected on our microarrays (analysed genes). We report here the significantly over- or under-represented (P < 0.005) biological process and the number of analysed and responsive genes found inside these classes, for the different stress conditions. The p-value P associated to the null hypothesis of no association with a binomial distribution hypothesis is given for each class, (only classes with P < 0.005 were retained). For clarity of the figure some redundant branches of the tree were removed. Color codes for the classes: dark blue: classes present in the 3 stress responses; yellow: classes present in the two oxidative stress responses; green: classes present in paraquat and tunicamycin stress responses; light cyan: classes present in H2O2 and tunicamycin stress responses. 34 Color code for statistical analysis: orange: underrepresented class, blue: over-represented class. . [file 1471-2164-5-74-S2.xls]

## Sheet: Feuil1
a) PARAQUAT
population size = 7972, group size = 1237
name	GO_ID	Ndetect	Ncluster	P-Value	represented
reproductive behavior	GO:0019098
mating behavior	GO:0007617	34	12	0.0037	over
post-mating behavior	GO:0045297	15	9	0.00011	over
regulation of oviposition	GO:0046662	3	3	0.0037	over
cellular process	GO:0009987
cell communication	GO:0007154	991	116	0.00025	under
signal transduction	GO:0007165	805	96	0.0016	under
cell differentiation	GO:0030154	165	8	4.4e-06	under
cell growth and/or maintenance	GO:0008151	1816	233	0.00054	under
cell homeostasis	GO:0019725	45	16	0.00079	over
cell organization and biogenesis	GO:0016043	545	43	3.2e-08	under
cytoplasm organization and biogenesis	GO:0007028	420	34	1.9e-06	under
nuclear organization and biogenesis	GO:0006997	101	3	7.6e-06	under
cell proliferation	GO:0008283	525	51	3.9e-05	under
transport	GO:0006810
extracellular transport	GO:0006858	87	24	0.0029	over
intracellular transport	GO:0046907	487	38	1.1e-07	under
protein transport	GO:0015031	424	27	2.3e-09	under
metabolism	GO:0008152
amine metabolism	GO:0009308	204	52	0.00016	over
amino acid metabolism	GO:0006520	184	49	7.7e-05	over
aspartate family amino acid metabolism	GO:0009066	5	5	9e-05	over
aromatic compound metabolism	GO:0006725	114	34	8.7e-05	over
nucleobase metabolism	GO:0009112	66	21	0.00072	over
purine base metabolism	GO:0006144	46	16	0.001	over
biosynthesis	GO:0009058
nucleoside monophosphate biosynthesis	GO:0009124	14	7	0.0027	over
purine ribonucleoside monophosphate biosynthesis	GO:0009168
IMP biosynthesis	GO:0006188	4	4	0.00058	over
protein biosynthesis	GO:0006412	367	27	7.9e-07	under
catabolism	GO:0009056	573	160	3.7e-14	over
juvenile hormone catabolism	GO:0006719	3	3	0.0037	over
proteolysis and peptidolysis	GO:0006508	427	129	2.3e-14	over
ATP-dependent proteolysis	GO:0006510	20	12	7.2e-06	over
lipid metabolism	GO:0006629	347	91	2.1e-07	over
steroid metabolism	GO:0008202	83	25	0.0006	over
nucleobase\, nucleoside\, nucleotide and nucleic acid metabolism	GO:0006139	1092	126	7e-05	under
DNA metabolism	GO:0006259	194	17	0.002	under
RNA metabolism	GO:0016070	231	22	0.0029	under
transcription	GO:0006350	519	45	1.4e-06	under
regulation of transcription	GO:0045449	433	40	4.5e-05	under
organic acid metabolism	GO:0006082	282	71	1.8e-05	over
carboxylic acid metabolism	GO:0019752	282	71	1.8e-05	over
phosphate metabolism	GO:0006796
dephosphorylation	GO:0016311	75	1	3.2e-06	under
protein amino acid dephosphorylation	GO:0006470	60	1	4e-05	under
protein metabolism	GO:0019538
protein biosynthesis	GO:0006412	367	27	7.9e-07	under
protein catabolism	GO:0030163	428	129	2.7e-14	over
proteolysis and peptidolysis	GO:0006508	427	129	2.3e-14	over
ATP-dependent proteolysis	GO:0006510	20	12	7.2e-06	over
protein modification	GO:0006464	504	49	5.5e-05	under
protein amino acid dephosphorylation	GO:0006470	60	1	4e-05	under
ubiquitin cycle	GO:0006512	84	4	0.00051	under
protein targeting	GO:0006605	183	9	1.8e-06	under
neuromuscular physiological process	GO:0050905	218	19	0.0011	under
transmission of nerve impulse	GO:0019226	218	19	0.0011	under
response to stimulus	GO:0050896	581	124	0.00012	over
response to external stimulus	GO:0009605	499	116	4.1e-06	over
response to abiotic stimulus	GO:0009628	205	53	9.4e-05	over
response to chemical substance	GO:0042221	129	39	2e-05	over
response to toxin	GO:0009636	88	35	3.6e-08	over
response to biotic stimulus	GO:0009607	353	91	4.7e-07	over
defense response	GO:0006952	342	90	2.1e-07	over
neurotransmitter secretion	GO:0007269	90	6	0.0033	under
regulation of oviposition	GO:0046662	3	3	0.0037	over
b) H2O2
population size = 7872, group size = 71
name	GO_ID	Ndetect	Ncluster	P-Value	represented
cellular process	GO:0009987
cell communication	GO:0007154	964	2	0.0016	under
signal transduction	GO:0007165	779	1	0.00086	under
cellular physiological process	GO:0050875	1937	8	0.0039	under
metabolism	GO:0008152
amine metabolism	GO:0009308	204	10	2e-05	over
amino acid metabolism	GO:0006520	184	10	8.2e-06	over
amino acid biosynthesis	GO:0008652
serine family amino acid biosynthesis	GO:0009070	11	2	0.0042	over
L-serine biosynthesis	GO:0006564	8	2	0.0022	over
amino acid catabolism	GO:0009063	37	4	0.00034	over
phenylalanine catabolism	GO:0006559	4	2	0.00048	over
tyrosine catabolism	GO:0006572	3	2	0.00024	over
phenylalanine catabolism	GO:0006559	4	2	0.00048	over
nucleotide biosynthesis	GO:0009165	75	7	5.6e-06	over
nucleoside monophosphate biosynthesis	GO:0009124	15	5	1.7e-07	over
IMP biosynthesis	GO:0006188	4	3	2.9e-06	over
lipid metabolism	GO:0006629	345	9	0.0046	over
c) Tunicamycin
population size = 8074, group size = 218
name	GO_ID	Ndetect	Ncluster	P-Value	represented
cellular process	GO:0009987
cell communication	GO:0007154	1002	10	4.7e-05	under
signal transduction	GO:0007165	812	9	0.00053	under
cellular physiological process	GO:0050875	1974	23	7.9e-07	under
cell growth and/or maintenance	GO:0008151	1814	21	1.8e-06	under
cell proliferation	GO:0008283	519	3	8e-05	under
transport	GO:0006810
metabolism	GO:0008152
amino acid metabolism	GO:0006520
amino acid activation	GO:0043038	34	6	0.00027	over
tRNA aminoacylation for protein translation	GO:0006418	34	6	0.00027	over
aspartyl-tRNA aminoacylation	GO:0006422	3	2	0.0021	over
polysaccharide metabolism	GO:0005976	90	8	0.0031	over
lipid metabolism	GO:0006629	351	23	0.00011	over
steroid metabolism	GO:0008202	87	8	0.0025	over
nucleobase\, nucleoside\, nucleotide and nucleic acid metabolism	GO:0006139	1104	15	0.00091	under
nucleotide-sugar biosynthesis	GO:0009226	3	2	0.0021	over
RNA modification	GO:0009451	43	6	0.001	over
tRNA aminoacylation for protein translation	GO:0006418	34	6	0.00027	over
transcription	GO:0006350	530	3	6.2e-05	under
phosphorus metabolism	GO:0006793	414	1	1.2e-05	under
phosphate metabolism	GO:0006796	414	1	1.2e-05	under
phosphorylation	GO:0016310	311	1	0.0002	under
protein metabolism	GO:0019538	1437	58	0.0021	over
protein catabolism	GO:0030163	430	39	8.6e-11	over
proteolysis and peptidolysis	GO:0006508	429	39	8e-11	over
protein modification	GO:0006464	509	5	0.002	under
xenobiotic metabolism	GO:0006805	22	4	0.0026	over
digestion	GO:0007586	5	3	0.00019	over
neurophysiological process	GO:0050877	303	1	0.00025	under
response to external stimulus	GO:0009605	505	27	0.00075	over
response to abiotic stimulus	GO:0009628	207	16	0.00018	over
response to chemical substance	GO:0042221	134	15	3.9e-06	over
response to toxin	GO:0009636	90	13	9.5e-07	over
response to xenobiotic stimulus	GO:0009410	22	4	0.0026	over
response to biotic stimulus	GO:0009607	359	25	2.1e-05	over
defense response	GO:0006952	348	25	1.2e-05	over
