# Supplementary material for: Genome wide analysis of common and specific stress responses in adult drosophila melanogaster
Source: BMC Genomics. 2004 Sep 30;5:74. doi: 10.1186/1471-2164-5-74 (PMC526417; doi:10.1186/1471-2164-5-74)
Supplement: Additional file 3 — For over or under-represented molecular functions classes we report here the number of analyzed (column 3) and responsive genes found inside the 7 groups of clusters A to G (columns 4 to 10, see text for details on the definition of these groups). A schematic response to oxidative and ER stress of the genes included in these groups is given in the first two lines. The number of genes inside each group is given in line 3. A color code identifies cases when the number of genes differs statistically (p<0.005) from a random distribution: orange: under-represented class, blue: over-represented class. [file 1471-2164-5-74-S3.xls]

## Sheet: TabS2
	response to ER stress		-	+			-	+	+
	response to oxydative stress		-	+	-	+	+		-
MOLECULAR FUNCTION		8305	234	273	419	231	103	34	60
name	GO_ID	Ngroup	A	B	C	D	E	F	G
antioxidant activity	GO:0016209	16		4		1
drug binding	GO:0008144
diazepam binding	GO:0050809	5	3		1
isoprenoid binding	GO:0019840	7		1	5
retinoid binding	GO:0005501	7		1	5
retinal binding	GO:0016918	6		1	4
acyl-CoA binding	GO:0000062	7	3		1
nucleic acid binding	GO:0003676	1195	9	41	13	25	9	2
DNA binding	GO:0003677	496	6	14	5	14	4	1
RNA binding	GO:0003723	322	1	14	4	9		2
nucleotide binding	GO:0000166	584	10	33	13	29	1	2	4
ATP binding	GO:0005524	453	10	24	12	25	1	1	4
GTP binding	GO:0005525	122		8	1	3		1
protein binding	GO:0005515	547	5	14	16	8	3	3	2
receptor binding	GO:0005102	175	3	6	19	4	3	1	1
catalytic activity	GO:0003824
hydrolase activity	GO:0016787	1222	87	35	83	47	25	2	12
hydrolase activity\, acting on acid anhydrides	GO:0016817
GTPase activity	GO:0003924	104		5	1	1	1	1
hydrolase activity\, acting on carbon-nitrogen (but not peptide) bonds\, in cyclic amidines	GO:0016814
cyclohydrolase activity	GO:0019238	4			1	3
methenyltetrahydrofolate cyclohydrolase activity	GO:0004477	2				2
hydrolase activity\, acting on carbon-nitrogen (but not peptide) bonds\, in linear amides	GO:0016811
N-acetylmuramoyl-L-alanine amidase activity	GO:0008745	9	3		1
hydrolase activity\, acting on ester bonds	GO:0016788
carboxylic ester hydrolase activity	GO:0016789	81	7	1	11	1	6		4
lipase activity	GO:0016298	58	6	1	8	1	5		3
triacylglycerol lipase activity	GO:0004806	18	6		3	1	3
phosphoric monoester hydrolase activity	GO:0016791
alkaline phosphatase activity	GO:0004035	8	4		1
hydrolase activity\, acting on glycosyl bonds	GO:0016798	80	5	3	7	3	6		1
alpha-amylase activity	GO:0004556	12	1			2	5
glucosidase activity	GO:0015926	27	1		4	2	4		1
alpha-glucosidase activity	GO:0004558	12	1			2	3
peptidase activity	GO:0008233	372	52	9	36	20	7		4
endopeptidase activity	GO:0004175	219	40	7	23	19	6		2
elastase activity	GO:0042708	11	7		2
metalloendopeptidase activity	GO:0004222
neprilysin activity	GO:0004245	16	1	1	5
serine-type endopeptidase activity	GO:0004252	127	38	2	17	1	3		2
chymotrypsin activity	GO:0004263	96	35		13		2		1
trypsin activity	GO:0004295	106	36		15		2		2
exopeptidase activity	GO:0008238	68	9	1	5
glutamyl aminopeptidase activity	GO:0004230	3	2
carboxypeptidase activity	GO:0004180	20	5		1
carboxypeptidase A activity	GO:0004182	11	4
metalloexopeptidase activity	GO:0008235	46	7		3
intramolecular oxidoreductase activity	GO:0016860
intramolecular oxidoreductase activity\, transposing S-S bonds	GO:0016864	10			2				2
protein disulfide isomerase activity	GO:0003756	10			2				2
kinase activity	GO:0016301	293	7	9	4	11	2	1	1
ligase activity	GO:0016874	170	1	11	1	12		1	1
tRNA ligase activity	GO:0004812	35		7		3
lyase activity	GO:0016829
carbon-carbon lyase activity	GO:0016830	36	1		3	5	1	1
carboxy-lyase activity	GO:0016831	22	1		3	4	1
oxidoreductase activity	GO:0016491	461	8	19	42	23	13	3	7
protein disulfide isomerase activity	GO:0003756	10			2				2
monooxygenase activity	GO:0004497	70	2	6	11	6	1	1	1
oxidoreductase activity\, acting on peroxide as acceptor	GO:0016684	17		5	1		1
glutathione peroxidase activity	GO:0004602	7		3	1		1
oxidoreductase activity\, acting on the CH-NH2 group of donors	GO:0016638
glutamate synthase activity	GO:0015930	2				2
transferase activity	GO:0016740	712	19	36	24	33	7	5	2
transferase activity\, transferring alkyl or aryl (other than methyl) groups	GO:0016765	46	3	9	3	5	3
glutathione transferase activity	GO:0004364	29	3	8	1	5	3
transferase activity\, transferring glycosyl groups	GO:0016757
transferase activity\, transferring hexosyl groups	GO:0016758
glucuronosyltransferase activity	GO:0015020	17	1	2				2
transferase activity\, transferring pentosyl groups	GO:0016763	13	1			3
transferase activity\, transferring nitrogenous groups	GO:0016769	18		2		5	1
transaminase activity	GO:0008483	18		2		5	1
aspartate transaminase activity	GO:0004069	2				2
methyltransferase activity	GO:0008168
glycine hydroxymethyltransferase activity	GO:0004372	4				3
hydroxymethyl-\, formyl- and related transferase activity	GO:0016742	3				2
transferase activity\, transferring phosphorus-containing groups	GO:0016772	357	7	14	5	11	2	2	1
phosphotransferase activity\, alcohol group as acceptor	GO:0016773	257	6	8	4	9	2	1	1
chaperone activity	GO:0003754
heat shock protein activity	GO:0003773	28		1		5	2		1
enzyme regulator activity	GO:0030234
enzyme inhibitor activity	GO:0004857	88	4	1	14	2	1		4
protease inhibitor activity	GO:0030414	52	1	1	11	2	1		3
serine-type endopeptidase inhibitor activity	GO:0004867	42	1	1	10	2	1		3
other carbon-nitrogen ligase activity	GO:0016883	9				3
signal transducer activity	GO:0004871
transmembrane receptor activity	GO:0004888
peptidoglycan recognition activity	GO:0016019	10	3		1
receptor binding	GO:0005102	175	3	6	19	4	3	1	1
structural molecule activity	GO:0005198	498	9	5	14	5	2	1	3
structural constituent of cytoskeleton	GO:0005200	232	3	5	4	1		1	1
structural constituent of ribosome	GO:0003735	157	1		2
transcription regulator activity	GO:0030528	479	2	12	10	6	4	1
transcription factor activity	GO:0003700	194	1	4	4	5	2
transporter activity	GO:0005215	856	24	30	77	24	14	7	8
carrier activity	GO:0005386	453	14	11	43	11	6	2	5
electrochemical potential-driven transporter activity	GO:0015290	168	4	4	19	4	5		3
symporter activity	GO:0015293	58	2	1	10		1
solute\:cation symporter activity	GO:0015294	50	2	1	10		1
solute\:sodium symporter activity	GO:0015370	33			8		1
electron transporter activity	GO:0005489	161	2	7	17	9	4	1	3
