# Supplementary material for: Genome wide analysis of common and specific stress responses in adult drosophila melanogaster
Source: BMC Genomics. 2004 Sep 30;5:74. doi: 10.1186/1471-2164-5-74 (PMC526417; doi:10.1186/1471-2164-5-74)
Supplement: Additional file 4 — For over or under-represented biological process classes we report here the number of analyzed (column 3) and responsive genes found inside the 7 groups of clusters A to G (columns 4 to 10, see text for details on the definition of these groups). A schematic response to oxidative and ER stress of the genes included in these groups is given in the first two lines. The number of genes inside each group is given in line 3. A color code identifies cases when the number of genes differs statistically (p<0.005)from a random distribution: orange: under-represented class, blue: over-represented class. [file 1471-2164-5-74-S4.xls]

## Sheet: TabS3
	response to ER stress		-	+			-	+	+
	response to oxydative stress		-	+	-	+	+		-
BIOLOGICAL PROCESS		8305	234	273	419	231	103	34	60
name	GO_ID	Ngroup	A	B	C	D	E	F	G
reproductive behavior	GO:0019098	37	1		9	1			1
mating behavior	GO:0007617	35	1		9	1			1
post-mating behavior	GO:0045297	15			8				1
mating plug formation	GO:0042628	2			2
regulation of oviposition\, post-mating	GO:0048042	2			2
regulation of female receptivity	GO:0045924	5			3
cellular process	GO:0009987
cell communication	GO:0007154	1036	13	30	50	16	9	5	4
signal transduction	GO:0007165	841	7	27	39	15	9	5	3
cell surface receptor linked signal transduction	GO:0007166	395	1	11	18	6	2	4	3
intracellular signaling cascade	GO:0007242	372	3	7	12	7	6	2
cell differentiation	GO:0030154	169	1	4	2	2		1
cell growth and/or maintenance	GO:0008151
cell acyl-CoA homeostasis	GO:0042049	6	3		1
cell organization and biogenesis	GO:0016043	555	6	18	12	7	2	3	2
cell proliferation	GO:0008283	542	7	15	12	12	4	2	1
cell cycle	GO:0007049	373	5	11	6	10	3	1
transport	GO:0006810
extracellular transport	GO:0006858	89	3	4	12	3	2	1	1
intracellular transport	GO:0046907	492	6	15	12	7	2	4	2
protein transport	GO:0015031	429	4	11	8	5	2	4	2
vitamin/cofactor transport	GO:0015875	33		2	8	1		1
insemination	GO:0007320	9			4				1
mating plug formation	GO:0042628	2			2
sperm competition	GO:0046692	7			3				1
organogenesis	GO:0009887
skeletal development	GO:0001501	18	4		1
metabolism	GO:0008152
amine metabolism	GO:0009308	212	1	11	13	21	7	1
amino acid biosynthesis	GO:0008652	53		1	4	9	1
L-serine biosynthesis	GO:0006564	8				4
amine catabolism	GO:0009310	42			1	4	4	1
amino acid catabolism	GO:0009063	40			1	4	4	1
phenylalanine catabolism	GO:0006559	4				2	1
amino acid metabolism	GO:0006520	192	1	10	11	21	7	1
tRNA aminoacylation for protein translation	GO:0006418	36		8		3
biosynthesis	GO:0009058	668	7	26	24	33	2	3	2
coenzyme biosynthesis	GO:0009108
folic acid and derivative biosynthesis	GO:0009396	3				2
macromolecule biosynthesis	GO:0009059	529	6	17	16	20	1	3	2
nucleotide biosynthesis	GO:0009165	75	2	3	4	10
nucleoside monophosphate biosynthesis	GO:0009124	15	1	1	1	5
purine nucleoside monophosphate biosynthesis	GO:0009127	13	1	1	1	4
purine ribonucleoside monophosphate biosynthesis	GO:0009168	13	1	1	1	4
IMP biosynthesis	GO:0006188	4				4
protein biosynthesis	GO:0006412	375	3	12	6	7		1
tRNA aminoacylation for protein translation	GO:0006418	36		8		3
carbohydrate metabolism	GO:0005975	353	17	14	17	16	15	4	3
peptidoglycan catabolism	GO:0009253	9	3		1
catabolism	GO:0009056	588	57	19	47	28	15	1	4
amino acid catabolism	GO:0009063	40			1	4	4	1
macromolecule catabolism	GO:0009057	460	52	16	39	23	8		3
protein catabolism	GO:0030163	439	52	15	38	22	8		3
proteolysis and peptidolysis	GO:0006508	437	52	15	38	22	8		3
ATP-dependent proteolysis	GO:0006510	20		3		6	3
ubiquitin-dependent protein catabolism	GO:0006511	62		2	1	11	4
coenzyme biosynthesis	GO:0009108
folic acid and derivative biosynthesis	GO:0009396	3				2
coenzyme metabolism	GO:0006732
acyl-CoA metabolism	GO:0006637	16	4		1	1
cell acyl-CoA homeostasis	GO:0042049	6	3		1
coenzyme biosynthesis	GO:0009108
folic acid and derivative biosynthesis	GO:0009396	3				2
heterocycle metabolism	GO:0046483	108	2	5	7	17	3
folic acid and derivative metabolism	GO:0006760	3				2
folic acid and derivative biosynthesis	GO:0009396	3				2
nucleobase metabolism	GO:0009112	67	2	2	4	11	3
purine base metabolism	GO:0006144	46		2	2	10	2
purine base biosynthesis	GO:0009113	2				2
hormone metabolism	GO:0042445
juvenile hormone metabolism	GO:0006716	6			3				1
lipid metabolism	GO:0006629	359	14	15	33	18	6	6	9
fatty acid metabolism	GO:0006631	86	5	2	8	5		2	4
acyl-CoA metabolism	GO:0006637	16	4		1	1
cell acyl-CoA homeostasis	GO:0042049	6	3		1
nucleobase\, nucleoside\, nucleotide and nucleic acid metabolism	GO:0006139	1149	12	45	24	39	10	2	1
RNA metabolism	GO:0016070	243	1	14	1	7	1	1
RNA modification	GO:0009451	46		8		3
tRNA aminoacylation for protein translation	GO:0006418	36		8		3
transcription	GO:0006350	554	6	15	10	9	4	1
regulation of transcription	GO:0045449	464	6	13	8	9	3	1
xenobiotic metabolism	GO:0006805	22	1	1	3			2	1
digestion	GO:0007586	5	3
immune response	GO:0006955
humoral immune response	GO:0006959	53	1	3	4	1	1	3
antimicrobial humoral response	GO:0019730	49	1	2	4	1	1	3
antibacterial humoral response	GO:0019731	31		1	1		1	3
response to external stimulus	GO:0009605	517	19	28	42	19	9	6	5
sensory perception	GO:0007600
perception of sound	GO:0007605	10	3		1
response to abiotic stimulus	GO:0009628	211	9	15	12	14	5	5	1
response to chemical substance	GO:0042221	135	6	12	11	8	3	5	1
response to toxin	GO:0009636	91	6	11	9	7	3	3	1
response to xenobiotic stimulus	GO:0009410	22	1	1	3			2	1
response to heat	GO:0009408	21		1		4	2
response to bacteria	GO:0009617	52	3	4	6		1	3
