# Supplementary material for: Genome wide analysis of common and specific stress responses in adult drosophila melanogaster
Source: BMC Genomics. 2004 Sep 30;5:74. doi: 10.1186/1471-2164-5-74 (PMC526417; doi:10.1186/1471-2164-5-74)
Supplement: Additional file 5 — Stress response for the peptidases [file 1471-2164-5-74-S5.xls]

## Sheet: Peptidases
id_spot	Id_FB	<pvalueRef>	<P15>	<P5>	<H1>	<T12>	Cluster Number
150421_at	FBgn0039049	0.000613	0,57 (0,03)	0,61 (0,04)	0,86 (0,04)	1,14 (0,06)	3
153233_at	FBgn0033875	0.00207275	0,67 (0,08)	0,80 (0,08)	0,88 (0,13)	1,07 (0,11)	3
150653_at	FBgn0039418	0.002944	0,67 (0,03)	0,79 (0,05)	0,88 (0,07)	1,21 (0,06)	3
149815_at	FBgn0038113	0.0722383	0,65 (0,09)	0,51 (0,04)	1,39 (0,12)	1,35 (0,09)	3
152347_at	FBgn0039628	0.0005215	0,58 (0,02)	0,73 (0,03)	1,27 (0,01)	0,95 (0,02)	4
142206_s_at	FBgn0039613	0.0005215	0,36 (0,03)	0,61 (0,04)	0,98 (0,06)	1,01 (0,08)	4
146138_at	FBgn0032213	0.000552	0,62 (0,04)	0,80 (0,04)	1,13 (0,06)	0,98 (0,04)	4
152468_at	FBgn0051199	0.00061975	0,63 (0,04)	0,82 (0,04)	1,33 (0,03)	1,06 (0,04)	4
152332_at	FBgn0030251	0.000657	0,67 (0,01)	0,71 (0,05)	1,19 (0,03)	0,99 (0,03)	4
153098_at	FBgn0039102	0.00162375	0,56 (0,02)	0,87 (0,03)	1,18 (0,07)	1,00 (0,03)	4
152128_at	FBgn0027570	0.005583	0,52 (0,07)	0,79 (0,05)	1,08 (0,01)	1,00 (0,02)	4
144818_at	FBgn0030222	0.00643725	0,46 (0,08)	1,02 (0,15)	0,78 (0,07)	1,02 (0,08)	4
154521_at	FBgn0004598	0.00919925	0,42 (0,06)	0,80 (0,08)	1,09 (0,10)	1,16 (0,11)	4
151911_at	FBgn0029843	0.0104238	0,65 (0,02)	0,85 (0,03)	1,05 (0,03)	1,05 (0,06)	4
153470_at	FBgn0034436	0.0148357	0,70 (0,07)	1,07 (0,12)	1,14 (0,13)	0,95 (0,11)	4
147267_at	FBgn0034052	0.0460243	0,24 (0,05)	0,63 (0,09)	0,80 (0,07)	1,03 (0,11)	4
148640_at	FBgn0036264	0.0578243	0,33 (0,03)	0,44 (0,08)	1,05 (0,08)	0,85 (0,06)	4
152687_at	FBgn0030688	0.000491	0,59 (0,02)	0,77 (0,03)	0,75 (0,02)	0,99 (0,03)	5
152919_at	FBgn0031229	0.000491	0,65 (0,02)	0,68 (0,04)	0,91 (0,03)	0,90 (0,03)	5
152119_at	FBgn0015541	0.000491	0,60 (0,03)	0,70 (0,04)	0,89 (0,05)	0,89 (0,05)	5
151800_at	FBgn0034229	0.000491	0,30 (0,01)	0,48 (0,04)	0,82 (0,02)	0,87 (0,04)	5
150424_at	FBgn0039052	0.000491	0,38 (0,02)	0,56 (0,04)	0,94 (0,04)	0,80 (0,04)	5
151496_s_at	FBgn0039613	0.000491	0,39 (0,01)	0,48 (0,02)	0,82 (0,03)	1,02 (0,07)	5
149156_at	FBgn0037038	0.00058925	0,55 (0,04)	0,58 (0,05)	0,78 (0,03)	0,87 (0,04)	5
143660_at	FBgn0011555	0.000748	0,22 (0,02)	0,25 (0,02)	0,63 (0,04)	0,80 (0,05)	5
154431_at	FBgn0016122	0.001064	0,61 (0,03)	0,65 (0,02)	0,82 (0,04)	1,03 (0,05)	5
141435_at	FBgn0031249	0.001639	0,26 (0,02)	0,46 (0,04)	0,67 (0,05)	0,86 (0,07)	5
152556_at	FBgn0019929	0.00170075	0,62 (0,02)	0,70 (0,03)	1,05 (0,05)	0,85 (0,04)	5
152830_at	FBgn0035154	0.002483	0,18 (0,03)	0,38 (0,03)	0,59 (0,03)	0,88 (0,06)	5
152166_at	FBgn0032507	0.0157077	0,59 (0,09)	0,63 (0,06)	0,89 (0,09)	0,92 (0,08)	5
150848_at	FBgn0039703	0.0174862	0,63 (0,06)	0,77 (0,09)	0,90 (0,08)	0,97 (0,06)	5
145896_at	FBgn0031809	0.0265725	0,44 (0,02)	0,60 (0,03)	0,65 (0,03)	0,77 (0,04)	5
150791_at	FBgn0039611	0.0334422	0,60 (0,04)	0,68 (0,10)	0,88 (0,06)	0,86 (0,06)	5
145729_at	FBgn0031559	0.036939	0,57 (0,04)	0,56 (0,02)	0,92 (0,05)	0,95 (0,03)	5
150422_at	FBgn0039050	0.00060425	0,74 (0,03)	0,65 (0,03)	0,84 (0,02)	1,00 (0,04)	6
147043_at	FBgn0033659	0.00081575	0,49 (0,06)	0,51 (0,05)	0,63 (0,08)	0,83 (0,08)	6
152579_at	FBgn0031461	0.004326	0,61 (0,05)	0,52 (0,04)	0,76 (0,03)	1,04 (0,05)	6
153397_at	FBgn0033916	0.0229035	0,95 (0,03)	0,57 (0,01)	0,80 (0,02)	0,92 (0,07)	7
153075_at	FBgn0033439	0.0229605	0,56 (0,04)	0,40 (0,03)	0,91 (0,09)	0,91 (0,06)	7
148446_at	FBgn0023479	0.055382	1,08 (0,07)	0,36 (0,06)	0,93 (0,06)	1,07 (0,07)	7
150322_at	FBgn0038897	0.086461	0,40 (0,09)	0,13 (0,03)	0,79 (0,06)	0,78 (0,16)	7
152027_at	FBgn0035076	0.00060425	0,44 (0,04)	0,42 (0,04)	1,36 (0,12)	0,63 (0,05)	8
150784_at	FBgn0039598	0.00073975	0,63 (0,02)	0,83 (0,06)	1,03 (0,06)	0,85 (0,03)	8
152054_at	FBgn0030425	0.00097175	0,64 (0,07)	0,80 (0,08)	1,17 (0,13)	0,78 (0,08)	8
144306_at	FBgn0028915	0.00099925	0,60 (0,03)	0,74 (0,03)	1,00 (0,03)	0,78 (0,03)	8
141327_at	FBgn0038135	0.0025485	0,11 (0,01)	0,33 (0,03)	0,78 (0,06)	0,10 (0,03)	8
146103_at	FBgn0032144	0.0005215	0,16 (0,01)	0,34 (0,01)	0,54 (0,02)	0,34 (0,01)	9
152442_at	FBgn0051233	0.000552	0,29 (0,02)	0,34 (0,03)	0,56 (0,05)	0,44 (0,05)	9
148254_at	FBgn0035666	0.000657	0,19 (0,01)	0,15 (0,03)	0,44 (0,02)	0,36 (0,04)	9
152567_at	FBgn0031929	0.001673	0,24 (0,04)	0,17 (0,01)	0,67 (0,04)	0,22 (0,04)	9
148400_at	FBgn0035886	0.0025315	0,20 (0,02)	0,29 (0,03)	0,44 (0,06)	0,19 (0,03)	9
143659_at	FBgn0011554	0.007433	0,60 (0,04)	0,45 (0,03)	0,67 (0,05)	0,77 (0,07)	9
146652_at	FBgn0033035	0.00785525	0,77 (0,04)	0,66 (0,04)	0,96 (0,10)	0,82 (0,06)	9
148144_at	FBgn0035496	0.0310873	0,53 (0,03)	0,64 (0,13)	0,79 (0,04)	0,69 (0,06)	9
149750_at	FBgn0038014	0.0572745	0,48 (0,03)	0,63 (0,05)	0,70 (0,05)	0,68 (0,05)	9
141369_at	FBgn0039778	0.000491	0,06 (0,01)	0,10 (0,01)	0,30 (0,02)	0,03 (0,01)	10
145795_at	FBgn0031653	0.000491	0,08 (0,01)	0,23 (0,03)	0,64 (0,04)	0,04 (0,01)	10
143624_at	FBgn0010425	0.000491	0,28 (0,02)	0,36 (0,03)	0,39 (0,02)	0,20 (0,01)	10
151793_at	FBgn0035665	0.000491	0,45 (0,02)	0,53 (0,02)	0,49 (0,02)	0,26 (0,02)	10
148964_at	FBgn0036738	0.000491	0,30 (0,02)	0,42 (0,03)	0,91 (0,08)	0,17 (0,01)	10
148253_at	FBgn0035664	0.000491	0,49 (0,02)	0,62 (0,01)	0,60 (0,01)	0,32 (0,02)	10
152006_at	FBgn0035670	0.000491	0,34 (0,02)	0,49 (0,01)	0,65 (0,02)	0,16 (0,02)	10
148963_at	FBgn0036737	0.0005215	0,22 (0,02)	0,33 (0,03)	0,28 (0,02)	0,09 (0,01)	10
147118_at	FBgn0033774	0.0005215	0,06 (0,01)	0,10 (0,01)	0,22 (0,02)	0,03 (0,00)	10
150893_f_at	FBgn0039777	0.00063475	0,32 (0,02)	0,48 (0,02)	0,72 (0,03)	0,14 (0,01)	10
148332_at	FBgn0035779	0.0008075	0,25 (0,04)	0,45 (0,04)	0,88 (0,04)	0,11 (0,01)	10
143603_i_at	FBgn0010359	0.0009765	0,49 (0,05)	0,51 (0,05)	0,52 (0,04)	0,20 (0,02)	10
141418_at	FBgn0036024	0.00098325	0,26 (0,01)	0,54 (0,01)	0,80 (0,02)	0,15 (0,01)	10
145796_at	FBgn0031654	0.001085	0,49 (0,09)	0,53 (0,10)	0,73 (0,12)	0,32 (0,07)	10
146587_at	FBgn0032947	0.00183675	0,19 (0,01)	0,34 (0,02)	0,72 (0,05)	0,15 (0,02)	10
143944_at	FBgn0020906	0.00621275	0,32 (0,06)	0,51 (0,17)	0,61 (0,12)	0,28 (0,05)	10
147152_at	FBgn0019928	0.006562	0,46 (0,03)	0,51 (0,03)	0,96 (0,06)	0,36 (0,04)	10
148401_at	FBgn0035887	0.0141758	0,43 (0,07)	0,63 (0,07)	0,80 (0,12)	0,38 (0,05)	10
148255_at	FBgn0035667	0.0224983	0,48 (0,03)	0,47 (0,07)	0,76 (0,10)	0,26 (0,02)	10
143796_at	FBgn0015316	0.0327988	0,45 (0,05)	0,47 (0,03)	0,36 (0,03)	0,30 (0,06)	10
143341_at	FBgn0003358	0.000491	0,40 (0,04)	0,53 (0,07)	0,81 (0,08)	0,05 (0,00)	11
142402_at	FBgn0037678	0.000491	0,31 (0,01)	0,59 (0,04)	0,82 (0,04)	0,13 (0,01)	11
152369_at	FBgn0032049	0.000491	0,37 (0,02)	0,45 (0,02)	0,70 (0,02)	0,13 (0,01)	11
143340_f_at	FBgn0003357	0.000491	0,44 (0,02)	0,59 (0,01)	0,68 (0,03)	0,17 (0,01)	11
143385_at	FBgn0003863	0.000491	0,80 (0,01)	0,86 (0,01)	0,72 (0,01)	0,49 (0,01)	11
143602_at	FBgn0010357	0.000491	0,65 (0,02)	0,77 (0,02)	0,62 (0,03)	0,25 (0,02)	11
143338_f_at	FBgn0003356	0.000491	0,41 (0,02)	0,55 (0,02)	0,72 (0,04)	0,15 (0,00)	11
153728_at	FBgn0012037	0.000491	0,70 (0,02)	0,90 (0,03)	1,03 (0,04)	0,56 (0,03)	11
148251_at	FBgn0035661	0.0005215	0,79 (0,04)	0,82 (0,05)	1,20 (0,07)	0,21 (0,02)	11
142953_at	FBgn0030774	0.0005215	0,74 (0,04)	0,85 (0,03)	0,90 (0,03)	0,47 (0,02)	11
152176_at	FBgn0040060	0.000613	0,45 (0,03)	0,57 (0,02)	0,79 (0,02)	0,19 (0,02)	11
146273_at	FBgn0032413	0.000613	0,72 (0,03)	0,96 (0,06)	0,56 (0,05)	0,26 (0,04)	11
150192_at	FBgn0038701	0.00061975	0,48 (0,04)	0,63 (0,03)	1,04 (0,05)	0,20 (0,01)	11
150191_at	FBgn0038700	0.00081775	0,62 (0,03)	0,71 (0,05)	0,99 (0,06)	0,37 (0,02)	11
147014_at	FBgn0043470	0.0010205	0,52 (0,02)	0,61 (0,04)	0,95 (0,04)	0,23 (0,01)	11
143339_i_at	FBgn0003357	0.001109	0,63 (0,06)	0,70 (0,05)	0,73 (0,05)	0,30 (0,02)	11
145202_at	FBgn0030775	0.00210025	0,76 (0,06)	0,97 (0,07)	1,11 (0,06)	0,57 (0,02)	11
143604_r_at	FBgn0010359	0.00342025	0,58 (0,06)	0,67 (0,03)	0,66 (0,03)	0,27 (0,02)	11
143775_at	FBgn0015001	0.00931675	0,87 (0,05)	0,85 (0,06)	1,06 (0,07)	0,37 (0,02)	11
152779_at	FBgn0038136	0.01041	0,70 (0,04)	0,72 (0,04)	0,91 (0,04)	0,40 (0,02)	11
144201_at	FBgn0028381	0.00069575	1,23 (0,06)	1,58 (0,02)	1,33 (0,02)	1,39 (0,13)	13
144043_at	FBgn0024992	0.008861	1,74 (0,21)	1,50 (0,29)	1,62 (0,22)	1,46 (0,20)	13
151542_r_at	FBgn0051619	0.0436015	1,23 (0,05)	1,53 (0,05)	1,25 (0,15)	1,13 (0,04)	13
145223_at	FBgn0030810	0.301204	2,16 (0,24)	1,19 (0,09)	1,49 (0,12)	1,77 (0,14)	13
145406_at	FBgn0031081	0.177926	1,29 (0,19)	2,66 (0,44)	0,88 (0,19)	1,82 (0,30)	14
143012_at	FBgn0028687	0.000491	1,84 (0,18)	1,42 (0,17)	1,13 (0,13)	1,19 (0,13)	15
153155_at	FBgn0024923	0.0005215	1,60 (0,03)	1,32 (0,04)	0,94 (0,03)	1,19 (0,05)	15
152331_at	FBgn0032229	0.000657	1,53 (0,06)	1,30 (0,06)	0,93 (0,07)	1,12 (0,07)	15
141468_at	FBgn0036702	0.002181	1,59 (0,05)	1,43 (0,04)	1,18 (0,02)	1,32 (0,02)	15
144246_at	FBgn0028693	0.00840725	1,77 (0,12)	1,60 (0,13)	1,46 (0,10)	1,12 (0,08)	16
143500_at	FBgn0004635	0.341552	6,05 (1,09)	4,78 (1,18)	3,77 (0,83)	2,05 (0,54)	16
143129_at	FBgn0000486	0.000491	1,77 (0,13)	1,61 (0,11)	1,18 (0,08)	1,05 (0,07)	17
153637_at	FBgn0029134	0.000491	1,57 (0,06)	1,44 (0,06)	1,06 (0,05)	0,99 (0,04)	17
142705_at	FBgn0002284	0.000491	1,61 (0,04)	1,43 (0,08)	1,04 (0,04)	0,94 (0,04)	17
144247_at	FBgn0028694	0.000491	1,74 (0,07)	1,64 (0,07)	0,95 (0,04)	0,99 (0,04)	17
154351_at	FBgn0020369	0.000491	1,51 (0,05)	1,30 (0,02)	1,02 (0,02)	0,98 (0,01)	17
154275_at	FBgn0037314	0.0005215	1,64 (0,03)	1,43 (0,08)	1,07 (0,04)	1,01 (0,03)	17
152417_at	FBgn0028684	0.0005215	1,80 (0,09)	1,46 (0,10)	1,04 (0,05)	1,11 (0,05)	17
142982_at	FBgn0015282	0.0005215	1,77 (0,08)	1,60 (0,04)	1,10 (0,05)	1,04 (0,03)	17
153903_at	FBgn0028691	0.0005215	1,60 (0,07)	1,43 (0,08)	1,03 (0,06)	1,01 (0,08)	17
146372_at	FBgn0032596	0.00058925	1,97 (0,08)	1,56 (0,05)	1,02 (0,03)	0,97 (0,05)	17
155056_at	FBgn0023174	0.000613	1,61 (0,05)	1,46 (0,03)	1,05 (0,04)	0,98 (0,02)	17
154052_at	FBgn0028695	0.00061975	2,08 (0,15)	2,12 (0,16)	1,19 (0,07)	0,97 (0,05)	17
154644_at	FBgn0016697	0.00090825	1,58 (0,08)	1,46 (0,07)	1,07 (0,05)	1,12 (0,04)	17
143270_at	FBgn0002787	0.00095375	1,67 (0,09)	1,49 (0,09)	1,20 (0,05)	1,13 (0,06)	17
143314_at	FBgn0003151	0.00132025	1,97 (0,07)	1,92 (0,07)	1,10 (0,04)	1,12 (0,04)	17
142863_at	FBgn0032216	0.0015255	1,71 (0,08)	1,28 (0,12)	0,96 (0,05)	1,06 (0,05)	17
154023_at	FBgn0015283	0.00162375	1,71 (0,08)	1,66 (0,08)	1,05 (0,04)	0,97 (0,04)	17
154111_at	FBgn0028692	0.0061995	1,84 (0,11)	1,66 (0,06)	1,24 (0,04)	1,23 (0,09)	17
150193_at	FBgn0038702	0.000552	1,16 (0,05)	1,40 (0,08)	1,85 (0,15)	0,20 (0,04)	18
152736_at	FBgn0039629	0.0142927	1,75 (0,05)	2,17 (0,11)	2,00 (0,21)	0,80 (0,05)	18
143313_at	FBgn0003150	0.000491	1,66 (0,05)	1,39 (0,04)	0,95 (0,02)	0,91 (0,03)	19
153880_at	FBgn0026380	0.0005215	1,58 (0,05)	1,34 (0,05)	0,94 (0,05)	0,90 (0,04)	19
153303_at	FBgn0010405	0.000552	1,78 (0,06)	1,59 (0,06)	1,03 (0,04)	0,90 (0,05)	19
154664_at	FBgn0004509	0.0043495	1,46 (0,12)	1,73 (0,09)	0,98 (0,10)	0,81 (0,08)	19
152236_at	FBgn0030776	0.139976	2,22 (0,34)	1,98 (0,35)	1,40 (0,24)	0,72 (0,12)	19
153188_at	FBgn0026567	0.000491	0,68 (0,02)	0,74 (0,02)	0,90 (0,03)	1,30 (0,03)
148901_at	FBgn0036642	0.000491	0,71 (0,03)	1,05 (0,06)	0,96 (0,03)	0,91 (0,03)
141682_at	FBgn0029093	0.000491	1,16 (0,05)	1,10 (0,06)	1,11 (0,06)	1,22 (0,06)
141811_at	FBgn0035226	0.000491	1,03 (0,07)	0,94 (0,07)	1,09 (0,04)	1,30 (0,13)
152483_at	FBgn0035915	0.000491	0,98 (0,03)	1,03 (0,06)	1,08 (0,07)	1,25 (0,05)
153183_at	FBgn0010590	0.000491	1,49 (0,04)	1,23 (0,03)	0,98 (0,03)	0,98 (0,03)
147169_at	FBgn0033868	0.000491	1,02 (0,03)	1,14 (0,03)	1,02 (0,04)	1,06 (0,02)
152070_at	FBgn0030521	0.000491	1,32 (0,04)	1,16 (0,04)	1,02 (0,04)	0,99 (0,03)
144984_at	FBgn0030447	0.000491	0,95 (0,05)	1,00 (0,08)	1,12 (0,06)	0,99 (0,05)
152130_at	FBgn0034132	0.000491	1,05 (0,02)	1,06 (0,04)	0,99 (0,02)	1,14 (0,03)
153049_at	FBgn0037580	0.000491	1,23 (0,04)	1,13 (0,04)	1,06 (0,04)	1,04 (0,04)
152541_at	FBgn0032242	0.000491	1,25 (0,03)	1,17 (0,04)	1,01 (0,03)	0,98 (0,01)
152232_at	FBgn0033235	0.000491	1,16 (0,05)	1,12 (0,05)	1,06 (0,04)	1,17 (0,06)
151903_at	FBgn0025117	0.000491	0,99 (0,03)	0,95 (0,03)	0,95 (0,02)	0,95 (0,01)
141260_at	FBgn0038738	0.000491	0,99 (0,02)	0,93 (0,02)	0,95 (0,02)	1,05 (0,03)
151849_at	FBgn0010288	0.000491	1,21 (0,03)	1,05 (0,04)	0,95 (0,02)	1,09 (0,02)
141231_at	FBgn0028688	0.000491	1,33 (0,07)	1,40 (0,08)	1,06 (0,06)	0,93 (0,05)
141762_at	FBgn0013770	0.000491	1,23 (0,02)	1,12 (0,03)	1,03 (0,03)	0,99 (0,03)
151769_at	FBgn0038271	0.000491	0,99 (0,03)	1,13 (0,03)	0,98 (0,02)	0,94 (0,07)
154034_at	FBgn0037442	0.000491	1,38 (0,15)	1,60 (0,23)	1,44 (0,18)	1,02 (0,12)
146605_at	FBgn0032969	0.0005215	1,03 (0,05)	0,83 (0,05)	0,96 (0,06)	0,97 (0,05)
141501_at	FBgn0026781	0.0005215	1,41 (0,04)	1,09 (0,03)	0,94 (0,03)	1,00 (0,03)
151110_at	FBgn0040623	0.0005215	0,82 (0,04)	0,79 (0,04)	0,89 (0,04)	1,30 (0,05)
147712_at	FBgn0034776	0.0005215	0,90 (0,05)	0,93 (0,04)	0,92 (0,04)	0,84 (0,05)
146321_at	FBgn0032492	0.0005215	1,02 (0,04)	1,03 (0,05)	0,86 (0,04)	0,86 (0,05)
149063_at	FBgn0036891	0.0005215	0,73 (0,06)	0,85 (0,05)	1,13 (0,07)	0,79 (0,04)
142878_at	FBgn0030932	0.0005215	0,86 (0,03)	1,02 (0,04)	1,02 (0,03)	0,80 (0,02)
154977_at	FBgn0030306	0.000552	0,67 (0,01)	0,83 (0,03)	0,98 (0,02)	1,14 (0,02)
144335_at	FBgn0028967	0.000552	0,95 (0,09)	0,86 (0,10)	1,06 (0,13)	1,14 (0,14)
144565_at	FBgn0029828	0.000552	0,83 (0,03)	0,92 (0,05)	1,03 (0,03)	0,78 (0,03)
151874_at	FBgn0027603	0.0005825	1,02 (0,04)	0,73 (0,03)	0,95 (0,02)	0,87 (0,04)
151817_at	FBgn0036022	0.00058925	0,75 (0,02)	0,82 (0,04)	0,96 (0,09)	0,85 (0,05)
154542_at	FBgn0032214	0.00061975	1,14 (0,07)	0,97 (0,09)	0,86 (0,07)	0,85 (0,08)
144699_at	FBgn0030038	0.0006265	0,73 (0,02)	0,80 (0,04)	1,04 (0,05)	0,69 (0,01)
145140_at	FBgn0030669	0.00063475	0,98 (0,04)	1,09 (0,07)	0,85 (0,04)	0,81 (0,05)
142770_at	FBgn0038233	0.00063475	1,24 (0,04)	1,23 (0,05)	1,21 (0,07)	1,20 (0,09)
142186_at	FBgn0028689	0.00065025	1,50 (0,08)	1,48 (0,08)	0,93 (0,06)	0,99 (0,02)
154383_at	FBgn0032721	0.0007025	0,90 (0,06)	0,97 (0,04)	0,88 (0,04)	0,82 (0,03)
149075_at	FBgn0036913	0.0007205	1,01 (0,09)	0,85 (0,05)	0,98 (0,06)	1,35 (0,14)
143422_at	FBgn0004066	0.00072475	1,48 (0,05)	1,31 (0,05)	0,96 (0,04)	1,09 (0,04)
152114_at	FBgn0051427	0.00072725	1,15 (0,06)	1,17 (0,14)	1,09 (0,10)	1,18 (0,10)
154529_at	FBgn0035630	0.000733	1,24 (0,07)	0,93 (0,07)	1,08 (0,07)	1,31 (0,11)
142548_at	FBgn0034176	0.000733	0,84 (0,04)	0,89 (0,04)	0,98 (0,06)	0,96 (0,04)
150496_at	FBgn0039172	0.00073975	0,78 (0,04)	0,89 (0,05)	1,03 (0,06)	1,08 (0,07)
151625_at	FBgn0028372	0.000748	1,11 (0,09)	1,14 (0,11)	1,00 (0,10)	1,16 (0,14)
147762_at	FBgn0034842	0.00075775	1,09 (0,04)	0,96 (0,04)	0,91 (0,06)	0,97 (0,04)
141685_at	FBgn0037515	0.00077275	1,06 (0,07)	1,04 (0,08)	0,89 (0,10)	0,82 (0,06)
152447_at	FBgn0034134	0.0007785	1,06 (0,03)	1,04 (0,06)	0,99 (0,04)	1,03 (0,04)
141585_at	FBgn0031187	0.0007785	0,96 (0,07)	0,88 (0,07)	1,05 (0,09)	1,15 (0,10)
142567_at	FBgn0028372	0.00078725	0,95 (0,07)	0,96 (0,05)	0,94 (0,08)	0,97 (0,05)
151648_at	FBgn0025866	0.00080325	1,24 (0,05)	1,10 (0,04)	1,08 (0,03)	1,05 (0,04)
153131_at	FBgn0033241	0.00081775	1,02 (0,02)	0,92 (0,03)	1,31 (0,02)	0,89 (0,03)
153070_at	FBgn0023479	0.0008245	0,78 (0,05)	0,81 (0,04)	0,94 (0,05)	1,00 (0,04)
149882_at	FBgn0051326	0.0008405	0,90 (0,03)	1,05 (0,06)	1,43 (0,04)	1,02 (0,03)
143035_at	FBgn0038745	0.000871	1,19 (0,06)	1,18 (0,05)	1,16 (0,05)	1,15 (0,05)
142547_at	FBgn0034175	0.000886	0,86 (0,03)	0,97 (0,03)	1,05 (0,03)	1,00 (0,04)
151841_at	FBgn0033320	0.00089225	0,76 (0,03)	0,92 (0,03)	1,10 (0,03)	0,89 (0,03)
152570_at	FBgn0034792	0.00090525	0,98 (0,05)	0,84 (0,07)	0,93 (0,06)	0,84 (0,05)
143002_at	FBgn0052627	0.0009625	1,11 (0,04)	1,19 (0,04)	0,98 (0,04)	1,00 (0,03)
144559_at	FBgn0029819	0.00098325	1,00 (0,05)	0,84 (0,05)	1,06 (0,04)	1,30 (0,07)
153792_at	FBgn0040493	0.00099925	1,11 (0,05)	1,07 (0,06)	1,00 (0,04)	0,88 (0,04)
155057_at	FBgn0035713	0.00099925	1,01 (0,09)	1,53 (0,17)	1,17 (0,14)	0,90 (0,08)
144549_at	FBgn0029804	0.001006	0,76 (0,04)	0,90 (0,07)	1,00 (0,07)	0,94 (0,07)
154163_at	FBgn0019947	0.001008	1,05 (0,07)	1,11 (0,05)	1,10 (0,06)	1,05 (0,04)
153190_at	FBgn0030753	0.00101725	1,13 (0,05)	1,25 (0,03)	0,93 (0,05)	0,96 (0,03)
144245_at	FBgn0028686	0.0010385	1,36 (0,05)	1,42 (0,04)	0,98 (0,06)	1,14 (0,04)
151982_at	FBgn0037747	0.00107275	1,22 (0,10)	0,97 (0,08)	0,94 (0,08)	1,06 (0,08)
151888_at	FBgn0027930	0.00110125	0,71 (0,03)	0,72 (0,04)	1,04 (0,09)	1,02 (0,05)
144244_at	FBgn0028685	0.0011155	1,57 (0,09)	1,52 (0,14)	1,11 (0,10)	0,99 (0,07)
153596_at	FBgn0000455	0.00112125	1,00 (0,03)	1,20 (0,03)	1,12 (0,03)	0,94 (0,03)
153407_at	FBgn0001247	0.00112125	1,10 (0,05)	0,88 (0,03)	0,82 (0,04)	0,95 (0,03)
142853_at	FBgn0023175	0.00114325	1,34 (0,06)	1,13 (0,05)	0,79 (0,03)	0,92 (0,04)
149853_at	FBgn0038166	0.001161	1,24 (0,05)	1,16 (0,06)	0,98 (0,07)	0,94 (0,04)
154827_at	FBgn0016756	0.00124325	1,05 (0,05)	1,13 (0,06)	1,12 (0,08)	1,06 (0,06)
144913_at	FBgn0030366	0.00127125	1,07 (0,08)	1,04 (0,07)	1,07 (0,06)	1,14 (0,07)
147080_at	FBgn0033716	0.001308	0,88 (0,07)	0,87 (0,04)	0,95 (0,02)	0,93 (0,02)
151952_at	FBgn0037818	0.001324	1,12 (0,07)	1,11 (0,10)	0,96 (0,09)	0,89 (0,10)
144917_at	FBgn0030370	0.00133225	0,89 (0,04)	0,83 (0,03)	0,84 (0,04)	0,96 (0,04)
153218_at	FBgn0034709	0.001357	1,44 (0,14)	0,90 (0,08)	0,98 (0,09)	1,36 (0,13)
154804_at	FBgn0033352	0.00138975	1,44 (0,09)	1,08 (0,07)	0,97 (0,06)	0,98 (0,07)
149408_at	FBgn0037454	0.00143525	1,10 (0,09)	1,03 (0,11)	0,82 (0,08)	1,01 (0,10)
152365_at	FBgn0028690	0.001446	1,41 (0,06)	1,27 (0,04)	0,98 (0,03)	0,95 (0,03)
143791_at	FBgn0051217	0.0014915	0,93 (0,05)	1,03 (0,13)	1,18 (0,06)	1,08 (0,06)
154936_at	FBgn0000454	0.00150175	1,21 (0,04)	1,22 (0,04)	1,08 (0,04)	1,06 (0,04)
155164_at	FBgn0029121	0.00157225	1,19 (0,04)	1,01 (0,07)	1,17 (0,07)	1,42 (0,04)
141527_at	FBgn0023479	0.00160375	0,70 (0,04)	0,80 (0,05)	1,03 (0,07)	0,65 (0,04)
141424_at	FBgn0035776	0.0016845	0,96 (0,02)	0,88 (0,02)	1,00 (0,02)	0,93 (0,03)
142182_s_at	FBgn0003137	0.0016905	0,85 (0,08)	0,82 (0,06)	1,19 (0,11)	0,67 (0,05)
152604_at	FBgn0036015	0.0017005	0,72 (0,03)	0,78 (0,04)	1,15 (0,06)	1,03 (0,04)
152568_at	FBgn0032864	0.0017395	0,71 (0,03)	0,83 (0,02)	1,22 (0,03)	0,97 (0,03)
142762_at	FBgn0052479	0.001773	0,81 (0,05)	1,00 (0,14)	0,87 (0,09)	1,24 (0,10)
153980_at	FBgn0026150	0.00183325	0,98 (0,09)	1,29 (0,11)	1,19 (0,08)	0,91 (0,08)
141698_at	FBgn0031260	0.001852	0,77 (0,06)	0,83 (0,04)	0,84 (0,02)	1,21 (0,02)
141593_at	FBgn0038862	0.00186225	1,27 (0,07)	0,93 (0,06)	0,90 (0,05)	1,02 (0,06)
141301_at	FBgn0004885	0.0018955	1,15 (0,05)	0,88 (0,04)	0,85 (0,04)	0,92 (0,05)
154902_at	FBgn0035633	0.00196875	1,09 (0,06)	1,24 (0,06)	1,00 (0,06)	1,02 (0,09)
142142_at	FBgn0039024	0.0019865	0,98 (0,07)	0,78 (0,06)	0,92 (0,06)	0,93 (0,07)
153901_at	FBgn0038325	0.00204475	1,18 (0,06)	0,96 (0,05)	1,30 (0,08)	0,94 (0,10)
153310_at	FBgn0031229	0.0020555	0,87 (0,04)	0,73 (0,05)	1,04 (0,07)	1,12 (0,08)
149154_at	FBgn0037036	0.002078	0,82 (0,07)	0,81 (0,09)	1,04 (0,07)	1,15 (0,07)
152925_at	FBgn0037230	0.0021305	0,88 (0,05)	1,20 (0,09)	1,28 (0,09)	0,78 (0,07)
148295_at	FBgn0035726	0.00218925	0,81 (0,07)	0,76 (0,07)	0,89 (0,09)	1,16 (0,10)
151677_at	FBgn0052479	0.002259	0,96 (0,06)	0,95 (0,08)	1,03 (0,09)	0,98 (0,10)
152529_at	FBgn0039219	0.00229375	1,00 (0,08)	0,95 (0,05)	1,18 (0,06)	1,19 (0,09)
145620_at	FBgn0031389	0.00233525	0,93 (0,11)	0,96 (0,10)	1,05 (0,10)	0,75 (0,07)
145630_at	FBgn0031409	0.0023715	0,89 (0,08)	0,79 (0,12)	0,80 (0,10)	0,83 (0,09)
154255_at	FBgn0011327	0.002416	1,01 (0,07)	0,86 (0,04)	1,03 (0,09)	0,77 (0,05)
154359_at	FBgn0031298	0.00241825	1,68 (0,18)	1,85 (0,24)	1,26 (0,19)	1,04 (0,15)
142219_at	FBgn0033366	0.002464	1,00 (0,08)	1,02 (0,12)	1,61 (0,12)	0,83 (0,06)
145847_at	FBgn0031741	0.0025155	0,74 (0,02)	0,76 (0,03)	0,79 (0,05)	0,82 (0,02)
144332_at	FBgn0028950	0.0025715	0,77 (0,07)	1,01 (0,09)	0,88 (0,07)	0,34 (0,04)
149157_at	FBgn0037039	0.00269325	0,89 (0,07)	1,31 (0,12)	0,90 (0,09)	1,08 (0,12)
153238_at	FBgn0052473	0.0027125	0,80 (0,06)	0,79 (0,06)	0,90 (0,06)	0,53 (0,04)
146827_at	FBgn0033321	0.00275975	1,03 (0,10)	1,16 (0,07)	1,03 (0,06)	0,95 (0,06)
153061_at	FBgn0050421	0.00282275	1,48 (0,08)	1,53 (0,08)	0,99 (0,05)	1,45 (0,08)
152955_at	FBgn0025378	0.0028735	1,29 (0,04)	0,95 (0,05)	0,93 (0,05)	0,92 (0,03)
152770_at	FBgn0031093	0.002979	0,81 (0,09)	1,22 (0,11)	0,96 (0,08)	0,92 (0,08)
151551_i_at	FBgn0050090	0.003113	0,93 (0,07)	0,76 (0,08)	0,87 (0,08)	0,96 (0,15)
154764_at	FBgn0033738	0.00324575	1,03 (0,08)	1,07 (0,05)	0,66 (0,02)	1,02 (0,03)
154879_at	FBgn0038381	0.003386	1,01 (0,12)	1,01 (0,07)	0,95 (0,07)	1,19 (0,08)
154341_at	FBgn0038818	0.003591	1,12 (0,07)	1,04 (0,06)	1,16 (0,06)	0,98 (0,04)
152660_at	FBgn0030777	0.003599	0,74 (0,07)	0,74 (0,07)	0,93 (0,08)	0,36 (0,04)
154128_at	FBgn0012051	0.00387625	1,26 (0,06)	0,79 (0,04)	1,22 (0,14)	1,16 (0,14)
143360_at	FBgn0003464	0.00393575	1,40 (0,10)	1,31 (0,13)	1,21 (0,10)	1,06 (0,08)
141715_at	FBgn0033038	0.0039785	0,82 (0,04)	1,00 (0,08)	1,09 (0,08)	1,36 (0,09)
150398_at	FBgn0039022	0.0042115	1,24 (0,14)	1,08 (0,15)	1,42 (0,24)	1,15 (0,18)
141475_at	FBgn0039252	0.0042265	1,01 (0,06)	1,10 (0,09)	1,17 (0,10)	0,84 (0,07)
151701_s_at	FBgn0030969	0.00431725	0,86 (0,06)	1,25 (0,09)	1,35 (0,11)	0,89 (0,16)
150925_at	FBgn0039819	0.00450875	0,71 (0,11)	1,01 (0,05)	0,92 (0,08)	1,06 (0,06)
152941_at	FBgn0019972	0.00477425	1,46 (0,07)	1,33 (0,05)	1,04 (0,03)	0,98 (0,04)
154049_at	FBgn0002997	0.004893	0,85 (0,06)	1,14 (0,09)	1,38 (0,12)	0,85 (0,07)
153405_at	FBgn0015376	0.00494825	1,02 (0,04)	1,03 (0,05)	1,15 (0,11)	1,12 (0,05)
141542_at	FBgn0015954	0.0050615	0,74 (0,05)	0,81 (0,10)	0,93 (0,08)	0,72 (0,06)
147498_at	FBgn0012051	0.005561	1,25 (0,11)	0,88 (0,08)	0,78 (0,07)	1,23 (0,14)
147973_at	FBgn0003295	0.005961	1,43 (0,12)	1,07 (0,05)	1,42 (0,19)	1,31 (0,10)
150399_at	FBgn0039025	0.00654175	0,94 (0,08)	0,92 (0,09)	1,00 (0,08)	1,09 (0,10)
142719_at	FBgn0036186	0.0066175	0,74 (0,09)	0,72 (0,06)	0,73 (0,06)	1,05 (0,06)
147171_at	FBgn0033873	0.0066655	1,16 (0,05)	1,14 (0,08)	1,13 (0,13)	0,96 (0,06)
151753_r_at	FBgn0051954	0.0067385	1,42 (0,09)	0,97 (0,08)	1,09 (0,11)	0,84 (0,10)
154723_at	FBgn0040282	0.0070595	0,96 (0,05)	0,93 (0,09)	1,27 (0,10)	0,94 (0,06)
154095_at	FBgn0033005	0.00713575	1,39 (0,13)	1,46 (0,16)	1,47 (0,24)	0,98 (0,19)
147161_at	FBgn0033860	0.007201	1,12 (0,05)	1,16 (0,05)	1,27 (0,11)	1,26 (0,05)
154010_at	FBgn0027528	0.007382	0,77 (0,03)	0,91 (0,04)	1,12 (0,04)	0,78 (0,06)
154239_at	FBgn0020370	0.00740125	0,97 (0,07)	1,11 (0,04)	1,09 (0,04)	1,17 (0,09)
147728_at	FBgn0034803	0.007514	0,74 (0,08)	0,90 (0,11)	1,00 (0,19)	0,86 (0,10)
145501_at	FBgn0031208	0.00795725	1,03 (0,07)	1,15 (0,08)	0,69 (0,05)	0,88 (0,07)
141678_at	FBgn0030318	0.0080835	1,31 (0,10)	1,19 (0,13)	1,08 (0,10)	1,05 (0,09)
152950_at	FBgn0029769	0.00816825	0,74 (0,06)	0,82 (0,06)	0,79 (0,05)	1,00 (0,10)
146315_at	FBgn0032480	0.00831725	0,92 (0,07)	0,71 (0,07)	0,99 (0,10)	1,07 (0,10)
154966_at	FBgn0050091	0.00934825	1,07 (0,09)	1,10 (0,05)	1,10 (0,04)	1,05 (0,05)
152345_at	FBgn0020381	0.00966425	1,02 (0,10)	0,63 (0,09)	0,73 (0,05)	0,97 (0,05)
147542_at	FBgn0034507	0.0102385	1,15 (0,11)	1,01 (0,15)	1,16 (0,13)	0,78 (0,12)
154956_at	FBgn0039073	0.0104635	0,93 (0,07)	0,93 (0,08)	1,21 (0,15)	1,18 (0,12)
146137_at	FBgn0032210	0.0105317	1,34 (0,27)	0,85 (0,18)	1,08 (0,21)	1,43 (0,30)
142952_at	FBgn0030774	0.010591	0,96 (0,05)	0,97 (0,05)	1,10 (0,09)	1,08 (0,06)
154700_at	FBgn0029763	0.0109497	0,68 (0,07)	0,81 (0,13)	0,95 (0,11)	1,28 (0,15)
150048_at	FBgn0038479	0.0110045	1,42 (0,11)	0,92 (0,10)	1,29 (0,07)	1,07 (0,06)
143894_at	FBgn0017556	0.0110408	1,30 (0,14)	1,14 (0,19)	1,00 (0,13)	1,22 (0,15)
150049_at	FBgn0051265	0.0118462	0,69 (0,07)	0,69 (0,09)	0,84 (0,08)	0,63 (0,07)
144564_at	FBgn0029827	0.0125617	0,84 (0,06)	0,70 (0,06)	1,02 (0,08)	0,92 (0,08)
146272_at	FBgn0032412	0.0128655	1,19 (0,08)	1,19 (0,05)	1,09 (0,14)	0,72 (0,02)
154345_at	FBgn0039272	0.0131425	1,15 (0,11)	0,93 (0,09)	1,14 (0,10)	1,17 (0,10)
145655_at	FBgn0031442	0.0132955	0,85 (0,06)	0,80 (0,05)	0,96 (0,07)	1,01 (0,05)
152543_at	FBgn0030344	0.0143597	0,86 (0,05)	0,89 (0,05)	1,08 (0,06)	0,96 (0,10)
150654_at	FBgn0039420	0.0147065	0,91 (0,08)	1,08 (0,19)	0,80 (0,05)	1,11 (0,08)
147015_at	FBgn0043471	0.0154	0,83 (0,04)	0,97 (0,07)	0,88 (0,05)	0,59 (0,05)
151829_at	FBgn0034088	0.0158175	0,98 (0,07)	0,85 (0,12)	0,87 (0,06)	0,77 (0,05)
142141_at	FBgn0039023	0.0159607	0,95 (0,07)	1,25 (0,06)	1,07 (0,06)	0,95 (0,08)
152649_at	FBgn0039599	0.0172412	0,81 (0,07)	0,90 (0,07)	0,85 (0,06)	0,91 (0,06)
153748_at	FBgn0031458	0.0177537	1,24 (0,05)	1,26 (0,04)	1,13 (0,09)	1,21 (0,04)
144003_at	FBgn0023545	0.01776	0,81 (0,02)	0,98 (0,05)	0,88 (0,03)	0,97 (0,03)
143884_at	FBgn0016983	0.0178782	0,91 (0,07)	0,83 (0,08)	1,04 (0,07)	0,83 (0,06)
147200_at	FBgn0033933	0.0182737	1,16 (0,07)	1,02 (0,23)	1,15 (0,20)	1,38 (0,08)
142367_at	FBgn0038211	0.0188295	0,91 (0,07)	1,16 (0,11)	1,50 (0,13)	0,85 (0,08)
143978_at	FBgn0023179	0.019116	0,82 (0,06)	0,86 (0,06)	0,81 (0,06)	1,13 (0,08)
144317_at	FBgn0051821	0.0193885	0,68 (0,12)	1,17 (0,14)	0,83 (0,11)	0,90 (0,14)
155061_at	FBgn0031157	0.0196892	1,14 (0,06)	1,02 (0,07)	0,97 (0,07)	0,93 (0,06)
148361_at	FBgn0052369	0.0198425	1,04 (0,11)	1,15 (0,11)	1,13 (0,14)	1,26 (0,13)
151752_s_at	FBgn0051954	0.0209068	1,41 (0,16)	1,02 (0,08)	0,88 (0,08)	1,08 (0,11)
150050_at	FBgn0038481	0.0209732	0,74 (0,05)	0,95 (0,06)	1,26 (0,07)	0,84 (0,05)
147094_at	FBgn0033742	0.0219832	0,79 (0,07)	0,98 (0,10)	1,06 (0,06)	0,87 (0,07)
146349_at	FBgn0032536	0.0224347	0,76 (0,05)	0,74 (0,13)	1,24 (0,11)	0,92 (0,13)
143895_at	FBgn0017557	0.0230983	1,00 (0,03)	0,77 (0,03)	0,89 (0,05)	0,82 (0,05)
149792_at	FBgn0038072	0.023443	0,95 (0,07)	0,93 (0,12)	0,77 (0,08)	1,25 (0,12)
147562_at	FBgn0034535	0.0237298	1,00 (0,04)	0,94 (0,04)	0,95 (0,03)	1,01 (0,03)
141363_at	FBgn0031408	0.024	0,83 (0,03)	1,02 (0,05)	0,85 (0,04)	1,48 (0,08)
143137_at	FBgn0000533	0.024234	1,01 (0,03)	1,12 (0,06)	1,15 (0,05)	1,05 (0,05)
150052_at	FBgn0051266	0.027395	1,12 (0,13)	1,03 (0,05)	1,09 (0,07)	0,62 (0,03)
152252_at	FBgn0036986	0.0292372	1,25 (0,21)	1,67 (0,22)	1,06 (0,19)	1,19 (0,16)
150818_at	FBgn0039656	0.0293253	0,98 (0,09)	1,15 (0,09)	1,08 (0,07)	0,74 (0,06)
155034_at	FBgn0011836	0.0309563	1,11 (0,09)	1,27 (0,10)	0,94 (0,09)	1,00 (0,08)
149932_at	FBgn0038285	0.0336832	1,20 (0,16)	0,87 (0,09)	2,01 (0,23)	0,96 (0,10)
148080_at	FBgn0035402	0.0337385	1,15 (0,06)	1,21 (0,08)	1,15 (0,07)	1,17 (0,07)
147882_at	FBgn0035049	0.0344368	0,95 (0,08)	1,17 (0,08)	1,11 (0,20)	0,99 (0,06)
147948_at	FBgn0052479	0.0345577	1,57 (0,22)	1,47 (0,22)	1,47 (0,22)	0,86 (0,14)
145305_at	FBgn0030927	0.0351762	1,32 (0,12)	0,96 (0,10)	1,26 (0,13)	1,44 (0,14)
149013_at	FBgn0036817	0.0360092	1,41 (0,12)	1,11 (0,11)	1,31 (0,17)	1,16 (0,11)
154133_at	FBgn0028476	0.0362102	1,21 (0,15)	0,73 (0,06)	0,87 (0,09)	1,03 (0,13)
150534_at	FBgn0039240	0.0370477	1,48 (0,17)	1,16 (0,15)	1,40 (0,22)	1,13 (0,19)
143699_at	FBgn0011834	0.0374768	1,17 (0,16)	0,74 (0,11)	1,06 (0,19)	0,65 (0,10)
151702_r_at	FBgn0030969	0.037515	0,98 (0,09)	1,21 (0,18)	0,90 (0,10)	0,93 (0,14)
151284_at	FBgn0002997	0.0386427	1,03 (0,05)	1,24 (0,16)	1,42 (0,14)	1,25 (0,05)
152439_at	FBgn0030796	0.0421233	1,01 (0,10)	1,40 (0,17)	1,19 (0,14)	0,98 (0,11)
150438_at	FBgn0039069	0.0422368	1,53 (0,22)	1,31 (0,12)	1,43 (0,12)	1,32 (0,13)
147495_at	FBgn0034441	0.042728	1,50 (0,18)	1,22 (0,14)	1,60 (0,21)	1,60 (0,18)
154109_at	FBgn0005632	0.0440305	1,39 (0,11)	1,65 (0,15)	1,27 (0,11)	1,40 (0,17)
141340_at	FBgn0034439	0.04476	0,98 (0,13)	1,02 (0,12)	1,15 (0,11)	0,81 (0,11)
149618_at	FBgn0002478	0.0460368	0,69 (0,15)	0,59 (0,25)	0,99 (0,24)	1,05 (0,29)
146324_at	FBgn0051728	0.046276	1,58 (0,26)	0,99 (0,21)	1,64 (0,31)	1,06 (0,20)
142087_at	FBgn0029807	0.0502325	1,17 (0,11)	1,30 (0,10)	1,21 (0,10)	0,92 (0,06)
143225_at	FBgn0002183	0.0519898	1,22 (0,07)	1,03 (0,03)	1,04 (0,08)	1,15 (0,05)
145304_at	FBgn0030926	0.0530168	1,20 (0,13)	1,30 (0,19)	1,55 (0,21)	1,14 (0,13)
153418_at	FBgn0039734	0.0530395	1,22 (0,10)	1,17 (0,09)	0,82 (0,04)	1,02 (0,06)
150517_at	FBgn0039214	0.056488	0,79 (0,05)	1,15 (0,18)	1,15 (0,08)	1,17 (0,19)
147855_at	FBgn0035003	0.057041	1,19 (0,09)	1,00 (0,06)	0,94 (0,06)	1,03 (0,07)
150622_s_at	FBgn0039381	0.0570765	1,10 (0,08)	1,15 (0,11)	1,18 (0,09)	1,13 (0,09)
141234_at	FBgn0037185	0.0577107	1,49 (0,11)	1,69 (0,21)	0,97 (0,06)	0,68 (0,08)
152596_at	FBgn0031808	0.0609415	0,83 (0,09)	1,05 (0,11)	1,13 (0,13)	1,01 (0,11)
143999_at	FBgn0023534	0.0624463	0,72 (0,06)	0,58 (0,11)	0,49 (0,07)	0,88 (0,12)
152181_at	FBgn0027563	0.0638637	0,81 (0,07)	1,13 (0,07)	0,97 (0,10)	0,93 (0,07)
155010_at	FBgn0013717	0.068983	1,31 (0,18)	1,60 (0,21)	1,06 (0,34)	1,06 (0,16)
149023_at	FBgn0036832	0.0731653	0,86 (0,07)	1,35 (0,18)	0,82 (0,08)	0,73 (0,12)
146475_at	FBgn0032753	0.0754767	0,99 (0,10)	1,33 (0,11)	1,41 (0,11)	1,18 (0,10)
150071_at	FBgn0038506	0.0769797	0,99 (0,09)	1,03 (0,10)	1,02 (0,10)	1,03 (0,10)
141366_at	FBgn0034221	0.07869	0,96 (0,11)	1,28 (0,15)	1,05 (0,12)	1,08 (0,12)
150053_at	FBgn0038484	0.083925	0,72 (0,16)	1,19 (0,14)	1,23 (0,14)	0,84 (0,11)
141837_at	FBgn0003137	0.0865925	1,62 (0,12)	1,43 (0,16)	1,47 (0,14)	1,08 (0,18)
154535_at	FBgn0036892	0.088643	1,19 (0,12)	1,04 (0,08)	1,02 (0,11)	0,99 (0,09)
141423_at	FBgn0026404	0.0926933	1,38 (0,12)	1,70 (0,21)	1,25 (0,14)	1,23 (0,13)
143501_at	FBgn0004644	0.095005	0,60 (0,05)	1,21 (0,17)	1,39 (0,16)	1,24 (0,22)
143357_at	FBgn0003450	0.102686	1,96 (0,35)	1,29 (0,22)	1,65 (0,27)	1,89 (0,34)
148335_at	FBgn0052382	0.107808	0,69 (0,11)	0,42 (0,11)	0,55 (0,07)	0,83 (0,10)
143695_at	FBgn0011822	0.112068	0,82 (0,18)	1,33 (0,13)	0,68 (0,15)	0,62 (0,13)
150716_at	FBgn0039494	0.113973	0,48 (0,07)	1,05 (0,16)	0,77 (0,13)	0,84 (0,13)
144326_at	FBgn0028944	0.115286	0,19 (0,05)	0,32 (0,08)	0,19 (0,02)	1,12 (0,08)
145166_at	FBgn0041109	0.116042	1,47 (0,14)	1,08 (0,12)	1,42 (0,14)	1,40 (0,13)
145969_at	FBgn0031930	0.117319	0,46 (0,05)	0,48 (0,16)	1,29 (0,16)	0,56 (0,07)
142622_at	FBgn0025866	0.119838	1,08 (0,15)	0,95 (0,14)	0,94 (0,15)	1,20 (0,16)
150196_at	FBgn0038705	0.120504	1,21 (0,10)	1,17 (0,10)	1,07 (0,13)	1,04 (0,11)
144274_at	FBgn0028864	0.120783	1,31 (0,22)	1,18 (0,19)	1,47 (0,24)	1,28 (0,21)
143661_at	FBgn0011556	0.122232	0,65 (0,09)	1,21 (0,21)	0,62 (0,08)	0,38 (0,07)
149193_at	FBgn0037105	0.122912	1,50 (0,29)	1,44 (0,33)	0,51 (0,21)	2,01 (0,50)
153635_at	FBgn0035627	0.127773	1,37 (0,14)	0,65 (0,04)	1,06 (0,12)	0,92 (0,06)
152626_at	FBgn0037396	0.129112	0,76 (0,09)	0,96 (0,13)	1,31 (0,22)	1,25 (0,16)
150462_at	FBgn0039101	0.12968	1,79 (0,22)	1,30 (0,09)	1,06 (0,22)	0,82 (0,06)
150882_at	FBgn0039758	0.132372	0,39 (0,05)	0,95 (0,15)	0,92 (0,22)	1,18 (0,16)
152554_at	FBgn0051177	0.138463	0,93 (0,19)	1,29 (0,50)	1,37 (0,32)	0,53 (0,11)
149155_at	FBgn0037037	0.147204	1,05 (0,25)	1,27 (0,24)	1,45 (0,23)	1,02 (0,15)
150423_at	FBgn0039051	0.148501	0,51 (0,02)	0,42 (0,01)	1,01 (0,04)	0,41 (0,05)
142365_at	FBgn0051619	0.148988	0,59 (0,09)	0,94 (0,14)	1,02 (0,07)	0,90 (0,13)
153021_at	FBgn0037727	0.152903	3,01 (1,02)	4,08 (1,67)	3,31 (1,26)	2,97 (1,15)
146749_at	FBgn0033192	0.154467	1,72 (0,26)	1,65 (0,19)	1,96 (0,26)	1,41 (0,16)
148289_at	FBgn0035718	0.162347	0,88 (0,12)	0,80 (0,13)	0,77 (0,11)	0,45 (0,11)
144319_at	FBgn0028935	0.165415	1,26 (0,13)	1,22 (0,16)	0,80 (0,23)	0,52 (0,09)
150425_at	FBgn0039053	0.16767	0,62 (0,08)	0,39 (0,09)	0,92 (0,12)	0,71 (0,04)
148252_at	FBgn0035663	0.173711	1,02 (0,14)	0,82 (0,15)	1,29 (0,12)	0,58 (0,06)
143019_at	FBgn0051954	0.175658	0,86 (0,17)	1,45 (0,21)	1,06 (0,17)	1,37 (0,19)
152839_at	FBgn0052369	0.176187	2,33 (0,83)	2,67 (0,90)	3,08 (1,08)	2,61 (0,89)
148855_at	FBgn0052154	0.176813	1,01 (0,12)	1,12 (0,16)	0,58 (0,16)	0,98 (0,15)
148887_at	FBgn0036615	0.17767	1,37 (0,20)	1,29 (0,29)	1,05 (0,20)	1,03 (0,19)
144331_at	FBgn0028949	0.186774	1,09 (0,07)	1,33 (0,17)	1,55 (0,09)	0,95 (0,06)
144550_at	FBgn0029805	0.188599	1,00 (0,18)	1,40 (0,15)	1,12 (0,20)	1,23 (0,13)
153796_at	FBgn0010501	0.1894	2,10 (0,42)	1,36 (0,50)	2,30 (0,55)	0,97 (0,22)
145646_at	FBgn0031431	0.194631	1,84 (0,43)	2,80 (0,79)	1,87 (0,52)	2,04 (0,59)
150434_at	FBgn0039064	0.194661	2,52 (0,63)	1,79 (0,57)	2,39 (0,73)	2,06 (0,66)
147040_at	FBgn0033656	0.196187	1,02 (0,08)	0,98 (0,07)	0,99 (0,04)	0,99 (0,02)
141377_at	FBgn0011653	0.196233	1,50 (0,19)	1,65 (0,35)	0,93 (0,22)	1,37 (0,23)
150054_at	FBgn0038485	0.197033	1,26 (0,23)	0,79 (0,18)	1,08 (0,34)	0,88 (0,22)
147756_at	FBgn0040063	0.199878	1,27 (0,12)	0,87 (0,12)	0,88 (0,20)	0,70 (0,07)
147548_at	FBgn0034513	0.202496	0,62 (0,11)	0,98 (0,02)	0,37 (0,08)	0,64 (0,08)
148479_at	FBgn0036023	0.210306	0,39 (0,06)	0,29 (0,02)	0,92 (0,09)	0,23 (0,04)
146102_at	FBgn0032143	0.211487	1,10 (0,25)	0,48 (0,10)	0,37 (0,11)	1,30 (0,26)
152075_at	FBgn0034796	0.212729	0,63 (0,11)	0,60 (0,16)	1,04 (0,19)	0,78 (0,06)
142058_at	FBgn0032216	0.221921	1,61 (0,23)	1,66 (0,26)	1,09 (0,21)	0,78 (0,10)
142156_at	FBgn0030051	0.22529	0,54 (0,13)	1,34 (0,31)	0,77 (0,26)	1,51 (0,35)
144819_at	FBgn0030223	0.225349	2,72 (0,69)	1,92 (0,73)	2,28 (0,69)	1,89 (0,63)
154795_at	FBgn0031060	0.227517	1,48 (0,16)	1,54 (0,24)	1,01 (0,16)	0,77 (0,09)
150802_at	FBgn0039630	0.229542	1,05 (0,23)	0,62 (0,12)	1,31 (0,08)	0,98 (0,27)
151559_at	FBgn0052833	0.236659	1,65 (0,28)	0,91 (0,16)	1,83 (0,29)	0,85 (0,25)
149837_at	FBgn0038144	0.238257	1,28 (0,22)	1,74 (0,35)	1,12 (0,18)	0,96 (0,17)
150704_at	FBgn0039478	0.241151	0,89 (0,18)	0,82 (0,10)	1,45 (0,18)	1,31 (0,14)
146432_at	FBgn0051746	0.243339	1,71 (0,16)	1,58 (0,27)	1,65 (0,18)	1,68 (0,25)
148660_at	FBgn0036287	0.243918	0,68 (0,15)	1,38 (0,34)	0,77 (0,23)	1,93 (0,46)
149310_at	FBgn0037296	0.245461	0,94 (0,06)	1,07 (0,06)	0,84 (0,06)	0,82 (0,04)
153426_at	FBgn0039612	0.246315	0,31 (0,08)	0,65 (0,21)	1,31 (0,23)	1,04 (0,20)
143934_at	FBgn0020620	0.24754	14,87 (7,56)	9,35 (5,57)	12,64 (6,98)	8,90 (5,00)
150051_at	FBgn0038482	0.248033	1,07 (0,16)	1,31 (0,36)	1,86 (0,34)	1,08 (0,21)
148333_at	FBgn0035780	0.248238	1,16 (0,18)	0,69 (0,14)	2,00 (0,28)	0,48 (0,06)
147082_at	FBgn0050043	0.249847	0,51 (0,09)	0,29 (0,04)	0,87 (0,23)	0,83 (0,11)
148091_at	FBgn0053159	0.254657	1,10 (0,04)	0,64 (0,02)	0,91 (0,04)	1,02 (0,10)
143703_at	FBgn0051217	0.261185	1,06 (0,20)	0,98 (0,30)	1,43 (0,19)	1,17 (0,12)
143698_at	FBgn0011832	0.266207	1,06 (0,30)	0,43 (0,14)	0,75 (0,13)	0,50 (0,09)
155018_at	FBgn0033359	0.274705	0,95 (0,19)	1,25 (0,26)	0,83 (0,25)	1,41 (0,39)
141441_at	FBgn0035791	0.274908	0,69 (0,10)	1,88 (0,45)	2,20 (0,37)	1,39 (0,22)
146157_at	FBgn0032247	0.280952	1,09 (0,28)	1,53 (0,33)	1,07 (0,27)	1,98 (0,44)
152386_at	FBgn0031805	0.281439	2,94 (0,62)	3,12 (0,80)	1,24 (0,38)	2,45 (0,63)
146596_at	FBgn0051619	0.293061	1,08 (0,26)	0,36 (0,04)	1,61 (0,21)	0,89 (0,13)
144554_at	FBgn0029812	0.304026	1,03 (0,18)	1,18 (0,16)	0,28 (0,04)	0,73 (0,09)
148256_at	FBgn0035669	0.30517	1,86 (0,25)	1,38 (0,22)	1,66 (0,30)	1,36 (0,28)
152182_at	FBgn0030778	0.305338	3,13 (0,63)	2,90 (0,83)	2,70 (0,66)	2,49 (0,56)
150017_at	FBgn0038431	0.309231	1,06 (0,11)	0,95 (0,13)	0,76 (0,17)	1,31 (0,05)
142066_at	FBgn0030932	0.314843	1,58 (0,16)	1,27 (0,19)	2,20 (0,26)	1,50 (0,15)
141669_at	FBgn0037222	0.320047	1,37 (0,18)	1,10 (0,16)	1,18 (0,16)	0,60 (0,13)
146146_at	FBgn0032228	0.320076	1,25 (0,23)	1,70 (0,22)	1,04 (0,30)	0,56 (0,15)
143281_at	FBgn0002926	0.326114	1,06 (0,08)	0,80 (0,02)	0,62 (0,09)	0,94 (0,06)
147180_at	FBgn0020620	0.326163	1,77 (0,30)	0,80 (0,15)	0,91 (0,23)	0,29 (0,04)
147638_at	FBgn0034666	0.326945	1,13 (0,20)	1,31 (0,14)	0,68 (0,18)	0,63 (0,15)
141447_at	FBgn0036436	0.335823	3,11 (1,18)	2,30 (1,17)	6,27 (2,36)	2,45 (1,07)
143503_at	FBgn0004648	0.350103	1,11 (0,31)	1,46 (0,62)	1,41 (0,39)	1,38 (0,44)
153776_at	FBgn0033051	0.352313	0,97 (0,11)	0,16 (0,03)	1,27 (0,43)	1,76 (0,26)
149816_at	FBgn0038114	0.356867	1,02 (0,18)	0,77 (0,10)	1,27 (0,14)	0,81 (0,09)
150127_at	FBgn0038595	0.357344	1,33 (0,38)	1,95 (0,47)	1,66 (0,41)	1,47 (0,55)
149960_at	FBgn0038341	0.364615	1,42 (0,34)	1,00 (0,13)	2,54 (0,33)	0,90 (0,14)
150072_at	FBgn0038507	0.367247	5,77 (2,27)	8,60 (2,68)	8,91 (3,37)	6,86 (2,64)
153249_at	FBgn0034778	0.36998	1,75 (0,56)	0,83 (0,23)	1,52 (0,64)	2,39 (0,67)
148264_at	FBgn0035678	0.374064	1,37 (0,21)	1,30 (0,31)	1,40 (0,36)	1,12 (0,34)
146800_at	FBgn0050375	0.377098	1,76 (0,24)	1,19 (0,27)	1,51 (0,36)	0,74 (0,09)
151724_at	FBgn0034661	0.380411	1,41 (0,26)	1,53 (0,32)	0,48 (0,09)	0,47 (0,13)
147894_at	FBgn0035070	0.381739	0,91 (0,08)	1,37 (0,17)	0,55 (0,13)	0,46 (0,06)
146431_at	FBgn0051746	0.382885	1,94 (0,37)	2,56 (0,51)	1,71 (0,34)	2,65 (0,62)
144910_at	FBgn0030361	0.382995	1,20 (0,45)	0,43 (0,13)	1,62 (0,58)	1,43 (0,41)
146348_at	FBgn0032535	0.383098	0,90 (0,14)	0,71 (0,19)	1,32 (0,25)	1,12 (0,33)
144541_at	FBgn0029791	0.383248	0,69 (0,08)	0,60 (0,09)	1,01 (0,03)	0,34 (0,05)
144307_at	FBgn0028917	0.385584	1,92 (0,61)	1,79 (0,44)	1,87 (0,47)	1,62 (0,67)
150717_at	FBgn0039495	0.392016	0,52 (0,10)	0,81 (0,23)	1,12 (0,33)	1,62 (0,17)
149740_at	FBgn0038001	0.392957	1,44 (0,32)	2,38 (0,52)	2,57 (0,70)	1,11 (0,30)
152698_at	FBgn0030925	0.416168	2,62 (0,57)	1,90 (0,49)	1,83 (0,67)	1,38 (0,41)
145226_at	FBgn0030815	0.418114	1,57 (0,32)	1,04 (0,35)	2,15 (0,37)	1,16 (0,35)
147318_at	FBgn0034139	0.427174	0,66 (0,14)	1,48 (0,52)	1,33 (0,31)	1,27 (0,29)
148569_at	FBgn0036153	0.428519	0,90 (0,16)	1,79 (0,30)	0,50 (0,12)	1,21 (0,21)
144576_s_at	FBgn0029843	0.431739	1,46 (0,23)	2,47 (0,29)	2,23 (0,29)	0,96 (0,24)
148453_at	FBgn0035971	0.435298	1,08 (0,36)	1,87 (0,63)	2,00 (0,71)	0,75 (0,25)
142387_at	FBgn0050090	0.437405	0,41 (0,09)	0,50 (0,10)	1,11 (0,22)	0,52 (0,08)
149833_at	FBgn0052473	0.452916	2,56 (1,03)	6,42 (2,06)	4,35 (2,06)	3,08 (0,94)
146826_at	FBgn0033319	0.456376	0,27 (0,03)	0,31 (0,04)	0,60 (0,09)	0,40 (0,06)
147773_at	FBgn0050414	0.456859	1,53 (0,40)	2,36 (0,64)	1,03 (0,26)	0,93 (0,27)
144329_at	FBgn0028947	0.456962	0,52 (0,13)	1,36 (0,58)	1,02 (0,41)	1,53 (0,40)
148752_at	FBgn0036427	0.460155	1,36 (0,29)	2,30 (0,44)	1,34 (0,46)	0,60 (0,12)
147887_at	FBgn0050421	0.463106	2,16 (0,40)	0,90 (0,19)	2,72 (0,29)	1,87 (0,19)
149550_at	FBgn0037677	0.464099	2,03 (0,66)	1,22 (0,55)	1,19 (0,39)	2,09 (0,68)
150807_at	FBgn0039640	0.470941	0,92 (0,26)	1,03 (0,28)	0,44 (0,06)	2,35 (0,51)
142938_at	FBgn0029807	0.475326	1,96 (0,49)	1,75 (0,59)	1,19 (0,42)	2,10 (0,52)
152540_at	FBgn0031248	0.480856	0,35 (0,07)	1,02 (0,29)	1,70 (0,36)	0,37 (0,07)
141900_at	FBgn0038211	0.481245	0,51 (0,06)	1,44 (0,16)	2,18 (0,24)	0,81 (0,16)
148330_at	FBgn0035777	0.487492	0,63 (0,12)	0,64 (0,08)	1,17 (0,14)	1,29 (0,18)
147492_at	FBgn0034437	0.488611	0,69 (0,21)	1,34 (0,39)	1,11 (0,43)	1,03 (0,32)
142090_at	FBgn0030774	0.49026	4,05 (1,61)	6,88 (1,38)	1,08 (0,23)	5,56 (1,13)
142267_at	FBgn0052635	0.492605	2,00 (0,26)	2,08 (0,44)	1,23 (0,22)	1,37 (0,38)
149742_at	FBgn0038003	0.494732	2,78 (0,69)	3,88 (0,75)	2,21 (0,63)	2,25 (0,58)
147494_at	FBgn0034440	0.494859	1,59 (0,34)	1,52 (0,42)	0,34 (0,07)	1,12 (0,26)
144694_at	FBgn0030027	0.511516	1,12 (0,13)	1,00 (0,14)	1,92 (0,25)	1,14 (0,12)
149541_at	FBgn0037666	0.51401	1,30 (0,27)	2,28 (0,53)	3,09 (1,14)	1,26 (0,44)
141949_at	FBgn0034176	0.518011	2,65 (0,50)	3,04 (0,71)	1,40 (0,49)	1,97 (0,79)
144327_at	FBgn0028945	0.520382	1,82 (0,55)	1,22 (0,54)	1,63 (0,53)	0,27 (0,09)
146405_at	FBgn0032638	0.521696	0,91 (0,24)	0,79 (0,25)	0,80 (0,22)	3,28 (1,11)
141449_at	FBgn0051661	0.522849	0,70 (0,15)	0,89 (0,29)	0,99 (0,31)	1,10 (0,26)
145181_at	FBgn0052579	0.534701	1,88 (0,52)	3,00 (0,89)	0,81 (0,23)	0,66 (0,18)
145181_at	FBgn0052579	0.534701	1,88 (0,52)	3,00 (0,89)	0,81 (0,23)	0,66 (0,18)
148344_at	FBgn0035795	0.534956	4,23 (1,02)	0,63 (0,17)	1,18 (0,37)	2,47 (0,89)
150465_at	FBgn0039108	0.537939	1,15 (0,24)	1,63 (0,32)	0,78 (0,15)	3,26 (0,70)
141823_at	FBgn0039024	0.543477	1,30 (0,39)	2,37 (1,07)	1,40 (0,53)	2,32 (0,84)
144353_at	FBgn0040341	0.549183	0,75 (0,16)	2,06 (0,72)	0,81 (0,20)	0,90 (0,23)
145912_at	FBgn0031835	0.549543	0,68 (0,13)	0,59 (0,08)	1,32 (0,24)	1,88 (0,46)
143378_at	FBgn0003719	0.569607	4,57 (1,00)	1,87 (0,69)	1,89 (0,69)	0,80 (0,23)
151541_s_at	FBgn0051619	0.577758	2,99 (1,09)	0,65 (0,19)	2,07 (0,97)	3,39 (1,03)
154780_at	FBgn0033874	0.580653	3,30 (1,15)	1,51 (0,52)	2,46 (0,65)	2,07 (0,53)
144056_at	FBgn0025383	0.585129	1,23 (0,22)	1,05 (0,17)	0,88 (0,13)	0,81 (0,11)
150769_at	FBgn0039574	0.586627	1,35 (0,38)	1,36 (0,45)	4,43 (1,38)	4,74 (1,46)
146899_at	FBgn0033438	0.592178	1,68 (0,41)	1,46 (0,32)	0,83 (0,17)	1,36 (0,43)
148606_at	FBgn0052092	0.59763	1,49 (0,39)	2,65 (0,60)	2,52 (0,54)	2,65 (0,58)
142850_at	FBgn0030969	0.597698	0,39 (0,08)	1,14 (0,48)	1,46 (0,47)	0,68 (0,17)
150760_at	FBgn0039564	0.598726	0,87 (0,15)	2,61 (0,42)	1,33 (0,31)	0,62 (0,12)
154691_at	FBgn0046253	0.604975	6,08 (3,43)	3,16 (1,41)	3,46 (1,73)	2,52 (1,36)
149741_at	FBgn0038002	0.609612	1,02 (0,18)	0,58 (0,10)	0,68 (0,12)	0,64 (0,13)
148146_at	FBgn0035501	0.613687	0,82 (0,20)	2,45 (0,73)	1,88 (0,57)	2,76 (0,93)
146406_at	FBgn0032639	0.613716	0,42 (0,07)	0,48 (0,10)	1,19 (0,42)	2,19 (0,35)
141827_at	FBgn0030051	0.615722	0,51 (0,16)	0,49 (0,18)	0,41 (0,15)	0,38 (0,14)
149036_at	FBgn0036858	0.61634	1,74 (0,37)	2,65 (0,77)	2,68 (0,81)	2,99 (1,25)
147083_at	FBgn0033720	0.618448	1,45 (0,30)	3,05 (0,67)	3,35 (0,75)	0,98 (0,23)
144222_at	FBgn0028514	0.623253	1,48 (0,33)	1,51 (0,16)	1,31 (0,29)	0,98 (0,18)
150763_at	FBgn0039568	0.637614	1,28 (0,33)	2,53 (0,83)	2,19 (0,58)	0,64 (0,17)
148610_at	FBgn0036215	0.644815	2,12 (0,32)	1,14 (0,16)	1,57 (0,22)	2,59 (0,70)
148092_at	FBgn0053160	0.645742	1,18 (0,17)	2,01 (0,30)	1,91 (0,44)	2,28 (0,34)
148885_at	FBgn0036612	0.652331	0,74 (0,19)	1,40 (0,51)	0,78 (0,15)	0,51 (0,12)
149363_at	FBgn0037397	0.657646	5,17 (0,85)	1,66 (0,51)	0,99 (0,15)	0,71 (0,13)
146914_at	FBgn0033469	0.681926	1,24 (0,28)	4,93 (1,85)	1,58 (0,32)	1,43 (0,39)
144225_at	FBgn0028517	0.698369	2,98 (0,85)	2,22 (0,71)	0,71 (0,25)	1,42 (0,53)
143165_at	FBgn0000808	0.698847	3,87 (1,08)	1,22 (0,33)	1,06 (0,27)	2,52 (0,81)
145677_at	FBgn0031471	0.702008	0,67 (0,09)	2,36 (0,42)	3,94 (0,65)	1,84 (0,40)
144054_at	FBgn0025376	0.707309	1,14 (0,17)	1,61 (0,23)	0,66 (0,09)	1,75 (0,29)
149577_at	FBgn0051411	0.708635	1,71 (0,21)	1,03 (0,21)	1,97 (0,30)	1,30 (0,20)
146853_at	FBgn0033360	0.712503	1,09 (0,18)	1,65 (0,34)	1,27 (0,24)	1,04 (0,18)
146858_at	FBgn0033365	0.716333	1,02 (0,17)	1,91 (0,51)	1,37 (0,14)	2,23 (0,41)
144276_at	FBgn0028867	0.721499	3,83 (1,12)	2,77 (1,00)	3,77 (1,30)	1,13 (0,35)
147625_at	FBgn0050286	0.729789	0,90 (0,21)	1,08 (0,32)	0,74 (0,17)	1,37 (0,38)
144961_at	FBgn0030420	0.735213	0,68 (0,19)	1,75 (0,62)	1,55 (0,45)	0,71 (0,20)
149362_at	FBgn0037395	0.736977	1,63 (0,38)	2,26 (0,36)	2,69 (0,79)	1,58 (0,35)
143332_at	FBgn0003319	0.740674	1,33 (0,44)	2,70 (1,00)	2,69 (0,95)	0,93 (0,18)
146196_at	FBgn0032303	0.742576	0,93 (0,15)	2,15 (0,68)	0,77 (0,12)	1,72 (0,33)
146197_at	FBgn0032304	0.745173	0,85 (0,21)	3,56 (1,63)	3,46 (1,35)	0,65 (0,20)
150214_at	FBgn0038727	0.753638	3,58 (0,66)	7,53 (1,71)	5,36 (1,63)	6,21 (1,90)
150500_at	FBgn0039180	0.757657	1,03 (0,12)	1,35 (0,18)	3,59 (0,98)	1,02 (0,14)
145318_at	FBgn0030947	0.763679	1,17 (0,11)	2,38 (0,67)	1,35 (0,15)	0,93 (0,15)
142183_at	FBgn0003137	0.772594	2,37 (0,47)	2,46 (0,44)	2,69 (0,58)	0,98 (0,08)
146354_at	FBgn0032549	0.77329	2,43 (0,76)	0,93 (0,29)	1,64 (0,80)	0,54 (0,17)
144575_i_at	FBgn0029843	0.774903	1,65 (0,58)	1,33 (0,37)	9,78 (1,33)	6,36 (1,04)
150029_at	FBgn0038447	0.774971	2,66 (0,47)	1,75 (0,33)	3,54 (0,99)	0,99 (0,19)
146796_at	FBgn0033277	0.783416	0,77 (0,13)	1,03 (0,13)	0,93 (0,12)	0,87 (0,09)
153006_at	FBgn0031406	0.79217	1,77 (0,40)	0,96 (0,15)	2,59 (0,56)	0,95 (0,14)
149966_at	FBgn0038351	0.797541	2,11 (0,37)	2,43 (0,67)	0,93 (0,13)	0,95 (0,16)
144346_at	FBgn0004648	0.807244	3,15 (0,50)	2,87 (0,91)	1,16 (0,23)	1,91 (0,37)
142933_at	FBgn0034661	0.821203	1,14 (0,18)	1,21 (0,28)	0,76 (0,15)	0,97 (0,19)
149524_at	FBgn0037627	0.824329	1,05 (0,11)	1,61 (0,16)	1,48 (0,26)	1,13 (0,10)
150070_at	FBgn0038505	0.82622	1,50 (0,38)	0,62 (0,07)	0,75 (0,11)	1,20 (0,06)
150840_at	FBgn0039688	0.826643	1,36 (0,21)	1,46 (0,19)	1,06 (0,07)	0,98 (0,08)
144330_at	FBgn0028948	0.829765	2,43 (0,64)	1,08 (0,20)	1,98 (0,43)	0,57 (0,10)
146295_at	FBgn0032442	0.830345	0,70 (0,12)	1,23 (0,20)	1,25 (0,21)	0,89 (0,16)
150211_at	FBgn0051219	0.831291	2,68 (0,80)	5,27 (2,11)	3,24 (1,08)	0,93 (0,28)
147322_at	FBgn0034147	0.83748	1,11 (0,26)	1,60 (0,41)	0,74 (0,15)	1,19 (0,25)
145010_at	FBgn0052635	0.842503	1,90 (0,39)	3,03 (0,52)	1,93 (0,45)	3,18 (0,86)
146855_at	FBgn0033362	0.843907	0,92 (0,20)	1,20 (0,26)	0,83 (0,18)	0,85 (0,20)
146856_at	FBgn0033363	0.850885	0,81 (0,08)	0,95 (0,11)	1,16 (0,24)	1,16 (0,16)
145450_at	FBgn0031141	0.859051	1,44 (0,42)	1,61 (0,35)	1,69 (0,36)	1,46 (0,31)
143171_at	FBgn0001083	0.866075	0,82 (0,13)	0,94 (0,16)	1,34 (0,22)	2,03 (0,52)
146363_at	FBgn0032585	0.875875	0,44 (0,09)	0,97 (0,21)	1,01 (0,35)	0,88 (0,21)
148345_at	FBgn0052374	0.883906	3,16 (0,87)	1,68 (0,44)	0,97 (0,16)	0,72 (0,09)
145011_at	FBgn0052635	0.901896	1,47 (0,30)	2,05 (0,55)	0,91 (0,13)	1,15 (0,17)
150908_at	FBgn0039798	0.908831	0,85 (0,13)	0,65 (0,06)	0,88 (0,09)	0,99 (0,07)
146854_at	FBgn0033361	0.910933	1,54 (0,18)	1,32 (0,19)	1,24 (0,26)	1,29 (0,18)
142397_at	FBgn0052833	0.916539	1,08 (0,14)	1,40 (0,31)	0,72 (0,11)	0,88 (0,13)
150883_at	FBgn0039759	0.935871	0,99 (0,11)	1,07 (0,11)	1,30 (0,22)	0,93 (0,06)
147730_at	FBgn0034807	0.938091	1,09 (0,10)	3,21 (0,86)	1,61 (0,15)	2,10 (0,30)
145771_at	FBgn0031619	0.941964	0,93 (0,05)	1,13 (0,09)	1,45 (0,28)	1,28 (0,11)
150789_at	FBgn0039609	0.951275	1,59 (0,33)	1,68 (0,22)	1,98 (0,46)	1,29 (0,32)
151004_at	FBgn0051619	0.954461	1,69 (0,18)	1,47 (0,18)	1,26 (0,09)	2,21 (0,37)
148093_at	FBgn0053161	0.958549	3,38 (1,00)	2,41 (0,31)	1,53 (0,33)	1,12 (0,16)
145389_at	FBgn0031058	0.962021	1,43 (0,12)	2,37 (0,27)	1,49 (0,13)	0,99 (0,07)
145676_at	FBgn0031470	0.964125	1,08 (0,08)	1,28 (0,04)	1,23 (0,07)	1,06 (0,06)
144563_at	FBgn0029826	0.968665	0,90 (0,09)	0,89 (0,08)	0,78 (0,07)	0,72 (0,06)
n.p.	FBgn0053198
n.p.	FBgn0052834
n.p.	FBgn0051445
n.p.	FBgn0052155
n.p.	FBgn0051827
n.p.	FBgn0050187
n.p.	FBgn0053293
n.p.	FBgn0040017
n.p.	FBgn0050289
n.p.	FBgn0052277
n.p.	FBgn0052383
n.p.	FBgn0030773
n.p.	FBgn0052523
n.p.	FBgn0052755
n.p.	FBgn0042106
n.p.	FBgn0051681
n.p.	FBgn0051269
n.p.	FBgn0051780
n.p.	FBgn0052483
n.p.	FBgn0050047
n.p.	FBgn0052110
n.p.	FBgn0050382
n.p.	FBgn0041725
n.p.	FBgn0031443
n.p.	FBgn0052064
n.p.	FBgn0042188
n.p.	FBgn0051928
n.p.	FBgn0028983
n.p.	FBgn0052808
n.p.	FBgn0050002
n.p.	FBgn0042098
n.p.	FBgn0051343
n.p.	FBgn0052454
n.p.	FBgn0052351
n.p.	FBgn0053142
n.p.	FBgn0052094
n.p.	FBgn0051019
n.p.	FBgn0051412
n.p.	FBgn0051766
n.p.	FBgn0053128
n.p.	FBgn0051220
n.p.	FBgn0053109
n.p.	FBgn0050031
n.p.	FBgn0051205
n.p.	FBgn0051314
n.p.	FBgn0052260
n.p.	FBgn0010358
n.p.	FBgn0047178
n.p.	FBgn0052271
n.p.	FBgn0042187
n.p.	FBgn0051200
n.p.	FBgn0051742
n.p.	FBgn0050025
n.p.	FBgn0050083
n.p.	FBgn0050283
n.p.	FBgn0050371
n.p.	FBgn0051824
n.p.	FBgn0052376
n.p.	FBgn0052379
n.p.	FBgn0050088
n.p.	FBgn0051267
n.p.	FBgn0051926
n.p.	FBgn0027578
n.p.	FBgn0042186
n.p.	FBgn0050082
n.p.	FBgn0053460
n.p.	FBgn0050087
n.p.	FBgn0050287
n.p.	FBgn0050288
n.p.	FBgn0050374
n.p.	FBgn0051198
n.p.	FBgn0051822
n.p.	FBgn0051823
n.p.	FBgn0052063
n.p.	FBgn0053127
n.p.	FBgn0058160
