# Supplementary material for: Genome wide analysis of common and specific stress responses in adult drosophila melanogaster
Source: BMC Genomics. 2004 Sep 30;5:74. doi: 10.1186/1471-2164-5-74 (PMC526417; doi:10.1186/1471-2164-5-74)
Supplement: Additional file 6 — List of stress responsive genes detected in aging and hyperoxia, immune or starvation stress experiments were compared with our data. Lines 1 to 3 indicate the number of genes found to be repressed (-), induced (+) or either (total) in the different experiments. Lines 5 to 7 indicate the number of genes in each of these categories found among our 1397 35 stress responsive genes (classes A to F) and the corresponding percentage from the initial number. In lines 8, 9 (respectively 10, 11) the same analysis is reported for genes included in the A (respectively B) classes defined as common stress responsive classes in our analysis. O2, old, infection, starvation: expression data from the different experiments compared to our data. All: List of 26 genes which are responsive to at least 4 stresses in these independent experiments [file 1471-2164-5-74-S6.xls]

## Sheet: Statistics
		P15		P5		H1		T12		O2		Old		Infection		Starvation
ALL	-	608		319		23		106		394		656		173		234
	+	503		289		49		115		213		271		227		217
	Total	1111		608		72		221		607		927		400		451
In A to F	-	608	1	319	1	23	1	106	1	271	0.687817	166	0.253049	96	0.554913	63	0.269231
	+	503	1	289	1	49	1	115	1	146	0.685446	124	0.457565	75	0.330396	70	0.322581
	Total	1111	1	608	1	72	1	221	1	417	0.686985	290	0.312837	171	0.4275	133	0.2949
In A	-	183	0.300987	100	0.31348	12	0.521739	95	0.896226	97	0.246193	78	0.118902	33	0.190751	9	0.0384615
	+	0	0	0	0	2	0.0408163	0	0	3	0.0140845	8	0.0295203	9	0.0396476	0	0
In B	-	0	0	0	0	0	0	0	0	3	0.00761421	3	0.00457317	0	0	10	0.042735
	+	218	0.4334	109	0.377163	7	0.142857	61	0.530435	52	0.244131	30	0.110701	14	0.061674	15	0.0691244

## Sheet: O2
id_spot	FlyBase_ID	Symbol	Mean_Detection_pvalue_Ref	Mean_P15	Mean_P5	Mean_H1	Mean_T12	O2/Y	Index_SOTA	Name	Product	Function
152897_at	FBgn0036422	CG3868	0.0005215	-2.055	-1.7533	-1.82411	4.98994	-2.41166	1			signal transduction
150652_at	FBgn0051086	CG14558	0.0171742	-1.34253	-1.02807	1.11293	1.56869	-2.28975	1
151533_at	FBgn0051148	CG10299	0.0005825	-2.5883	-2.16308	-1.17005	2.04956	-2.95537	2		glucosylceramidase-like	enzyme
150577_at	FBgn0051104	CG13657	0.011295	-1.64756	1.15286	-1.13636	1.71459	-2.32072	2
154747_at	FBgn0034406	CG15106	0.011721	-2.21888	-1.60912	-1.16128	1.86153	-2.02359	2			enzyme
152593_at	FBgn0038938	CG7084	0.001461	-2.16875	-1.09431	-1.04998	2.0145	-2.79113	3		organic cation transporter	transporter
150586_at	FBgn0039324	CG10553	0.000491	-1.63793	-1.45651	-1.01606	1.17352	-2.43347	3
150421_at	FBgn0039049	CG6726	0.000613	-1.74819	-1.64082	-1.16382	1.1423	-2.40067	3		aminoacylase-like (inactive)	peptidase
145767_at	FBgn0031615	CG11933	0.0022195	-1.62767	-1.32348	-1.0353	1.30439	-2.38748	3
141315_at	FBgn0040732	CG16926	0.0005215	-2.65228	-2.3809	-1.30879	1.31928	-2.37086	3
152650_at	FBgn0032495	CG16820	0.00061975	-2.34635	-1.7301	-1.01858	1.35936	-1.99142	3
148753_at	FBgn0036428	CG9238	0.000552	-2.36027	-1.61878	-1.28712	1.32868	-1.91028	3		protein phosphatase-like	protein phosphatase
150653_at	FBgn0039418	CG6069	0.002944	-1.48643	-1.26095	-1.13738	1.21461	-1.86986	3			endopeptidase
149114_at	FBgn0036969	CG6663	0.0005215	-2.57611	-1.93694	-1.09222	1.38126	-1.81374	3
143825_at	FBgn0015584	Acp53Ea	0.00058925	-1.90111	-1.83613	-1.13698	1.28215	-1.76034	3	Accessory gland-specific peptide 53Ea	accessory gland peptide	peptide hormone
145235_at	FBgn0030828	CG5162	0.0006875	-1.71312	-1.57733	-1.06265	1.14507	-1.74199	3		yolk protein-like	structural protein
153064_at	FBgn0032055	CG13091	0.00055875	-1.59203	-1.27756	-1.13275	1.29874	-1.7412	3
149595_at	FBgn0037765	CG9458	0.00105575	-1.51414	-1.14251	-1.0243	1.18161	-1.67464	3
145449_at	FBgn0031140	CG12092	0.00618625	-1.79451	-2.37542	-1.02398	1.92368	-1.67334	3			transmembrane receptor
143780_at	FBgn0015034	Cyp4e1	0.0110285	-1.62574	-1.94774	1.08534	1.32718	-1.58658	3	Cytochrome P45-4e1	cytochrome P450, CYP4E1	cytochrome P45 ; EC:1.14.14.1
152552_at	FBgn0051085	CG6166	0.00080325	-1.60292	-1.46709	-1.10768	1.16025	-1.54851	3
145814_at	FBgn0031691	CG14034	0.00143525	-1.86277	-1.57428	-1.24731	1.32776	-1.54706	3		lipase-like	enzyme
141390_at	FBgn0010609	CG8732	0.00114675	-1.69445	-1.6561	-1.10401	1.16943	-1.54656	3		acetate--CoA ligase-like	enzyme
149828_at	FBgn0038130	CG8630	0.0022385	-1.87656	-1.39111	1.00578	1.38292	-1.52376	3			enzyme
153582_at	FBgn0032084	CG13101	0.00130175	-1.66334	-1.35344	1.15918	1.27256	-1.51017	3
145253_at	FBgn0030859	CG12990	0.000491	-4.48988	-2.6357	-1.14459	1.22257	-3.87418	4
146174_s_at	FBgn0051872	CG17101	0.00058925	-1.93913	-1.42694	-1.10239	1.06105	-3.00163	4		triacylglycerol lipase-like	enzyme
150955_at	FBgn0039873	CG2191	0.000491	-1.65953	-1.10369	-1.02421	-1.02106	-2.88343	4		sodium/iodide symporter	transporter
144675_at	FBgn0029994	CG2254	0.000491	-1.7893	-1.54302	1.04041	1.15946	-2.80317	4		short-chain dehydrogenase/reductase-like	enzyme
142414_at	FBgn0039801	CG11315	0.000613	-1.57291	-1.53012	-1.0834	1.05254	-2.68386	4
152644_at	FBgn0038398	CG4979	0.00210675	-2.78976	-2.23767	1.14097	-1.0477	-2.56599	4		lipase-like	enzyme
150403_at	FBgn0039030	CG6660	0.0008985	-1.65369	-1.13123	-1.07328	1.06077	-2.25106	4
152013_at	FBgn0027586	BcDNA:GH05	0.000657	-2.5009	-1.87726	-1.01004	-1.04028	-2.24315	4
144853_at	FBgn0030272	CG15201	0.000491	-1.60453	-1.25587	1.03253	-1.04607	-2.16279	4
142950_at	FBgn0028533	BG:DS00941	0.000491	-2.61811	-1.84047	-1.14367	1.08974	-2.14144	4
152648_at	FBgn0035090	CG2736	0.000491	-2.69684	-1.98097	-1.04323	-1.11934	-2.13959	4			transmembrane receptor
150732_at	FBgn0039519	Cyp6a18	0.00175625	-1.76848	-1.46093	1.03222	1.06323	-2.10719	4		cytochrome P450, CYP6A18	cytochrome P45
142657_at	FBgn0043578	CG9681	0.00620575	-5.26044	-2.93412	1.50254	1.69366	-2.02237	4		peptidoglycan recognition protein-like	defense/immunity protein
146569_at	FBgn0032913	CG9259	0.000491	-2.2112	-1.83948	-1.09949	-1.00089	-1.97524	4
147121_at	FBgn0033777	CG17574	0.00077275	-1.55095	-1.26002	-1.00936	-1.12297	-1.95583	4
148877_at	FBgn0042201	CG13061	0.000491	-1.69872	-1.47796	-1.00835	1.01587	-1.93362	4
143958_at	FBgn0022355	Transferri	0.000491	-2.03511	-1.35437	1.32855	1.07032	-1.92832	4	Transferrin	transferrin	ferric iron binding
143890_at	FBgn0017448	CG2187	0.002696	-1.77325	-1.18142	-1.03569	-1.05365	-1.91447	4		sodium/iodide symporter protein	transporter
151195_i_at	FBgn0040718	CG15353	0.000488	-1.87254	-1.61806	1.01624	1.08601	-1.80299	4
146184_at	FBgn0032285	CG17108	0.000613	-1.77691	-1.1597	1.0084	1.01497	-1.77713	4
149134_at	FBgn0037004	CG17637	0.000491	-2.46177	-1.93702	-1.15971	1.1344	-1.77383	4		tetracycline transporter-like	transporter
145816_at	FBgn0031694	Cyp4ac2	0.00890325	-1.76519	1.00268	1.02822	1.17487	-1.76908	4		cytochrome P450 4ac2
144572_at	FBgn0029838	CG4666	0.00121075	-2.17832	-1.75687	-1.15815	1.02963	-1.76701	4
149303_at	FBgn0037288	CG14661	0.000491	-3.16848	-2.38356	-1.04014	-1.16448	-1.73855	4
141360_at	FBgn0036659	CG9701	0.00063475	-2.13814	-1.29612	-1.03615	-1.12085	-1.73314	4		beta-glucosidase-like	ion channel
149116_at	FBgn0036969	CG6266	0.000491	-3.23131	-1.96249	-1.28502	1.05936	-1.69205	4		serpin	serpin
146138_at	FBgn0032213	CG5390	0.000552	-1.61119	-1.25659	1.12652	-1.0217	-1.66738	4			endopeptidase
150274_at	FBgn0038820	CG4000	0.000552	-1.87054	-1.13904	-1.05964	-1.09177	-1.63095	4
141472_at	FBgn0001114	Glt	0.00065025	-2.06886	-1.3169	1.02437	-1.01358	-1.61705	4	Glutactin	glutactin	extracellular matrix glycoprotein
145728_at	FBgn0031558	CG16704	0.00104225	-2.06976	-1.67094	1.20297	-1.01404	-1.60151	4
145979_at	FBgn0031942	CG7203	0.00228625	-2.43993	-1.65947	-1.216	1.10809	-1.58942	4		cuticle protein	structural protein
147267_at	FBgn0034052	CG8299	0.0460243	-4.22675	-1.57579	-1.24857	1.03432	-1.58363	4		serine protease-like	endopeptidase
152958_at	FBgn0031925	Cyp4d21	0.00095275	-4.76963	-3.11576	1.06688	-1.08104	-1.57528	4		cytochrome P450, CYP4D21	cytochrome P45
150474_at	FBgn0039131	CG12268	0.00063475	-2.18726	-1.52225	-1.04997	1.12781	-1.56081	4			enzyme
145844_at	FBgn0031734	CG11147	0.0012785	-1.83753	-1.48784	1.04299	1.13596	-1.55681	4		ATP-binding cassette transporter-like	enzyme
152578_at	FBgn0037003	CG18281	0.00596375	-4.76376	-1.54364	1.1001	1.00897	-1.55439	4
150376_at	FBgn0038986	CG5278	0.0561688	-2.11835	-1.94667	-1.04601	1.0492	-1.54937	4
151953_at	FBgn0030562	CG9400	0.004578	-2.10824	-1.39388	1.20845	1.04232	-1.53388	4
146167_at	FBgn0032266	CG18302	0.00287925	-2.58239	-1.35603	1.50153	1.09133	-1.5326	4
148103_at	FBgn0035434	CG10812	0.0005215	-1.78351	-2.02276	-1.02105	1.14788	-1.52856	4		drosomycin-like	defense/immunity protein
151882_at	FBgn0033093	CG3270	0.00063475	-1.7494	-1.49697	1.15795	1.0828	-1.52104	4			sarcosine oxidase
147188_at	FBgn0033904	CG18327	0.0227637	-2.13094	-1.15102	-1.39148	1.14459	-1.52001	4			carrier type transporter
152227_at	FBgn0038407	CG6126	0.00114675	-1.72835	-1.66114	1.00175	1.12891	-1.50207	4		sugar transporter	transporter
152766_at	FBgn0002563	Lsp1&bgr;	0.000491	-16.2334	-11.7694	-2.15308	-1.51123	-10.9841	5	Larval serum protein 1 beta	larval serum protein 1 beta-subunit	larval serum protein
141435_at	FBgn0031249	CG11911	0.001639	-3.81941	-2.1637	-1.50094	-1.16801	-10.2963	5		serine protease	endopeptidase
143239_at	FBgn0002565	Lsp2	0.000491	-5.41313	-4.73415	-1.49056	1.20947	-9.37279	5	Larval serum protein 2	larval serum protein 2	larval serum protein
150369_at	FBgn0038973	CG18594	0.0042415	-3.07948	-2.26348	-2.03627	-1.43016	-5.61891	5
152265_at	FBgn0039313	CG11892	0.00063475	-7.53674	-3.80942	-1.5621	-1.11379	-4.39328	5
146175_at	FBgn0032275	CG17097	0.000491	-2.55588	-1.86632	-1.24214	1.0285	-4.25208	5		triacylglycerol lipase-like	enzyme
143660_at	FBgn0011555	&thgr;Try	0.000748	-4.50566	-4.0009	-1.59023	-1.25236	-3.9163	5	thetaTrypsin	trypsin	trypsin ; EC:3.4.21.4
146016_at	FBgn0028987	sp2	0.00199475	-2.45081	-2.43925	-1.50579	-1.02842	-3.18516	5
146166_at	FBgn0032265	CG18301	0.0008985	-5.37352	-3.38493	-1.63116	1.15	-3.15663	5
143827_at	FBgn0015586	Acp76A	0.00189975	-3.57096	-2.78514	-1.67251	1.24482	-3.06493	5	Accessory gland-specific peptide 76A	serpin	serpin
151800_at	FBgn0034229	CG4847	0.000491	-3.28233	-2.08055	-1.21522	-1.15025	-3.02886	5		cathepsin L-like	endopeptidase
146734_at	FBgn0033164	CG11112	0.0013695	-2.17177	-1.34467	-1.3667	-1.0567	-3.00906	5
148553_at	FBgn0052071	CG6261	0.00063475	-4.89489	-2.34436	-1.5444	-1.09199	-3.00687	5
148048_at	FBgn0035343	CG16762	0.000672	-2.11719	-2.15107	-1.41107	-1.12987	-2.92863	5
152137_at	FBgn0039754	CG9747	0.00058925	-3.57701	-2.33455	-1.51075	-1.25931	-2.76134	5			enzyme
147144_at	FBgn0033826	CG4734	0.00766125	-7.37699	-2.96997	-1.10033	-1.56711	-2.7434	5
142413_at	FBgn0039800	CG11314	0.0005215	-1.74312	-1.5369	-1.19376	1.05801	-2.73261	5
145234_at	FBgn0030827	CG18258	0.0007205	-3.27429	-2.33463	-1.22133	1.0305	-2.63041	5
146555_at	FBgn0028986	sp3	0.0005825	-2.0042	-1.73264	-1.27227	1.03218	-2.60561	5
145153_at	FBgn0053172	CG8473	0.0128147	-2.61611	-2.54639	-1.84964	-1.35781	-2.58623	5		ATP-binding cassette transporter	enzyme
141437_at	FBgn0036975	CG5618	0.0009635	-3.43884	-2.26836	-1.95311	-1.16529	-2.56188	5		glutamate decarboxylase-like	enzyme
147328_at	FBgn0034153	CG15616	0.000552	-3.04766	-2.14154	-1.35574	-1.01215	-2.5528	5			signal transduction
146449_at	FBgn0032706	CG10369	0.001537	-2.58038	-1.42288	-1.67288	-1.01252	-2.43295	5		potassium channel protein-like	ion channel
149156_at	FBgn0037038	CG11037	0.00058925	-1.82988	-1.72364	-1.2773	-1.14612	-2.37112	5			endopeptidase
154781_at	FBgn0043792	CG18680	0.00110525	-4.74334	-2.16425	-1.46236	-1.13439	-2.30527	5
152573_at	FBgn0038032	CG10096	0.0005215	-3.00444	-2.24361	-1.42886	1.04932	-2.25227	5
151549_i_at	FBgn0051021	CG9708	0.002075	-1.72466	-1.34218	-1.25424	-1.10635	-2.12225	5		procollagen-proline,2-oxoglutarate-4-dioxygenase-like	enzyme
154890_at	FBgn0036289	CG10657	0.0095155	-3.4527	-2.85753	-1.67302	-1.24556	-2.10537	5		retinoid binding protein-like	ligand binding or carrier
154431_at	FBgn0016122	Acer	0.001064	-1.63681	-1.53003	-1.2154	1.0265	-2.10183	5	Angiotensin-converting enzyme-related	angiotensin I-converting enzyme	peptidyl-dipeptidase A ; EC:3.4.15.1
142253_at	FBgn0039325	CG10560	0.001111	-2.10919	-1.70837	-1.36437	1.1893	-2.09896	5
146210_at	FBgn0032318	CG14072	0.002203	-1.95886	-1.64344	-1.24919	-1.11494	-2.09684	5
153109_at	FBgn0034521	MGAT1	0.001523	-2.83574	-2.38518	-1.52654	-1.35576	-2.09639	5	UDP-GlcNAc:a-3-D-mannoside-beta-1,2-N-acetylglucosaminyltransferase I		alpha-1,3-mannosyl-glycoprotein beta-1,2-N-acetylglucosaminyltransferase ; EC:2.4.1.101
154772_at	FBgn0033782	CG3850	0.002319	-5.82208	-3.31772	-1.91146	-1.0994	-2.04607	5			nucleic acid binding
149615_at	FBgn0037788	CG3940	0.00297625	-3.03782	-1.64297	-1.34972	-1.31888	-2.02421	5		carbonate dehydratase-like	enzyme
143151_at	FBgn0000592	Est-6	0.000491	-1.50119	-1.33092	-1.14093	1.06012	-2.02274	5	Esterase 6	carboxyesterase	carboxyesterase ; EC:3.1.1.1
142356_at	FBgn0016724	RfaBp	0.000491	-2.09169	-1.84891	-1.39238	-1.06533	-1.99891	5	Retinoid- and fatty-acid binding protein	retinoid/fatty acid binding glycoprotein	fatty acid binding
145779_at	FBgn0031629	CG3244	0.0013885	-1.91105	-1.82271	-1.13182	-1.05704	-1.97859	5		selectin-like	ligand binding or carrier
144520_at	FBgn0029765	CG16756	0.00099925	-2.19262	-1.80831	-1.10179	-1.10952	-1.97684	5		lysozyme P	defense/immunity protein
146660_at	FBgn0033047	CG7882	0.0005215	-1.78296	-1.52776	-1.0669	-1.15292	-1.97515	5		hexose transporter-like	transporter
148565_at	FBgn0036146	CG14141	0.0182012	-2.42027	-1.4704	-1.44433	-1.20318	-1.95089	5			protein kinase
154963_at	FBgn0032783	CG10237	0.00097175	-2.25379	-1.9553	-1.18796	-1.14406	-1.93722	5		alpha-tocopherol transfer protein-like	ligand binding or carrier
143826_at	FBgn0015585	Acp63F	0.000491	-1.75068	-1.69193	-1.18811	1.16092	-1.904	5	Accessory gland peptide 63F
148834_at	FBgn0036547	CG17032	0.006198	-1.8733	-1.51138	-1.32193	-1.18508	-1.89747	5
151826_at	FBgn0037913	CG6783	0.000491	-1.58794	-1.40287	-1.28333	1.0108	-1.89488	5		fatty acid binding protein-like	ligand binding or carrier
143930_at	FBgn0020509	Acp62F	0.00204175	-2.94725	-2.12038	-1.50989	-1.10207	-1.89348	5	Accessory gland peptide 62F
152970_at	FBgn0010548	CG11140	0.00061975	-1.69956	-1.40033	-1.20901	-1.0366	-1.88068	5		aldehyde dehydrogenase	enzyme
152743_at	FBgn0040398	EG:103E12.	0.000491	-1.65245	-1.59777	-1.1698	-1.12909	-1.84244	5
150424_at	FBgn0039052	CG6733	0.000491	-2.60763	-1.78843	-1.0583	-1.25269	-1.82388	5		aminoacylase-like (inactive)	peptidase
150412_at	FBgn0039040	CG13833	0.00340875	-1.82098	-2.0696	-1.02029	-1.18668	-1.81276	5			enzyme
150897_at	FBgn0039783	CG9720	0.00117775	-1.58385	-1.47013	-1.0527	-1.10072	-1.79852	5		procollagen-proline,2-oxoglutarate-4-dioxygenase, alpha-subunit	enzyme
147587_at	FBgn0034563	CG15649	0.0130192	-2.82554	-1.91271	-1.18308	-1.13437	-1.79223	5
152841_at	FBgn0038774	CG5023	0.000552	-1.87779	-1.46468	-1.34018	-1.26215	-1.78637	5		calponin-like	ligand binding or carrier
152830_at	FBgn0035154	CG3344	0.002483	-5.67956	-2.60826	-1.68097	-1.13076	-1.78112	5			peptidase
150791_at	FBgn0039611	CG14528	0.0334422	-1.67394	-1.46106	-1.1332	-1.16034	-1.77637	5		zinc metalloendopeptidase-like	endopeptidase
149115_at	FBgn0036970	CG6289	0.000491	-2.74849	-1.84827	-1.28977	1.07636	-1.74373	5		serpin	serpin
150573_at	FBgn0039308	CG11889	0.00095075	-1.57117	-1.15497	-1.22521	-1.10744	-1.72848	5
144852_at	FBgn0030271	CG15202	0.0010545	-3.70653	-2.14468	-1.39273	-1.41952	-1.71854	5
154048_at	FBgn0026576	CG5991	0.0017045	-2.14454	-1.57294	-1.49025	-1.2499	-1.71084	5		phosphatidylserine decarboxylase proenzyme	enzyme
142378_at	FBgn0038652	CG7720	0.00107825	-2.40139	-1.92642	-1.21421	1.01706	-1.69344	5		sodium/iodide symporter-like	transporter
146323_at	FBgn0032494	CG5945	0.00058925	-3.76274	-3.47034	-1.46332	-1.18919	-1.66235	5
150709_at	FBgn0039483	CG14259	0.002269	-2.81618	-1.99257	-1.43966	-1.16819	-1.65015	5
151712_at	FBgn0031097	CG17052	0.0220075	-5.32235	-1.98432	-1.5156	-1.02932	-1.60929	5		peritrophin-like	structural protein
149329_at	FBgn0037323	CG2663	0.0019035	-4.2393	-2.96942	-1.4222	-1.20028	-1.59504	5		alpha-tocopherol transfer protein-like	ligand binding or carrier
146526_at	FBgn0032836	CG10680	0.000491	-1.70255	-1.46923	-1.14677	1.05843	-1.58548	5
152785_at	FBgn0034500	CG11200	0.0008985	-2.0654	-1.61293	-1.29577	-1.04274	-1.55831	5			enzyme
149790_at	FBgn0038069	CG11608	0.0009165	-1.90513	-1.79879	-1.49693	-1.28408	-1.52764	5		triacylglycerol lipase-like	enzyme
150530_at	FBgn0039236	CG13639	0.0019865	-2.37666	-2.0344	-1.4305	-1.13585	-1.52383	5
142131_at	FBgn0034715	CG3382	0.00313575	-1.68563	-1.49515	-1.00576	-1.10591	-1.51165	5		organic anion transporter	transporter
141465_at	FBgn0032785	CG10026	0.0028675	-2.29226	-1.49198	-1.19088	-1.12529	-1.50887	5		alpha-tocopherol transfer relative protein	transcription factor
143622_at	FBgn0010423	TpnC47D	0.00058925	-2.48852	-1.74481	-1.53802	-1.18039	-1.50036	5	Troponin C at 47D	troponin C	calcium binding
150576_at	FBgn0039312	CG10514	0.00065025	-1.67597	-1.87461	-1.4262	-1.10779	-4.3491	6
152513_at	FBgn0039311	CG10513	0.000491	-2.40729	-2.39379	-1.86523	1.6445	-3.73109	6
147434_at	FBgn0034334	CG17522	0.00613725	-2.18603	-2.53142	-2.11573	1.10845	-3.32479	6		glutathione transferase	enzyme
150837_at	FBgn0039685	CG7592	0.00078525	-2.40379	-2.18651	-1.9349	-1.18133	-3.25638	6		odorant binding-like protein	ligand binding or carrier
143463_at	FBgn0004414	msopa	0.000491	-2.77165	-2.69527	-2.03015	-1.13574	-3.15923	6	male-specific opa containing gene
152362_at	FBgn0011559	Acp36DE	0.0005215	-2.2105	-1.91938	-1.6447	1.04501	-2.62975	6	Accessory gland peptide 36DE	accessory gland peptide	peptide hormone
152817_at	FBgn0033446	CG1648	0.000491	-3.14716	-2.30213	-2.85837	1.14419	-2.58359	6
153694_at	FBgn0036650	Baldspot	0.000794	-1.70082	-1.48376	-1.45745	1.04516	-2.28696	6
150482_at	FBgn0039151	CG13607	0.000491	-3.52468	-3.07284	-2.36114	1.08529	-2.26663	6
154821_at	FBgn0043791	CG8147	0.006112	-12.1867	-6.55279	-12.0404	-1.16352	-2.2463	6		alkaline phosphatase-like	enzyme
142954_at	FBgn0034290	CG5773	0.0010335	-1.84572	-2.42703	-3.48604	-1.20832	-2.15439	6
143272_at	FBgn0002855	Acp26Aa	0.001186	-2.42745	-2.55406	-1.48246	1.53468	-1.88581	6	Accessory gland-specific peptide 26Aa	accessory gland peptide	peptide hormone
146076_at	FBgn0040097	CG17011	0.0005215	-1.85464	-2.09178	-1.43182	1.16118	-1.8337	6			signal transduction
146190_at	FBgn0032297	CG17124	0.001993	-1.95432	-1.98384	-1.73283	-1.04255	-1.80333	6
147327_at	FBgn0034152	CG8626	0.000491	-1.49895	-1.46541	-1.20832	1.20471	-1.7792	6			signal transduction
143673_at	FBgn0011670	Mst57Dc	0.0008985	-2.12499	-2.20416	-1.36798	1.05136	-1.7246	6	Male-specific RNA 57Dc
147564_at	FBgn0034538	CG16799	0.00113325	-1.94494	-1.93427	-1.45851	1.02161	-1.68893	6		lysozyme	defense/immunity protein
146311_at	FBgn0032472	CG9928	0.000672	-2.29917	-2.55229	-1.49325	-1.02374	-1.67243	6
149767_at	FBgn0038032	CG10097	0.000491	-1.89157	-2.28891	-1.26663	1.0889	-1.6711	6
152325_at	FBgn0039114	CG10374	0.000491	-3.31075	-2.76826	-2.27213	-1.22208	-1.66167	6			chaperone
147336_at	FBgn0034162	CG6426	0.000491	-1.54074	-1.46684	-1.36332	-1.10914	-1.62751	6		calcium binding protein-like	ligand binding or carrier
144369_at	FBgn0040364	EG:BACR42I	0.0018835	-1.50988	-1.37645	-1.262	1.00791	-1.61861	6
147477_at	FBgn0034415	CG15116	0.0020385	-1.74742	-2.1204	-1.22937	1.04515	-1.50206	6			enzyme
152813_at	FBgn0031800	CG9497	0.010397	-1.138	-1.82349	1.13453	-1.01133	-2.08858	7
141409_at	FBgn0039154	CG6164	0.00089225	-2.22714	-1.75273	-1.12436	-2.20509	-4.17012	8
141327_at	FBgn0038135	CG8773	0.0025485	-9.46446	-3.05449	-1.28654	-9.56959	-3.23896	8		glutamyl aminopeptidase	peptidase
144310_at	FBgn0028920	BG:DS00941	0.00188725	-2.94953	-1.94836	-1.11242	-1.72109	-2.91871	8
151960_at	FBgn0010246	Myo61F	0.000672	-1.66551	-1.24207	-1.06373	-1.45347	-2.15112	8	Myosin 61F	myosin I heavy chain	actin binding
150784_at	FBgn0039598	CG14061	0.00073975	-1.58332	-1.20751	1.03307	-1.1755	-2.15087	8
152289_at	FBgn0030148	CG3106	0.0697625	-2.03013	-1.19535	-1.00141	-1.38991	-2.07155	8		transmembrane protein NRF-6 like	transmembrane receptor
148411_at	FBgn0035905	CG6781	0.093541	-1.66618	-1.51505	1.28457	-1.4197	-1.91057	8		glutathione transferase	glutathione transferase
142662_at	FBgn0038613	CG7678	0.00095275	-3.40076	-1.92293	-1.00361	-2.40902	-1.86905	8		vacuolar ATPase, subunit-like	transporter
151779_at	FBgn0032029	CG17292	0.00095075	-1.6206	-1.45422	1.06132	-1.25442	-1.83489	8		triacylglycerol lipase-like	enzyme
153012_at	FBgn0032286	CG7300	0.000733	-1.97452	-1.23882	-1.0364	-1.41794	-1.73237	8
153063_at	FBgn0032713	CG17323	0.00371125	-1.63699	1.01208	-1.00112	-1.24861	-1.70715	8			enzyme
145412_at	FBgn0031087	CG12656	0.00095075	-1.65698	-1.47093	-1.01163	-1.39043	-1.66053	8
152599_at	FBgn0013988	A(225)	0.0005215	-1.83153	-1.43335	1.15469	-1.36058	-1.5953	8	A-band-protein-225	A-band associated protein
149569_at	FBgn0037715	CG9399	0.000491	-2.09892	-1.28363	1.01563	-1.44457	-1.57209	8
152027_at	FBgn0035076	CG10142	0.00060425	-2.25195	-2.36423	1.35827	-1.57805	-1.52801	8		peptidyl-dipeptidase (inactive)	peptidase
147268_at	FBgn0034053	Cyp4aa1	0.00818675	-1.63138	-1.09705	1.22459	-1.16951	-1.52071	8		cytochrome P450, CYP4AA1	cytochrome P45
152999_at	FBgn0031305	CG4715	0.001968	-1.56422	-1.13488	1.03848	-1.28748	-1.51785	8
142390_at	FBgn0031538	CG3246	0.000613	-1.81077	-1.33644	1.13845	-1.22793	-1.50727	8
147326_at	FBgn0034151	CG15617	0.0657755	-2.63375	-3.34898	1.30798	-1.4142	-1.50152	8			signal transduction
146103_at	FBgn0032144	CG17633	0.0005215	-6.29544	-2.91381	-1.84369	-2.98058	-84.4565	9		carboxypeptidase A	peptidase
149610_at	FBgn0037782	CG12813	0.0289807	-4.89824	-8.17162	-1.4882	-2.2611	-12.5464	9
148422_at	FBgn0035926	CG5804	0.000491	-2.05041	-1.6622	-1.33169	-1.71062	-7.95657	9		diazepam-binding inhibitor-like	enzyme inhibitor
143929_at	FBgn0020508	Ag5r2	0.003621	-2.71826	-1.69432	-1.34532	-2.73776	-7.90723	9	Antigen 5-related 2
148254_at	FBgn0035666	CG6580	0.000657	-5.38391	-6.49377	-2.28289	-2.80414	-7.86625	9		serine proteinase 2-like	endopeptidase
152442_at	FBgn0051233	CG5839	0.000552	-3.50697	-2.96301	-1.79861	-2.27649	-2.67017	9		aminopeptidase N-like	peptidase
151956_at	FBgn0033423	CG1809	0.002513	-3.48217	-2.02396	-1.49254	-2.50545	-2.63107	9		alkaline phosphatase-like	enzyme
143033_at	FBgn0031761	CG9092	0.0011155	-2.25316	-1.62048	-1.26299	-2.1712	-2.52331	9			enzyme
143872_at	FBgn0016123	Aph-4	0.000853	-1.75533	-1.62003	-1.46287	-1.34046	-2.47313	9	Alkaline phosphatase 4	alkaline phosphatase	alkaline phosphatase ; EC:3.1.3.1
152567_at	FBgn0031929	CG18585	0.001673	-4.14358	-5.7591	-1.49586	-4.56219	-2.02744	9
146763_at	FBgn0033216	CG1946	0.0445885	-1.53602	-1.05649	-1.52796	-1.26297	-1.83453	9
151781_at	FBgn0039342	CG5107	0.00093575	-1.87139	-2.41891	-1.7126	-2.13406	-1.75218	9
151422_at	FBgn0040959	CG17814	0.00423725	-2.60797	-2.25543	-1.3722	-3.07412	-1.68713	9
154972_at	FBgn0037664	CG8420	0.0010545	-1.84314	-1.42289	-1.38194	-1.36518	-1.54193	9
148144_at	FBgn0035496	CG14990	0.0310873	-1.87708	-1.5519	-1.26749	-1.44146	-1.51543	9			endopeptidase
142436_at	FBgn0051248	CG2640	0.00098325	-1.71281	-1.35006	-1.26587	-1.39195	-1.51426	9
146832_at	FBgn0043575	CG14745	0.0010545	-2.66851	-1.83863	-1.16016	-3.40376	-54.3405	10		peptidoglycan recognition protein	defense/immunity protein
147118_at	FBgn0033774	CG12374	0.0005215	-15.5205	-10.3253	-4.53859	-32.442	-46.7925	10		zinc carboxypeptidase	peptidase
145795_at	FBgn0031653	CG8871	0.000491	-11.7996	-4.37623	-1.56285	-23.0393	-27.3358	10			endopeptidase
151360_at	FBgn0040887	CG7418	0.000491	-1.51648	-1.2433	-1.23909	-1.76999	-12.699	10
143603_i_at	FBgn0010359	&ggr;Try	0.0009765	-2.0391	-1.95328	-1.9367	-4.99846	-9.45811	10	gammaTrypsin	trypsin	trypsin ; EC:3.4.21.4
146587_at	FBgn0032947	CG17571	0.00183675	-5.1516	-2.90856	-1.38906	-6.79728	-9.38692	10		trypsin-like	endopeptidase
150893_f_at	FBgn0039777	CG2229	0.00063475	-3.10468	-2.07058	-1.37955	-7.37478	-7.07475	10		serine protease-like	endopeptidase
141369_at	FBgn0039778	CG18030	0.000491	-15.8704	-10.1394	-3.34018	-31.3281	-5.88383	10		trypsin-like	endopeptidase
148332_at	FBgn0035779	CG8562	0.0008075	-3.94445	-2.19884	-1.13325	-9.33381	-5.84857	10		zinc carboxypeptidase	metallocarboxypeptidase
141418_at	FBgn0036024	CG18180	0.00098325	-3.80551	-1.83824	-1.24799	-6.82186	-4.87669	10
143624_at	FBgn0010425	&egr;Try	0.000491	-3.56009	-2.76173	-2.57865	-5.05834	-4.38476	10	epsilonTrypsin	trypsin	trypsin ; EC:3.4.21.4
148253_at	FBgn0035664	CG6467	0.000491	-2.05521	-1.60079	-1.66657	-3.14811	-4.001	10		chymotrypsin-like serine protease	endopeptidase
148310_i_at	FBgn0035744	CG8628	0.000737	-2.67182	-1.82587	1.01102	-3.76008	-3.98839	10		diazepam-binding inhibitor-like	enzyme inhibitor
152006_at	FBgn0035670	CG10472	0.000491	-2.91145	-2.05197	-1.53454	-6.23612	-3.97283	10		chymotrypsin-like serine protease	endopeptidase
142951_at	FBgn0028534	BG:DS00941	0.0005215	-2.07474	-1.57083	1.1083	-2.793	-3.82757	10
151980_at	FBgn0035620	CG5150	0.00282525	-8.76792	-2.38484	-2.39138	-12.7038	-3.46376	10		alkaline phosphatase-like	enzyme
148311_f_at	FBgn0035744	CG8628	0.00058925	-2.74975	-1.7275	-1.02179	-3.09035	-3.10556	10		diazepam-binding inhibitor-like	enzyme inhibitor
147152_at	FBgn0019928	CG4812	0.006562	-2.18551	-1.97787	-1.04149	-2.78367	-2.953	10		trypsin alpha-like	endopeptidase
152794_at	FBgn0035781	CG8560	0.00249925	-1.82361	-1.80412	-1.28485	-2.2874	-2.9449	10		carboxypeptidase-like (inactive)	peptidase
143944_at	FBgn0020906	Ser4	0.00621275	-3.13881	-1.97665	-1.64532	-3.63212	-2.8286	10	Serine protease 4	serine endopeptidase	serine-type endopeptidase
142419_at	FBgn0030098	CG12057	0.00124325	-17.3997	-5.23515	-2.44594	-36.8553	-2.63046	10
145243_at	FBgn0030837	CG8661	0.004591	-3.96479	-2.59354	-1.05552	-5.85527	-2.46176	10
148255_at	FBgn0035667	CG10475	0.0224983	-2.0797	-2.13181	-1.31415	-3.89664	-2.39586	10			endopeptidase
151793_at	FBgn0035665	CG6483	0.000491	-2.21967	-1.88827	-2.04997	-3.78855	-2.29795	10		chymotrypsin-like serine protease	endopeptidase
144851_at	FBgn0030270	CG15199	0.0005825	-2.66974	-2.25608	-2.1143	-4.123	-2.28389	10
145796_at	FBgn0031654	CG8869	0.001085	-2.03855	-1.88723	-1.36947	-3.17213	-2.27444	10		serine protease-like	endopeptidase
148228_at	FBgn0035619	CG10592	0.00133225	-4.32918	-2.62199	-2.13179	-7.18667	-2.24109	10		alkaline phosphatase-like	enzyme
153260_at	FBgn0026061	Mipp1	0.0024065	-1.43452	-1.17023	-1.12567	-1.65593	-2.18802	10	Multiple inositol polyphosphate phosphatase 1	inositol-polyphosphate phosphatase 1	inositol/phosphatidylinositol phosphatase
147422_at	FBgn0034318	CG14500	0.0005215	-3.60063	-2.96965	-1.2402	-6.92149	-2.0759	10			ligand binding or carrier
148963_at	FBgn0036737	CG6298	0.0005215	-4.62777	-3.01229	-3.54859	-11.6073	-2.04742	10		serine protease	endopeptidase
147407_at	FBgn0034292	CG5767	0.00223825	-2.90758	-1.76813	1.03853	-3.87202	-1.85224	10
148964_at	FBgn0036738	CG7542	0.000491	-3.29289	-2.38502	-1.09528	-6.00017	-1.83643	10		chymotrypsin-like serine protease	endopeptidase
142407_at	FBgn0036622	CG4753	0.003379	-1.7594	-1.33274	-1.07569	-1.82153	-1.71304	10		1-acylglycerol-3-phosphate O-acyltransferase-like	enzyme
141310_at	FBgn0039760	CG9682	0.00089225	-1.18363	-1.68891	-1.25036	-1.85032	-1.65235	10
149568_at	FBgn0037714	CG9396	0.00105975	-1.49075	-1.30996	1.10194	-1.59141	-1.62441	10
142147_at	FBgn0032068	CG9466	0.0021735	-1.97833	-1.65655	1.68367	-7.18785	-11.5383	11		lysosomal acid alpha-mannosidase-like	enzyme
146050_at	FBgn0032069	CG9468	0.0005825	-2.05355	-1.1522	1.30137	-5.89256	-8.99302	11		lysosomal acid alpha-mannosidase-like	enzyme
143604_r_at	FBgn0010359	&ggr;Try	0.00342025	-1.73401	-1.49186	-1.51824	-3.76854	-5.27684	11	gammaTrypsin	trypsin	trypsin ; EC:3.4.21.4
143340_f_at	FBgn0003357	Ser99Db	0.000491	-2.27763	-1.69073	-1.46203	-5.8387	-5.22795	11	Serine protease 2	serine endopeptidase	serine-type endopeptidase
143338_f_at	FBgn0003356	Ser99Da	0.000491	-2.46587	-1.81299	-1.39655	-6.6677	-5.16238	11	Serine protease 1	serine endopeptidase	serine carboxypeptidase
142402_at	FBgn0037678	CG16749	0.000491	-3.24385	-1.68133	-1.22346	-7.98789	-4.81955	11			endopeptidase
147093_at	FBgn0033733	CG8834	0.000552	-1.10858	1.10105	1.02172	-2.53091	-4.7587	11		luciferase-like	enzyme
150192_at	FBgn0038701	CG18493	0.00061975	-2.06658	-1.58575	1.0384	-4.89844	-4.69833	11
143341_at	FBgn0003358	Ser99Dc	0.000491	-2.52934	-1.87589	-1.23632	-21.9363	-3.56267	11	Serine protease 3	serine endopeptidase	serine-type endopeptidase
150699_at	FBgn0039471	CG6295	0.0011605	-5.41002	-3.70208	-5.45229	-89.8271	-3.11591	11		triacylglycerol lipase	enzyme
147014_at	FBgn0043470	CG12350	0.0010205	-1.94133	-1.63277	-1.05028	-4.42683	-3.07089	11		serine-type endopeptidase	endopeptidase
150191_at	FBgn0038700	CG3734	0.00081775	-1.61659	-1.40601	-1.00529	-2.69276	-3.00668	11			peptidase
143243_at	FBgn0002571	LvpL	0.0027085	-1.29972	-1.05607	1.47476	-24.5838	-2.96412	11	Larval visceral protein L	alpha-glucosidase	alpha-glucosidase ; EC:3.2.1.20
152176_at	FBgn0040060	yip7	0.000613	-2.20302	-1.75164	-1.26236	-5.14714	-2.81671	11
145202_at	FBgn0030775	CG9673	0.00210025	-1.31201	-1.02813	1.11484	-1.75836	-2.81437	11			endopeptidase
152369_at	FBgn0032049	CG13095	0.000491	-2.70157	-2.227	-1.42003	-7.51604	-2.76539	11		aspartic-type endopeptidase	endopeptidase
147636_at	FBgn0034662	CG13492	0.00148775	1.00595	1.27556	1.13159	-1.7599	-2.5704	11			cell adhesion
147235_at	FBgn0033999	CG8093	0.0063545	-1.68369	-1.20002	1.03494	-2.27457	-2.5251	11		triacylglycerol lipase-like	enzyme
152779_at	FBgn0038136	CG8774	0.01041	-1.42059	-1.39522	-1.09918	-2.49849	-2.25637	11		glutamyl aminopeptidase	peptidase
143339_i_at	FBgn0003357	Ser99Db	0.001109	-1.58634	-1.41884	-1.36985	-3.32857	-2.12847	11	Serine protease 2	serine endopeptidase	serine-type endopeptidase
148055_at	FBgn0035356	CG16986	0.00061975	-1.12245	1.21715	-1.20216	-2.11624	-1.98046	11
142953_at	FBgn0030774	CG9675	0.0005215	-1.34804	-1.17726	-1.10785	-2.12899	-1.95509	11			endopeptidase
143602_at	FBgn0010357	&bgr;Try	0.000491	-1.5387	-1.29698	-1.60395	-3.99538	-1.80739	11	betaTrypsin	trypsin	trypsin ; EC:3.4.21.4
148054_at	FBgn0035355	CG16985	0.00061975	1.04632	-1.02284	-1.12684	-1.96624	-1.77917	11
148251_at	FBgn0035661	CG10477	0.0005215	-1.26004	-1.22195	1.20235	-4.73378	-1.66979	11		serine-type endopeptidase	endopeptidase
148678_at	FBgn0036321	CG14120	0.014568	-1.85107	-1.57273	-1.01099	-3.0752	-1.66332	11
143775_at	FBgn0015001	&igr;Try	0.00931675	-1.14726	-1.17535	1.05838	-2.71576	-1.59197	11	iotaTrypsin	trypsin	trypsin ; EC:3.4.21.4
146052_at	FBgn0032074	Tsp29Fa	0.00106325	1.07457	-1.26828	1.25454	1.68463	-1.59406	12	Tetraspanin 29Fa	transmembrane 4 superfamily member 7-like
147459_at	FBgn0034382	CG18609	0.000491	1.83603	2.09144	1.23244	1.70459	-1.9533	13
148428_at	FBgn0035933	CG13309	0.00273175	1.98854	1.49014	1.36445	1.39149	-1.92355	13
143469_at	FBgn0004430	LysS	0.0878625	1.68071	1.31621	1.48856	1.5566	-1.62772	13	Lysozyme S	lysozyme S	lysozyme ; EC:3.2.1.17
142386_at	FBgn0034247	CG6484	0.00061975	1.81653	1.71788	1.37045	-1.12657	-1.71075	16		sugar transporter	transporter
148259_at	FBgn0035673	CG6602	0.000657	2.43834	1.89569	1.71036	1.00093	-1.61847	16
150193_at	FBgn0038702	CG3739	0.000552	1.16414	1.39859	1.85047	-5.02306	-10.0462	18			peptidase
146808_at	FBgn0033294	CG8693	0.0155303	1.21906	1.38876	1.47226	-2.25516	-2.3	18		maltase-like	enzyme
151927_at	FBgn0036619	CG4784	0.00177	1.50319	1.78099	1.55823	-1.13558	-1.90067	18		cuticle protein	structural protein
141450_at	FBgn0024289	Sodh-1	0.000491	1.38923	2.17348	2.87969	-1.175	-1.78767	18	Sorbitol dehydrogenase 1	L-iditol 2-dehydrogenase	L-iditol 2-dehydrogenase ; EC:1.1.1.14
152482_at	FBgn0035484	CG11594	0.000491	-1.00132	1.35658	1.64583	-1.26546	-1.59832	18			enzyme
143242_at	FBgn0002570	LvpH	0.000491	1.33294	1.46761	1.21131	-1.94662	-1.59888	19	Larval visceral protein H	alpha-glucosidase	alpha-glucosidase ; EC:3.2.1.20
149794_at	FBgn0038074	CG6188	0.000491	-1.57486	-1.10242	1.0521	1.06087	1.50764	4
152494_at	FBgn0033065	Cyp6w1	0.001009	-1.72467	-1.15417	1.10815	1.04422	1.56601	4		cytochrome P450, CYP6W1	cytochrome P45
151069_at	FBgn0040582	CG5791	0.0008075	-3.1803	-2.06753	1.3163	1.17767	1.64552	4
151209_at	FBgn0040734	CG15065	0.000491	-1.81942	-1.81908	1.07839	1.08501	1.755	4
152610_at	FBgn0053060	CG13057	0.00431825	-1.66016	-1.00679	1.55062	-1.34103	1.80364	8
147128_r_at	FBgn0033789	CG13324	0.0008245	-1.26381	-1.13037	-1.23222	-2.06825	1.55264	11
152122_at	FBgn0034296	CG10912	0.000491	1.09567	1.16389	-1.09436	-3.31769	1.72364	11
144713_at	FBgn0030060	CG2004	0.00065025	-1.01729	1.37146	1.11332	3.00611	2.1121	12
147151_at	FBgn0033835	CG18279	0.00090725	-1.10974	1.025	1.78317	1.17799	2.64133	12
141374_at	FBgn0012042	AttA	0.005851	1.33623	-1.15162	1.42303	2.9274	2.90686	12	Attacin-A	attacin	antibacterial response protein
147220_s_at	FBgn0041581	CG18372	0.000944	1.40218	1.00174	1.87687	3.42421	3.2038	12
152368_at	FBgn0038465	CG8913	0.00077025	1.64825	1.50591	1.38879	1.2978	1.50683	13			enzyme
152558_at	FBgn0034997	CG3376	0.0056135	2.20719	1.96496	1.44552	1.30762	1.5332	13		sphingomyelin phosphodiesterase-like	enzyme
149855_at	FBgn0038172	Adgf-D	0.00063475	1.09673	1.39046	1.75621	1.14197	1.58235	13		secretory component-like
152734_at	FBgn0028940	Cyp28a5	0.00447825	4.70429	3.54735	1.98174	5.10488	1.61676	13		cytochrome P450, CYP28A5	cytochrome P45 ; EC:1.14.14.1 | inferred from sequence similarity
150318_at	FBgn0038893	CG6353	0.0458522	2.03922	1.69061	1.48648	1.80307	1.72335	13
141701_at	FBgn0033205	CG2064	0.0931605	5.96021	4.53593	2.17861	3.67814	1.77457	13			enzyme
154332_at	FBgn0039541	CG12876	0.000853	2.03417	1.79522	1.37527	1.50135	1.85562	13			enzyme
146757_at	FBgn0033204	CG2065	0.0739578	3.05042	2.37411	4.16241	3.02868	1.89854	13			enzyme
149123_at	FBgn0028978	trbl	0.0310228	1.98455	1.83551	1.62079	1.38787	1.93773	13
149759_at	FBgn0010041	GstD24	0.003028	6.64043	5.17118	4.11296	2.69557	1.94219	13
142756_at	FBgn0030263	CG2076	0.000491	1.42618	1.65193	1.23782	1.23119	1.96477	13
146708_at	FBgn0029507	Tsp42Ed	0.0005215	2.35998	1.85194	1.37266	1.41069	2.63043	13
144521_at	FBgn0029766	CG15784	0.000733	3.38754	3.29033	1.65065	1.94625	2.9251	13
149756_at	FBgn0010038	GstD21	0.0138055	17.8338	12.9299	6.52738	8.3041	8.71167	13
143996_at	FBgn0023530	EG:171E4.4	0.00834525	2.09531	1.85033	-1.09985	2.10214	1.53532	14
153052_at	FBgn0039296	CG10420	0.00282275	3.79266	2.53427	1.35148	9.51099	1.78917	14
149679_at	FBgn0037883	CG14701	0.00075675	1.29686	1.07584	1.19671	1.9029	1.95357	14
150582_at	FBgn0039319	CG13659	0.0117765	2.05472	1.65686	1.52606	5.75062	1.98724	14
149755_at	FBgn0038020	CG10091	0.00089225	2.97305	2.20521	1.63068	3.43297	2.32909	14		glutathione transferase	enzyme
141564_at	FBgn0037391	CG2017	0.00083375	1.51531	1.42956	1.06971	1.20383	1.50145	15
147951_at	FBgn0035176	CG13905	0.018968	3.07346	1.60218	1.13838	1.72156	1.51605	15
152056_at	FBgn0003231	ref(2)P	0.0007025	2.43607	2.06041	1.08071	1.3631	1.53513	15	refractory to sigma P
154495_at	FBgn0034259	CG6459	0.00098125	1.97305	1.59288	1.17985	1.56514	1.56197	15			defense/immunity protein
142531_at	FBgn0004926	eIF-2&bgr;	0.000491	2.49811	1.74568	1.1859	1.71442	1.61466	15	Eukaryotic initiation factor 2beta	eukaryotic initiation factor, 2beta-subunit	cytosolic translation initiation factor
147563_at	FBgn0053005	CG10438	0.0934975	2.8809	2.26513	1.30642	1.67408	1.62044	15		DNA-directed RNA polymerase III-like	enzyme
152828_at	FBgn0031038	CG14209	0.006562	1.83797	1.61747	-1.10633	1.31814	1.6703	15		mitochondrial carrier protein-like	carrier type transporter
149813_at	FBgn0038107	CG17327	0.0040475	2.39916	1.80955	-1.01346	1.58949	1.68103	15
141521_at	FBgn0032391	CG5202	0.00527625	1.64958	1.28861	1.21897	1.58562	1.69268	15			enzyme
146004_at	FBgn0031977	CG7380	0.001908	1.84816	1.38641	1.06553	1.37963	1.69377	15
152357_at	FBgn0015794	Rab-RP4	0.000491	1.55857	1.25712	1.05418	1.27781	1.69687	15	Rab-related protein 4	RAB small GTPase-like	GTP binding
148662_at	FBgn0036290	CG10638	0.000613	1.53432	1.30721	1.18063	1.16954	1.70832	15		aldehyde reductase-like	enzyme
146264_s_at	FBgn0042125	CG17749	0.0241533	1.88089	1.45772	1.30435	1.68576	1.71614	15
147685_at	FBgn0034741	CG4269	0.0020815	2.23705	2.04446	-1.06961	1.91234	1.74184	15
141468_at	FBgn0036702	CG6512	0.002181	1.59096	1.43104	1.17736	1.31553	1.74593	15		paraplegin-like protein	endopeptidase
151808_at	FBgn0010786	CG9165	0.0022755	1.80818	1.71843	-1.06257	1.33692	1.91275	15		hydroxymethylbilane synthase	enzyme
153336_at	FBgn0002069	Aats-asp	0.00072475	2.65251	2.00208	1.14699	1.98234	1.93669	15	Aspartyl-tRNA synthetase	aspartate--tRNA ligase	aspartate--tRNA ligase ; EC:6.1.1.12
141815_at	FBgn0035438	CG12013	0.0005215	1.73422	1.47347	1.07485	1.45781	1.95973	15			enzyme
153432_at	FBgn0022073	Thor	0.000491	2.87836	2.31367	1.46305	1.47448	1.96163	15		eukaryotic-initiation-factor-4E binding protein	eukaryotic initiation factor 4E binding
155151_at	FBgn0034312	CG10916	0.0008985	3.12318	2.10284	1.28252	1.43434	1.9829	15
145956_at	FBgn0031913	CG5958	0.00063475	2.17627	1.35968	1.14973	1.3431	1.98702	15		retinoid binding protein-like	ligand binding or carrier
144194_at	FBgn0027836	Dgp-1	0.00136375	3.79304	2.40416	1.38854	2.06965	2.01803	15			translation factor
143184_at	FBgn0001149	GstD1	0.0005215	2.03445	1.87947	1.32493	1.59149	2.10581	15	Glutathione S transferase D1	glutathione transferase D1	glutathione transferase ; EC:2.5.1.18 | inferred from direct assay
146947_at	FBgn0033519	CG11825	0.0101785	3.27761	1.83274	1.23706	1.56258	2.12271	15
146771_at	FBgn0033226	CG1882	0.000491	1.78324	1.89932	1.17842	1.76291	2.12539	15			enzyme
153930_at	FBgn0034354	CG5224	0.048172	3.80846	2.75578	1.48258	2.50389	2.22988	15			enzyme
151838_at	FBgn0031263	CG2789	0.000491	1.99488	1.84234	1.16636	1.39284	2.3456	15		peripheral-type benzodiazepine receptor	receptor
143784_at	FBgn0015221	Fer2LCH	0.000491	1.97276	2.1706	-1.01773	1.4235	2.391	15	Ferritin 2 light chain homologue	ferritin 2, light chain-like	ferrous iron binding
147210_at	FBgn0033945	CG12868	0.0013845	2.29661	1.62251	1.13968	1.35239	2.41572	15
153941_at	FBgn0037724	frost	0.000853	2.22208	1.67666	1.10719	2.17242	2.51822	15
154321_at	FBgn0015222	Fer1HCH	0.000491	1.77865	1.81857	1.0838	1.25899	2.60251	15	Ferritin 1 heavy chain homologue	ferritin 1, heavy chain-like	ferrous iron binding
143201_at	FBgn0001258	ImpL3	0.0085225	8.05156	6.96701	1.50826	2.53336	2.713	15	Ecdysone-inducible gene L3	L-lactate dehydrogenase	L-lactate dehydrogenase ; EC:1.1.1.27
151036_f_at	FBgn0051354	CG5834	0.307035	3.95552	2.97345	1.77934	1.90969	3.74594	15
151909_at	FBgn0032350	CG6287	0.0005215	1.99855	2.20444	1.65726	-1.05182	1.50854	16		phosphoglycerate dehydrogenase-like	enzyme
152283_at	FBgn0052549	CG6247	0.000491	1.61131	1.8586	1.31462	-1.09599	1.51633	16
153437_at	FBgn0040064	yip2	0.0320455	1.86563	1.62249	1.59294	1.08583	1.53965	16
154259_at	FBgn0028990	serpin-27A	0.00555675	1.59096	1.5122	1.41802	1.06308	1.55769	16
152228_at	FBgn0021872	CG9415	0.00093775	1.79349	1.45941	1.29027	1.15751	1.66324	16
143802_at	FBgn0015351	CG14906	0.004098	2.00939	1.80401	1.69164	1.23321	1.68949	16
145648_at	FBgn0041337	CG18559	0.152809	2.34858	1.91908	1.79129	1.36293	1.75388	16
149345_at	FBgn0037354	CG12171	0.0055605	2.4488	2.07435	1.59985	1.0658	1.81279	16		alcohol dehydrogenase-like	enzyme
151989_at	FBgn0031645	CG3036	0.0023215	1.54814	1.36649	1.35906	1.07807	1.9699	16		sodium/phosphate cotransporter	transporter
141257_at	FBgn0001142	Gs1	0.00093775	2.31004	2.2141	1.57357	-1.08689	1.99361	16	Glutamine synthetase 1	mitochondrial glutamate-ammonia ligase	glutamate--ammonia ligase ; EC:6.3.1.2 | inferred from direct assay
152078_at	FBgn0031824	CG9547	0.0587155	2.72065	3.54953	2.98303	-1.06239	2.00932	16		glutaryl-CoA dehydrogenase-like	enzyme
152714_at	FBgn0037975	CG3397	0.001537	2.58607	2.36116	1.59263	-1.10913	2.05235	16			ion channel
152732_at	FBgn0036997	CG5955	0.043194	2.699	1.85421	1.86461	1.21753	2.10474	16			enzyme
153046_at	FBgn0014031	Spat	0.000733	2.09288	1.76302	2.00068	1.16345	2.17047	16	Serine pyruvate aminotransferase	mitochondrial serine-pyruvate aminotransferase-like	serine-pyruvate aminotransferase ; EC:2.6.1.51
142545_at	FBgn0010173	RpA-70	0.0008405	1.61542	1.51253	1.24578	1.13392	2.22281	16	Replication Protein A 7	replication protein A 70	single-stranded DNA binding
153150_at	FBgn0014427	ESTS:39C10	0.00066525	2.3559	2.04514	1.79117	1.14274	2.28086	16
155144_at	FBgn0041342	CG1049	0.0010725	3.18668	3.0662	1.95968	1.24575	2.30913	16			enzyme
144561_at	FBgn0029823	CG3011	0.00557	2.70204	2.91654	1.97856	-1.04841	2.37726	16		glycine hydroxymethyltransferase	enzyme
151899_at	FBgn0036992	CG11796	0.000491	2.46897	2.74896	2.37633	1.05221	2.46976	16
153144_at	FBgn0014455	Ahcy13	0.0016655	1.89856	1.69659	1.53259	1.13247	2.51319	16	Adenosylhomocysteinase at 13	adenosylhomocysteinase	adenosylhomocysteinase ; EC:3.3.1.1
152669_at	FBgn0020385	pug	0.000491	2.47778	2.4944	2.75369	-1.03035	2.83162	16	pugilist		formate--tetrahydrofolate ligase ; EC:6.3.4.3
153428_at	FBgn0020513	ade5	0.000491	2.13293	1.74789	1.53614	1.1445	2.92255	16		phosphoribosylaminoimidazole carboxylase	phosphoribosylaminoimidazole carboxylase ; EC:4.1.1.21
150041_at	FBgn0038467	CG3590	0.0268733	2.74888	2.19334	1.97501	1.15426	3.30321	16			enzyme
153761_at	FBgn0039241	CG11089	0.005012	7.63473	6.59757	3.16009	1.25658	3.75832	16
146257_at	FBgn0032382	CG14935	0.001941	2.44929	1.85508	1.60516	1.30621	4.05624	16		maltase 2-like	enzyme
148484_at	FBgn0036030	CG6767	0.0019035	3.2501	2.80064	2.47443	1.34836	4.10015	16			ribose-phosphate pyrophosphokinase
152901_at	FBgn0032699	CG10383	0.0010385	7.43062	5.52994	2.57185	1.08331	4.61449	16
143062_at	FBgn0000053	ade3	0.0013885	9.86953	7.93945	4.63508	1.37905	5.05746	16	adenosine 3	phosphoribosylamine--glycine ligase	phosphoribosylamine--glycine ligase ; EC:6.3.4.13
150682_at	FBgn0039452	CG14245	0.0005215	3.79679	3.71141	2.80152	1.11751	5.46485	16
143690_at	FBgn0011769	Fdxh	0.00477575	1.82308	1.25745	1.08276	1.16681	1.53403	17	Ferredoxin	ferredoxin	ferredoxin
154766_at	FBgn0030026	CG10964	0.005403	1.60007	1.36899	1.09145	-1.08449	1.54161	17			enzyme
152058_at	FBgn0003261	Rm62	0.00069425	1.40278	1.5264	1.05237	1.02443	1.56272	17	Rm62		ATP dependent RNA helicase
151834_at	FBgn0052130	CG10745	0.00078825	1.75745	1.54637	1.15066	1.00643	1.60554	17
144790_at	FBgn0030189	CG2909	0.0352278	3.09978	2.65689	1.11452	1.37835	1.61942	17
148108_at	FBgn0035444	CG12012	0.00210025	1.64346	1.47103	1.05471	1.06402	1.64376	17
141483_at	FBgn0038661	CG17836	0.00058925	2.2036	2.18134	1.12361	1.10586	1.65145	17
148550_at	FBgn0036126	CG6272	0.0045495	1.57223	1.46361	-1.07835	1.04846	1.66575	17			transcription factor
148781_at	FBgn0036467	CG12310	0.0385795	3.68161	2.46028	1.33174	-1.26288	1.67864	17
152755_at	FBgn0033269	CG8709	0.0005215	2.20699	1.75008	1.22909	1.01409	1.67999	17			DNA replication factor
149130_at	FBgn0036995	CG5195	0.013762	1.57614	1.60585	1.19571	1.01726	1.68888	17			cell adhesion
154554_at	FBgn0040237	bor	0.00278725	2.20108	1.64594	-1.0011	1.19457	1.70349	17
141461_at	FBgn0020764	Alas	0.000491	1.6574	1.71953	1.13922	1.20186	1.76232	17	Aminolevulinate synthase	5-aminolevulinate synthase	5-aminolevulinate synthase ; EC:2.3.1.37
142479_at	FBgn0034342	CG17533	0.00133325	4.586	3.21711	1.11694	-1.02681	1.79592	17			enzyme
154053_at	FBgn0020653	Trxr-1	0.0005215	1.77538	1.76686	1.03699	-1.03765	1.81416	17	Glutathione reductase	glutathione reductase (NADPH)	glutathione reductase (NADPH) ; EC:1.6.4.2
143299_at	FBgn0003067	Pepck	0.00066525	1.85749	1.50046	1.01394	1.07624	1.84175	17	Phosphoenolpyruvate carboxykinase	phosphoenolpyruvate carboxylase (GTP)	phosphoenolpyruvate carboxylase (GTP) ; EC:4.1.1.32
147609_at	FBgn0034605	CG15661	0.0244355	1.83146	1.86081	1.24916	-1.01891	1.84366	17		UDP-glycosyltransferase	enzyme
141233_at	FBgn0029831	CG5966	0.0114003	4.28027	1.74378	1.26497	1.37304	1.89931	17		triacylglycerol lipase	enzyme
149222_at	FBgn0037151	CG7130	0.00321875	5.30447	3.17503	-1.00374	1.35688	1.92167	17			chaperone
144806_at	FBgn0052687	CG2892	0.00061975	1.83091	2.83866	1.16311	-1.04933	1.96705	17
154791_at	FBgn0031037	CG14207	0.000491	1.70942	1.33777	-1.09533	1.0034	2.13305	17		heat shock protein HSP20-like	chaperone
154670_at	FBgn0031881	CG3476	0.00253075	2.52567	2.02778	1.1172	1.30101	2.1481	17		carnitine-acylcarnitine carrier protein	carrier type transporter
149782_at	FBgn0013279	CG6489	0.257999	27.4605	16.192	1.45129	1.65336	2.26917	17			chaperone
152233_at	FBgn0027657	glob1	0.000491	2.22897	1.54084	1.19051	-1.11336	2.28294	17	globin 1	globin	ligand binding or carrier
145788_at	FBgn0031643	CG3008	0.001433	2.30755	1.95715	1.22895	1.24151	2.28845	17
153731_at	FBgn0001225	Hsp26	0.0016075	3.28697	2.78344	1.06369	-1.01325	2.45896	17	Heat shock protein 26	heat shock protein 26 kD	heat shock protein
145230_at	FBgn0030821	CG5010	0.000613	2.09779	2.30363	1.01478	1.12285	2.56709	17
147525_at	FBgn0034480	CG16898	0.002382	9.10204	4.42673	1.53037	1.45289	2.6262	17
149757_at	FBgn0010039	CG4381	0.00073975	2.94399	2.0677	1.41116	1.25875	2.63046	17
151972_at	FBgn0030679	CG8206	0.000491	1.99545	1.99669	1.2023	-1.06632	2.66169	17
142836_at	FBgn0001223	Hsp22	0.006681	4.90184	3.21359	1.28011	1.48376	2.73968	17	Heat shock protein 22	heat shock protein 22 kD	heat shock protein
152880_at	FBgn0033765	CG8772	0.001085	2.15372	1.40852	-1.15602	1.1815	2.75672	17			actin binding
145647_at	FBgn0031432	Cyp309a1	0.0005215	3.2546	2.80201	1.44096	1.20925	2.82793	17		cytochrome P450, CYP309A1	cytochrome P45
143197_at	FBgn0001230	Hsp68	0.0005215	3.99438	2.47954	1.13294	1.06828	3.00276	17	Heat shock protein 68	heat shock protein 68kD	heat shock protein
154184_at	FBgn0023129	aay	0.0005825	3.7073	2.41443	1.1628	1.41216	3.00509	17	astray	phosphoserine phosphatase-like	phosphoserine phosphatase ; EC:3.1.3.3 | inferred from sequence similarity
147197_at	FBgn0033928	CG13941	0.127232	2.5956	2.19595	1.11344	1.17007	3.18019	17			signal transduction
146285_at	FBgn0043841	CG15493	0.001748	1.77901	1.48418	1.09524	-1.06312	3.18586	17
149173_at	FBgn0037071	CG7632	0.0034245	2.52527	1.8337	1.08222	1.29463	3.98599	17			enzyme
153122_at	FBgn0000052	ade2	0.00090825	5.12903	3.19154	1.86291	-1.16367	4.35745	17	adenosine 2		phosphoribosylformylglycinamidine synthase ; EC:6.3.5.3
151767_at	FBgn0010222	Nmdmc	0.0208905	13.3729	8.84821	2.53832	1.62508	4.83792	17	NAD-dependent methylenetetrahydrofolate dehydrogenase	NAD-dependent methylenetetrahydrofolate dehydrogenase	methenyltetrahydrofolate cyclohydrolase ; EC:3.5.4.9
152598_at	FBgn0034335	Gst3	0.095089	9.75831	5.89266	1.28201	1.31113	6.52732	17		glutathione transferase	glutathione transferase ; EC:2.5.1.18 | inferred from direct assay
145546_i_at	FBgn0031277	CG13947	0.000244	-1.16181	1.05784	2.76738	-1.01621	1.57034	18
147265_at	FBgn0034045	CG8249	0.00240225	1.12362	1.43501	1.83856	1.06021	1.65273	18		glucose transporter-like	transporter
146233_at	FBgn0040211	hgo	0.000491	1.95252	2.27577	2.4346	-1.27323	1.69534	18
152727_at	FBgn0031971	CG7224	0.002416	1.59525	1.67724	1.31898	-1.16721	1.79826	18
149518_at	FBgn0037612	CG8112	0.0140205	2.14879	2.05879	1.8567	-1.27042	1.99142	18			sterol O-acyltransferase
143276_at	FBgn0002868	MtnA	0.000491	1.70852	1.62816	1.12615	-1.14914	1.50395	19	Metallothionein A	metallothionein A	Cu/Cd binding
153583_at	FBgn0001224	Hsp23	0.00379425	3.19426	2.32926	1.03691	-1.57407	1.60914	19	Heat shock protein 23	heat shock protein 23 kD	heat shock protein
151805_at	FBgn0016718	Reg-3	0.0123047	2.05395	2.6768	1.00542	-1.21906	1.64064	19			enzyme
144460_at	FBgn0029689	CG6428	0.0524743	1.81779	1.41133	-1.11841	-1.15986	1.71074	19		asparaginase	actin binding
154786_at	FBgn0038347	CG18522	0.0008075	1.93424	2.24768	1.18713	-1.21733	2.0566	19
148667_at	FBgn0036297	CG14121	0.139542	1.94205	1.80857	-1.28407	-1.45148	2.47822	19
154938_at	FBgn0030013	CG1583	0.0175968	3.31568	2.33264	1.09368	-1.23854	3.1196	19			phospholipase A2
143781_at	FBgn0015035	Cyp4e3	0.058533	3.88994	1.74666	-7.49513	-1.09566	3.61846	19	Cytochrome P45-4e3	cytochrome P450, CYP4E3	cytochrome P45 ; EC:1.14.14.1
141426_at	FBgn0036996	CG5932	0.236655	-9.90884	-13.6663	-1.98821	-6.57236	-7.62132			triacylglycerol lipase-like	enzyme
146826_at	FBgn0033319	CG8579	0.456376	-3.70569	-3.19202	-1.66281	-2.47671	-5.43519			serine protease-like	endopeptidase
147665_at	FBgn0034711	CG3290	0.00106325	1.08651	-1.13252	-1.1505	1.15662	-4.88581			alkaline phosphatase	alkaline phosphatase
144001_at	FBgn0023541	Cyp4d14	0.0897883	-1.19548	-1.1179	-1.1109	-2.21942	-3.47733			cytochrome P450, CYP4D14	cytochrome P45 ; EC:1.14.14.1 | inferred from sequence similarity
143241_at	FBgn0002569	LvpD	0.0005215	1.49325	1.69249	1.64126	-2.31934	-3.21768		Larval visceral protein D	alpha-glucosidase	alpha-glucosidase ; EC:3.2.1.20
146049_at	FBgn0032066	CG9463	0.244819	1.60058	-1.63709	1.40625	1.12136	-3.09939			lysosomal alpha-mannosidase-like	enzyme
145880_at	FBgn0026755	CG9481	0.460599	1.17483	-1.18385	-1.3746	-2.91734	-3.02074				enzyme
146173_at	FBgn0051872	CG17093	0.00119825	-1.50163	-1.17881	1.1576	2.32782	-2.89754			lipase-like	enzyme
144331_at	FBgn0028949	BG:BACR44L	0.186774	1.09018	1.33252	1.55258	-1.05539	-2.76641			astacin-like	metalloendopeptidase
152934_at	FBgn0023520	EG:39E1.3	0.00209075	1.1257	1.39044	1.17234	1.14267	-2.67544
152726_at	FBgn0033271	CG8708	0.001304	-1.3204	-1.02228	1.36333	-1.20982	-2.55987
142271_at	FBgn0026314	Ugt35b	0.000491	-1.35907	-1.35102	-1.0102	1.0418	-2.55703		UDP-glycosyltransferase 35b	UDP-glucuronosyltransferase	UDP-glucuronosyltransferase ; EC:2.4.1.17
149024_at	FBgn0036833	CG3819	0.210042	-1.342	-1.20605	-1.31746	-2.12561	-2.50257
141389_at	FBgn0034582	CG10531	0.010738	-1.16273	1.03403	1.33632	-1.19159	-2.39757			venom chitinase-like	enzyme
145178_at	FBgn0030737	CG9914	0.0005825	1.16415	1.29703	1.40485	-1.05453	-2.39276			lambda-crystallin-like	enzyme
151538_s_at	FBgn0016724	RfaBp	0.0005215	-1.1487	-1.11554	1.27676	-1.07404	-2.30209		Retinoid- and fatty-acid binding protein	retinoid fatty acid binding glycoprotein	fatty acid binding
145969_at	FBgn0031930	CG7025	0.117319	-2.18805	-2.06269	1.28805	-1.77368	-2.29541			carboxypeptidase A-like	peptidase
148638_at	FBgn0036261	CG6906	0.005538	-1.20789	-1.04141	-1.10023	-1.47746	-2.26183			carbonate dehydratase-like	enzyme
147912_at	FBgn0035112	CG13877	0.000491	-1.1582	-1.11547	-1.29437	-1.13897	-2.25138
149842_at	FBgn0041711	CG9792	0.267999	-8.90124	-3.90999	1.10852	2.40408	-2.22932
149196_at	FBgn0043783	CG14576	0.000491	1.55693	1.51457	2.41426	1.12755	-2.18736				enzyme
144231_at	FBgn0028532	BG:DS00941	0.0216917	-1.20101	1.09723	1.22181	-1.03416	-2.12657
145009_at	FBgn0030487	CG12726	0.000491	1.18065	1.12928	1.18432	1.20438	-2.10931				transmembrane receptor
144327_at	FBgn0028945	BG:BACR44L	0.520382	1.8206	1.22017	1.62814	-3.74561	-2.08067			astacin-like	metalloendopeptidase
147015_at	FBgn0043471	CG12388	0.0154	-1.20293	-1.02884	-1.13794	-1.68966	-2.06914			trypsin eta-like	endopeptidase
147903_at	FBgn0035089	CG9358	0.00561725	-1.23422	-1.27408	-1.34317	1.07764	-2.04275				ligand binding or carrier
149788_at	FBgn0038067	CG11598	0.58651	-1.0495	4.49381	3.4295	2.64425	-2.02008				enzyme
149154_at	FBgn0037036	CG10586	0.002078	-1.21517	-1.23756	1.03561	1.14758	-2.01199				endopeptidase
148479_at	FBgn0036023	CG18179	0.210306	-2.57833	-3.46169	-1.08962	-4.35757	-1.978
145332_at	FBgn0030968	CG7322	0.002072	-1.15211	1.32862	1.49464	-1.16244	-1.97249				enzyme
142146_at	FBgn0032067	CG9465	0.479825	1.78894	1.98466	3.4592	3.07396	-1.96771			lysosomal acid alpha-mannosidase-like	enzyme
152540_at	FBgn0031248	CG11912	0.480856	-2.85021	1.01728	1.70014	-2.68064	-1.96591			mid-gut serine protease-like	endopeptidase
149957_at	FBgn0038337	CG6125	0.00247325	-1.27948	-1.16642	1.33233	1.36896	-1.96545			sulfate/hydrogen symporter-like	transporter
145769_at	FBgn0031617	CG15635	0.00643475	-1.36561	-1.10656	1.28727	2.07245	-1.96119				DNA binding
152756_at	FBgn0000120	Arr1	0.000491	1.16515	1.01543	1.02584	1.08908	-1.95071		Arrestin A	arrestin
150629_at	FBgn0039391	CG8934	0.00055875	-1.08321	1.00102	-1.08551	1.30461	-1.91057			sodium/iodide symporter-like	transporter
141416_at	FBgn0036831	CG6839	0.003483	-1.13817	-1.18184	1.00906	-1.3213	-1.89933			deoxyribonuclease I	enzyme
151495_at	FBgn0028491	BcDNA:GH06	0.000491	-1.36033	-1.36586	-1.2696	-1.71521	-1.88783			oligopeptide transporter	transporter
150901_at	FBgn0039787	CG9702	0.0072295	-1.40682	-1.21346	-1.22554	-1.07474	-1.87546			sulfate/hydrogen symporter-like	transporter
152522_at	FBgn0032122	CG17022	0.0129257	-1.35617	-1.22302	-1.40162	-1.38164	-1.86323
146031_at	FBgn0040098	CG17799	0.0136893	-1.46033	-1.2715	-1.12042	1.33781	-1.86029				signal transduction
151477_at	FBgn0031737	CG11142	0.00310875	-1.2906	-1.30024	-1.15813	-1.38735	-1.85908			peritrophin-like	structural protein
141419_at	FBgn0038845	CG10827	0.148258	-1.18317	1.16784	1.96713	-3.59697	-1.85649			alkaline phosphatase-like	enzyme
144847_at	FBgn0030264	CG1961	0.0008985	-1.07459	1.1793	1.20933	1.00244	-1.84753				enzyme
152102_at	FBgn0035189	CG9119	0.00407325	1.11835	1.47342	1.33474	-1.36991	-1.83867
148837_at	FBgn0036551	CG17029	0.00138875	-1.33752	-1.09214	-1.08559	1.03998	-1.82818
146558_at	FBgn0032896	CG14400	0.00273425	-1.17835	-1.11656	-1.11611	-1.07354	-1.82265
152261_at	FBgn0027844	CAH1	0.000491	-1.45873	-1.25644	-1.19533	-1.32008	-1.80988		Carbonic anhydrase 1	carbonate dehydratase	carbonate dehydratase ; EC:4.2.1.1
145480_at	FBgn0031182	Cyp6t1	0.165248	-2.73441	-1.63937	-1.58092	-1.43478	-1.80124			cytochrome P450, CYP6T1	cytochrome P45
152049_at	FBgn0004181	BcDNA:GH06	0.000491	-1.33702	-1.2866	-1.22609	1.19859	-1.80095
144065_at	FBgn0025469	slv	0.020834	-1.41289	-1.46513	1.06442	1.18559	-1.79845		saliva
142661_at	FBgn0028670	BcDNA:LD21735	0.00060425	-1.10911	-1.06928	-1.04125	-1.02251	-1.79747			vacuolar ATPase subunit-like	transporter
143203_at	FBgn0001263	inaD	0.00342725	-1.12729	1.06	1.01081	1.06371	-1.79086		inactivation no afterpotential D	light-activated voltage-gated calcium channel, regulatory-subunit	light-activated voltage-gated calcium channel
152800_at	FBgn0033792	CG13325	0.007687	1.26176	1.36925	1.17751	-1.38685	-1.76465
151110_at	FBgn0040623	CG11500	0.0005215	-1.21266	-1.25952	-1.11952	1.30318	-1.7593
149618_at	FBgn0002478	CG3953	0.0460368	-1.45484	-1.68906	-1.00736	1.0517	-1.75681				endopeptidase
144148_at	FBgn0026565	BG:DS00004	0.00578075	-1.21482	-1.18033	-1.19788	-1.37934	-1.75679			argininosuccinate synthase	arginosuccinate synthase ; EC:6.3.4.5 | inferred from sequence similarity
143912_at	FBgn0020236	ATPCL	0.000491	1.11144	1.16684	1.16167	1.08868	-1.74646		ATP citrate lyase	ATP-citrate (pro-S)-lyase	ATP-citrate (pro-S)-lyase ; EC:4.1.3.8
144564_at	FBgn0029827	CG6048	0.0125617	-1.18365	-1.4229	1.0151	-1.08914	-1.74547			serine-type endopeptidase	endopeptidase
148725_at	FBgn0036381	CG8745	0.0026675	1.0026	-1.01291	-1.27811	-1.182	-1.73995			alanine--glyoxylate aminotransferase-like	enzyme
145735_at	FBgn0040104	CG3410	0.928624	1.86837	3.03841	2.27881	2.30309	-1.72892			C-type lectin-like	cell adhesion
151851_at	FBgn0027611	BcDNA:GH02	0.000871	-1.11178	1.23636	1.36239	-1.29182	-1.72881			alpha-mannosidase	enzyme
146547_at	FBgn0032868	CG17472	0.0005215	-1.47649	-1.48458	-1.20981	1.17297	-1.7247
152782_at	FBgn0037721	CG9427	0.0018015	-1.34849	-1.38504	-1.15594	-1.02769	-1.71861
144868_at	FBgn0030292	CG11752	0.00125725	-1.2599	-1.13612	-1.01318	-1.08693	-1.71753
146162_at	FBgn0032253	CG5322	0.0327238	-1.61737	-1.74758	-1.15308	-1.12593	-1.71702			lysosomal acid alpha-mannosidase-like	enzyme
152321_at	FBgn0038752	CG4462	0.0038915	-1.41127	-1.4154	-1.03985	-1.09862	-1.7092			organic cationic transporter-like	transporter
146387_at	FBgn0032615	CG6012	0.181352	-1.48369	-1.08605	1.05313	-1.22807	-1.70857			estradiol 17 beta-dehydrogenase-like	enzyme
148529_at	FBgn0036094	CG14153	0.0721212	-1.05301	1.4549	1.68432	1.62721	-1.7082				enzyme
142303_at	FBgn0029155	Mdh	0.00063475	1.14942	1.21521	-1.16472	-1.41283	-1.70609
141305_at	FBgn0038466	CG8907	0.001202	-1.23471	1.08119	-1.1718	1.05383	-1.70225			epidermal growth factor receptor-like	protein kinase
141568_at	FBgn0030362	regucalcin	0.000491	-1.43867	-1.07553	1.07131	-1.25241	-1.69954			regucalcin
143048_at	FBgn0050387	CG10074	0.078243	-1.23422	-1.19996	-1.20178	-1.16165	-1.69825			ankyrin-like	cell adhesion
148769_at	FBgn0036454	CG17839	0.0005215	-1.45054	-1.05861	1.17914	1.07645	-1.68446				cell adhesion
148265_at	FBgn0035679	CG10467	0.002629	1.18872	1.26542	1.33157	-1.26009	-1.66971			aldose 1-epimerase-like	enzyme
151522_at	FBgn0029155	Mdh	0.000491	1.22941	1.4696	1.13909	-1.29056	-1.66719
152937_at	FBgn0031693	Cyp4ac1	0.025946	-1.34974	-1.20569	-1.34938	-1.41528	-1.6574			cytochrome P450, CYP4AC1	cytochrome P45
150049_at	FBgn0051265	CG5233	0.0118462	-1.44318	-1.45122	-1.19334	-1.59871	-1.65737			chymotrypsin-like serine protease	endopeptidase
148289_at	FBgn0035718	CG14820	0.162347	-1.13853	-1.25467	-1.29778	-2.2103	-1.65237			carboxypeptidase A-like	peptidase
152307_r_at	FBgn0043825	CG18284	0.0007025	-1.34636	-1.65146	-1.07372	1.23743	-1.65026
143822_at	FBgn0015576	&agr;-Est8	0.00298925	-1.13227	1.03651	1.07813	1.09589	-1.63863		alpha-Esterase-8	esterase, unknown substrate	esterase, unknown substrate ; EC:3.1.1.-
153347_at	FBgn0001128	Gpdh	0.00066525	-1.05165	1.18099	-1.02129	-1.00765	-1.62221		Glycerol 3 phosphate dehydrogenase	glycerol-3-phosphate dehydrogenase (NAD<up>+</up>)	glycerol-3-phosphate dehydrogenase (NAD<up>+</up>) ; EC:1.1.1.8
152614_at	FBgn0031702	CG14021	0.0024735	-1.32021	-1.40625	-1.4191	-1.37343	-1.62009
152781_at	FBgn0004654	Pgd	0.000491	-1.08018	1.32368	1.19425	-1.03988	-1.61366		Phosphogluconate dehydrogenase	phosphogluconate dehydrogenase (decarboxylating)	phosphogluconate dehydrogenase (decarboxylating) ; EC:1.1.1.44
146756_at	FBgn0033203	CG2070	0.0220683	-1.35597	-1.63062	1.32617	-1.27502	-1.60108				enzyme
148838_at	FBgn0036552	CG17028	0.200442	-1.84519	-1.01937	-1.165	1.5325	-1.59717
141213_at	FBgn0033728	CG8505	0.00178175	1.23708	1.23376	-1.94514	1.19244	-1.59437			cuticle protein-like	structural protein
146305_at	FBgn0020367	CG3762	0.000491	-1.01603	1.05665	1.00374	1.01894	-1.5929
153423_at	FBgn0011280	Pbprp2	0.000491	-1.09293	-1.23794	-1.00502	-1.09528	-1.59237		Pheromone-binding protein-related protein 2	pheromone binding protein-like	pheromone binding
151206_i_at	FBgn0040729	CG15126	0.000488	1.26598	1.20776	1.06416	-1.24318	-1.59208
144739_at	FBgn0030106	CG12120	0.0120497	-1.20087	-1.15686	1.09345	1.4655	-1.5915
144570_at	FBgn0029836	CG5928	0.229658	-1.42425	-1.10975	-1.07953	1.66062	-1.58351
152819_at	FBgn0038733	CG11407	0.0007025	-1.37247	-1.34993	1.25223	-1.19999	-1.57964			luciferase-like	enzyme
146620_s_at	FBgn0032985	CG12628	0.000491	1.012	1.17447	-1.14114	1.17104	-1.57306			microsomal glutathione S-transferase-like	enzyme
154262_at	FBgn0004507	GlyP	0.000491	-1.40113	-1.20613	1.01448	1.11748	-1.56935		Glycogen phosphorylase	glycogen phosphorylase	phosphorylase ; EC:2.4.1.1 | inferred from direct assay
144891_at	FBgn0030326	CG2444	0.276878	-1.95131	-1.05714	1.06758	-1.04669	-1.56702
147771_at	FBgn0041712	CG9889	0.0017875	-1.11482	1.02452	1.04048	1.04989	-1.55937
142190_at	FBgn0033981	Cyp6a21	0.001839	-1.16127	-1.02751	-1.06233	1.23483	-1.55497			cytochrome P450, CYP6A21	cytochrome P45
154977_at	FBgn0030306	CG1751	0.000552	-1.4884	-1.20149	-1.02099	1.13688	-1.5529
149594_at	FBgn0037764	CG9459	0.000491	-1.43815	1.05547	1.07382	1.18057	-1.55
145579_at	FBgn0053126	NLaz	0.000491	-1.10547	-1.30131	-1.12438	-1.0626	-1.54975		Neural Lazarillo	lipocalin	ligand binding or carrier
150712_at	FBgn0039486	CG6074	0.00142025	-1.1436	-1.36941	1.23599	1.29636	-1.54831			carbonate dehydratase-like	enzyme
149157_at	FBgn0037039	CG10587	0.00269325	-1.11897	1.3127	-1.11341	1.08028	-1.54672				endopeptidase
154730_at	FBgn0034618	CG9485	0.0005215	-1.35059	-1.08176	1.04393	-1.07259	-1.54479			glycogen debranching enzyme	enzyme
149535_at	FBgn0037650	CG11977	0.0227508	-1.32279	-1.44594	1.03439	-1.20695	-1.53918
144173_at	FBgn0027107	inx6	0.00339575	-1.37789	-1.34921	1.19512	-1.18264	-1.53798			innexin	neurotransmitter transporter
153782_at	FBgn0035978	CG4347	0.000491	-1.30783	-1.05701	1.24909	-1.10543	-1.53674				UTP--glucose-1-phosphate uridylyltransferase
152330_at	FBgn0002938	ninaC	0.0005825	1.14208	1.05141	-1.10921	-1.00642	-1.53667		neither inactivation nor afterpotential C	protein serine/threonine kinase	calmodulin binding
141547_at	FBgn0004057	Zw	0.000491	-1.39701	-1.13415	-1.00733	-1.04834	-1.5344		Zwischenferment	glucose-6-phosphate 1-dehydrogenase	glucose-6-phosphate 1-dehydrogenase ; EC:1.1.1.49
148988_at	FBgn0020300	CG13696	0.00083075	-1.42469	1.13938	-1.2173	-1.04883	-1.53339
150620_at	FBgn0039378	CG5878	0.336904	-1.31148	-1.689	-2.21126	1.2506	-1.53238
145998_at	FBgn0031968	CG7231	0.121182	-1.17492	-1.08612	-1.12435	-2.49957	-1.52761
153945_at	FBgn0035252	CG7970	0.000748	-1.1598	-1.18713	-1.0714	-1.12874	-1.52391			transporter-like	transporter
141307_at	FBgn0034225	CG4827	0.00192525	-1.02914	1.04739	1.38816	1.20312	-1.52329			5'-nucleotidase	enzyme
152452_at	FBgn0020415	Idgf2	0.0021995	-1.01037	-1.00341	1.38696	1.1992	-1.51985		Imaginal Disc Growth Factor 2	imaginal disc growth factor 2	imaginal disc growth factor
150575_at	FBgn0039310	CG11878	0.000552	1.00551	-1.18786	1.37442	1.73835	-1.51481
146386_at	FBgn0032614	CG13284	0.000828	-1.40746	1.43135	1.5405	-1.09392	-1.51399			estradiol 17 beta-dehydrogenase-like	enzyme
146029_at	FBgn0032035	CG13393	0.00103275	-1.31282	-1.30623	-1.13445	1.33609	-1.51157				apoptosis inhibitor
147516_at	FBgn0034470	CG11218	0.000552	-1.40389	-1.31823	-1.1102	1.12335	-1.50878			antennal binding protein X-like	ligand binding or carrier
142243_at	FBgn0032511	CG9306	0.000491	-1.25341	-1.17415	-1.06667	1.00357	-1.50797			NADH dehydrogenase (ubiquinone), B22 subunit-like	enzyme
146426_at	FBgn0032666	CG5758	0.140518	4.37999	2.98347	2.74322	5.75019	-1.50751
152407_at	FBgn0033246	CG8723	0.000491	-1.16505	1.0556	1.28838	-1.01965	-1.50398			acetyl-CoA carboxylase	enzyme
152456_at	FBgn0019643	Dat	0.000552	-1.36961	-1.36499	-1.14273	-1.21794	-1.50004		Dopamine N acetyltransferase	arylalkylamine N-acetyltransferase	arylalkylamine N-acetyltransferase ; EC:2.3.1.87
142340_at	FBgn0016013	CG14993	0.0084715	1.27844	1.4743	1.62639	-1.13798	1.50316			fumarylacetoacetase-like	enzyme
142364_at	FBgn0042712	CG1898	0.0130823	1.33192	1.40516	1.28322	1.08908	1.50728			translation initiation factor 3-like	translation factor
143186_at	FBgn0001168	h	0.00060425	1.0139	1.07682	-1.12653	-1.04821	1.50973		hairy		specific RNA polymerase II transcription factor
154320_at	FBgn0001291	Jra	0.000491	1.32155	1.20144	-1.00184	1.11399	1.51013		Jun-related antigen	Jun-related antigen	RNA polymerase II transcription factor
152762_at	FBgn0035917	CG6416	0.0005215	1.25	1.16065	1.03544	1.0576	1.51196				enzyme
151539_at	FBgn0050360	CG8689	0.000491	-1.43533	-1.03891	1.24625	-1.15132	1.51673			maltase L-like	enzyme
148976_at	FBgn0036756	CG5582	0.00105575	-1.28536	-1.31853	-1.06534	-1.33574	1.51845
141436_at	FBgn0038250	CG3505	0.0030565	1.026	1.34062	1.28349	-1.32499	1.51993				endopeptidase
151301_at	FBgn0040827	CG13315	0.000491	1.21464	1.10785	-1.09922	-1.01491	1.52437
154760_at	FBgn0035589	CG4618	0.0102223	1.41716	1.2589	1.07752	1.06037	1.53034
151740_at	FBgn0030086	CG7033	0.0010205	1.44782	1.23245	-1.00387	1.11467	1.53757			T-complex protein 1, beta-subunit	chaperone
152957_at	FBgn0052103	CG4392	0.00069575	1.17156	1.24308	1.00862	-1.01014	1.55049			mitochondrial carrier protein, calcium-dependent	carrier type transporter
151171_at	FBgn0040694	CG14974	0.0012525	-1.0543	-1.02466	1.03284	-1.21856	1.56853
142130_at	FBgn0029131	CG12397	0.0383795	-1.04405	-1.12103	1.00204	1.12568	1.57367
141688_at	FBgn0001257	ImpL2	0.002656	1.70982	1.47695	-1.61578	-1.00615	1.57389		Ecdysone-inducible gene L2	imaginal disc morphogenesis protein L2	cell adhesion
151804_at	FBgn0037637	CG9836	0.000491	1.17399	1.01004	-1.14939	-1.05197	1.57891
149687_at	FBgn0037899	CG6764	0.001752	1.31108	1.12157	1.02819	-1.18654	1.58469			ribosomal protein L24-like	structural protein of ribosome
143434_at	FBgn0004173	Mst84Db	0.00058925	1.21597	-1.08675	1.08306	1.11556	1.60793		Male-specific RNA 84Db
143769_at	FBgn0014863	Mlp84B	0.000491	1.13885	1.21654	1.04253	1.10475	1.60828		Muscle LIM protein at 84B	muscle LIM protein at 84B	transcription factor
150413_at	FBgn0039041	CG13838	0.000491	1.08337	1.05955	-1.13887	-1.35057	1.61465
150607_at	FBgn0039363	CG4861	0.00075775	1.53162	1.45983	1.11067	-1.14534	1.6199				cell adhesion
143835_at	FBgn0015657	DnaJ-1	0.00058925	1.11294	-1.07311	-1.05035	1.20294	1.62038		DnaJ-like-1		chaperone
141849_at	FBgn0025838	EG:155E2.5	0.599285	1.12459	1.13229	1.52179	-1.80466	1.62191
143869_at	FBgn0016076	vri	0.001908	1.2626	-1.1253	1.21164	1.12381	1.62705		vrille		RNA polymerase II transcription factor
152861_at	FBgn0033391	CG8026	0.00188725	-1.03224	-1.07294	-1.2498	-1.21665	1.63296			mitochondrial carrier protein-like	carrier type transporter
143607_at	FBgn0010385	Def	0.00165975	-1.28953	-1.34791	1.05229	1.16077	1.63465		Defensin	defensin	antibacterial response protein
153278_at	FBgn0010621	Cct5	0.0010545	1.41908	1.23175	1.01194	1.22452	1.64356		T-complex Chaperonin 5	chaperonine-containing T-complex subunit 1	chaperone
143127_at	FBgn0000473	Cyp6a2	0.00197775	-1.00385	1.0322	1.03923	-1.04027	1.64845		Cytochrome P45-6a2	cytochrome P450, CYP6A2	cytochrome P45 ; EC:1.14.14.1
143468_at	FBgn0004429	LysP	0.360452	1.32151	1.18821	2.14978	1.03301	1.64861		Lysozyme P	lysozyme P	lysozyme ; EC:3.2.1.17
153673_at	FBgn0000083	AnnIX	0.000491	1.40243	1.27303	-1.12428	-1.07448	1.6578		Annexin IX	annexin IX	calcium-dependent phospholipid binding
141462_at	FBgn0027094	Aats-ala	0.303547	1.74453	1.09772	1.31868	1.12629	1.66881		Alanyl-tRNA synthetase	alanine--tRNA ligase	alanine--tRNA ligase ; EC:6.1.1.7
148713_at	FBgn0036364	CG14109	0.0012985	1.00935	1.10194	-1.0487	-1.01727	1.67259
145100_at	FBgn0030610	CG9065	0.000552	-1.11487	1.0647	-1.03304	1.01962	1.6852			cytochrome-c oxidase assembly protein COX17-like	chaperone
147150_at	FBgn0041579	CG4740	0.0008375	-1.22405	-1.9468	2.18839	4.1763	1.70084			attacin A-like	defense/immunity protein
144768_at	FBgn0052695	CG15246	0.0788052	1.76633	1.60194	1.65205	2.07674	1.70405
144257_at	FBgn0041627	Ku80	0.146516	3.33745	2.87657	3.87324	3.4063	1.70596
146100_at	FBgn0032140	CG13117	0.0201355	1.16332	1.20912	1.20219	1.03052	1.71055
150748_at	FBgn0039544	CG12877	0.40642	1.33668	-2.63003	1.4437	-1.31751	1.73196				enzyme
152245_at	FBgn0033857	CG6183	0.000491	1.15901	-1.10922	1.23649	1.28143	1.74562
150533_at	FBgn0039239	CG13641	0.165248	1.15388	1.32618	1.23928	1.17482	1.75286
150780_at	FBgn0039593	CG9989	0.754984	1.41378	3.20514	4.18256	1.49684	1.76386
153008_at	FBgn0038922	CG6439	0.001131	-1.19126	-1.09754	-1.09864	-1.04411	1.77889			isocitrate dehydrogenase [NAD] subunit	enzyme
154426_at	FBgn0028519	BG:DS05899	0.377139	1.28707	1.54839	2.11321	1.16673	1.78804			long-chain-fatty-acid-CoA-ligase	long-chain-fatty-acid-CoA-ligase ; EC:6.2.1.3 | inferred from sequence similarity
152354_at	FBgn0039714	CG7816	0.000491	-1.01876	1.09768	-1.0965	-1.15207	1.78805
145820_at	FBgn0031701	CG14027	0.00078525	1.33606	1.36109	1.72412	1.67018	1.78825
147569_at	FBgn0034543	CG10404	0.00072625	1.33229	1.35286	-1.08765	1.09674	1.80517
143271_at	FBgn0002789	Mp20	0.000491	-1.26345	-1.30876	-1.26188	1.07731	1.90159		Muscle protein 2	calcium-binding protein	calcium binding
142906_at	FBgn0036053	CG6718	0.024143	1.363	1.46156	1.40103	1.25106	1.93173			calcium-independent phospholipase A2	cell adhesion
143198_at	FBgn0001233	Hsp83	0.000491	1.12065	-1.01579	-1.08649	1.09708	1.93445		Heat shock protein 83	heat shock protein 90	heat shock protein
150662_i_at	FBgn0039434	CG5468	0.188476	1.50277	1.08994	-1.2689	-1.36379	1.9443
147444_at	FBgn0034356	CG10924	0.313661	-1.24031	-1.32051	1.2497	1.19942	1.95493			phosphoenolpyruvate carboxylase (GTP)	enzyme
145307_at	FBgn0030929	CG15043	0.000491	-1.34587	-1.35652	1.18483	-1.14371	1.96048
154115_at	FBgn0032393	CG12264	0.000491	1.15167	1.15834	-1.01109	1.0756	1.98501				enzyme
154993_at	FBgn0037447	CG2330	0.0033555	1.15762	1.29031	-1.04624	-1.00962	2.00985
143709_at	FBgn0013348	TpnC41C	0.000552	-1.12857	-1.41707	-1.13291	1.11692	2.01218		Troponin C at 41C	troponin C	calcium binding
155055_at	FBgn0051549	CG11005	0.0027085	1.45852	1.20837	1.1655	1.20471	2.01743				enzyme
154110_at	FBgn0035811	CG12262	0.000491	-1.12266	-1.01861	1.09053	-1.18752	2.02885				enzyme
144068_at	FBgn0025583	IM2	0.000552	-1.11915	-1.25711	1.17806	1.24004	2.0879		Immune induced protein 2
152025_at	FBgn0030159	CG9689	0.0195272	1.21017	1.27162	1.10748	-1.01792	2.22649
142189_at	FBgn0013772	Cyp6a8	0.00061975	1.13205	1.39747	1.1947	1.03383	2.23054		Cytochrome P45-6a8	cytochrome P450, CYP6A8	cytochrome P45 ; EC:1.14.14.1
143605_at	FBgn0010381	Drs	0.0005215	1.07665	-1.34432	1.03816	1.76242	2.32535		Drosomycin	drosomycin	antifungal response protein
147694_at	FBgn0034756	Cyp6d2	0.147138	1.0201	1.31488	1.44322	1.38388	2.34207			cytochrome P450, CYP6D2	cytochrome P45
147431_at	FBgn0034329	CG18108	0.00124125	-1.29422	-1.3757	1.30158	1.39942	2.56014
151211_at	FBgn0040736	CG16844	0.000491	-1.27928	-1.21763	1.19136	1.18178	2.60408
143770_at	FBgn0014865	Mtk	0.00058925	-1.33652	-2.76382	1.55328	3.36565	3.45123		Metchnikowin		antibacterial response protein
147473_at	FBgn0034407	DptB	0.0029285	-1.45951	-2.24909	1.68458	2.97718	5.42557				defense/immunity protein
151830_at	FBgn0011296	l(2)efl	0.0005215	1.40593	1.22218	-1.03083	1.01125	7.04263		lethal (2) essential for life		chaperone

## Sheet: Old
id_spot	FlyBase_ID	Symbol	Mean_Detection_pvalue_Ref	Mean_P15	Mean_P5	Mean_H1	Mean_T12	Old/Y	Index_SOTA	Name	Product	Function
150652_at	FBgn0051086	CG14558	0.0171742	-1.34253	-1.02807	1.11293	1.56869	-1.70227	1
151533_at	FBgn0051148	CG10299	0.0005825	-2.5883	-2.16308	-1.17005	2.04956	-1.9253	2		glucosylceramidase-like	enzyme
152593_at	FBgn0038938	CG7084	0.001461	-2.16875	-1.09431	-1.04998	2.0145	-2.03556	3		organic cation transporter	transporter
143780_at	FBgn0015034	Cyp4e1	0.0110285	-1.62574	-1.94774	1.08534	1.32718	-1.74682	3	Cytochrome P45-4e1	cytochrome P450, CYP4E1	cytochrome P45 ; EC:1.14.14.1
146489_at	FBgn0041789	CG18576	0.000491	-2.16475	-1.82142	-1.21014	1.19219	-1.73256	3
150421_at	FBgn0039049	CG6726	0.000613	-1.74819	-1.64082	-1.16382	1.1423	-1.66279	3		aminoacylase-like (inactive)	peptidase
148877_at	FBgn0042201	CG13061	0.000491	-1.69872	-1.47796	-1.00835	1.01587	-21.3147	4
142583_at	FBgn0034497	CG9090	0.000491	-1.6266	-1.25129	-1.10024	1.02613	-6.77147	4		phosphate transporter	carrier type transporter
150274_at	FBgn0038820	CG4000	0.000552	-1.87054	-1.13904	-1.05964	-1.09177	-5.59694	4
151182_at	FBgn0040705	CG15434	0.00226125	-1.87179	-1.59534	1.21091	-1.12525	-5.43631	4		NADH dehydrogenase (ubiquinone), B8 subunit
141748_at	FBgn0052030	CG5775	0.000491	-1.7315	-1.27747	-1.10664	1.09679	-2.84499	4
146174_s_at	FBgn0051872	CG17101	0.00058925	-1.93913	-1.42694	-1.10239	1.06105	-2.78344	4		triacylglycerol lipase-like	enzyme
146645_at	FBgn0033027	CG12408	0.0005215	-1.96856	-1.30486	1.15226	-1.04964	-2.70336	4		troponin C-like	ligand binding or carrier
142950_at	FBgn0028533	BG:DS00941	0.000491	-2.61811	-1.84047	-1.14367	1.08974	-2.51536	4
149899_at	FBgn0038236	Cyp313a1	0.00128575	-3.30073	-2.23214	1.05479	1.3961	-2.2458	4		cytochrome P450, CYP313A1	cytochrome P45
152644_at	FBgn0038398	CG4979	0.00210675	-2.78976	-2.23767	1.14097	-1.0477	-2.17104	4		lipase-like	enzyme
146569_at	FBgn0032913	CG9259	0.000491	-2.2112	-1.83948	-1.09949	-1.00089	-2.07569	4
151195_i_at	FBgn0040718	CG15353	0.000488	-1.87254	-1.61806	1.01624	1.08601	-2.0706	4
147267_at	FBgn0034052	CG8299	0.0460243	-4.22675	-1.57579	-1.24857	1.03432	-2.00431	4		serine protease-like	endopeptidase
145650_at	FBgn0031436	CG3214	0.000491	-1.54472	-1.36491	1.05031	-1.09126	-1.86081	4			electron transfer
145177_at	FBgn0030733	CG3560	0.0021225	-2.15004	-1.61321	-1.15965	1.04751	-1.82772	4			NADH dehydrogenase
145979_at	FBgn0031942	CG7203	0.00228625	-2.43993	-1.65947	-1.216	1.10809	-1.81777	4		cuticle protein	structural protein
150403_at	FBgn0039030	CG6660	0.0008985	-1.65369	-1.13123	-1.07328	1.06077	-1.72294	4
154546_at	FBgn0037807	CG6293	0.004346	-2.77401	-1.75513	1.10861	-1.10327	-1.6899	4		sodium-dependent L-ascorbic acid transporter	transporter
143896_at	FBgn0017566	ND75	0.000491	-1.56705	1.04483	1.0345	-1.074	-1.67741	4	NADH:ubiquinone reductase 75kD subunit precursor	NADH dehydrogenase (ubiquinone) subunit	NADH dehydrogenase (ubiquinone) ; EC:1.6.5.3
151953_at	FBgn0030562	CG9400	0.004578	-2.10824	-1.39388	1.20845	1.04232	-1.65968	4
143437_at	FBgn0004181	Peb	0.000491	-1.78105	-1.38469	-1.09777	1.07606	-1.61102	4	Protein ejaculatory bulb
145253_at	FBgn0030859	CG12990	0.000491	-4.48988	-2.6357	-1.14459	1.22257	-1.58068	4
147188_at	FBgn0033904	CG18327	0.0227637	-2.13094	-1.15102	-1.39148	1.14459	-1.54795	4			carrier type transporter
147121_at	FBgn0033777	CG17574	0.00077275	-1.55095	-1.26002	-1.00936	-1.12297	-1.52515	4
141435_at	FBgn0031249	CG11911	0.001639	-3.81941	-2.1637	-1.50094	-1.16801	-7.13824	5		serine protease	endopeptidase
152766_at	FBgn0002563	Lsp1&bgr;	0.000491	-16.2334	-11.7694	-2.15308	-1.51123	-5.80511	5	Larval serum protein 1 beta	larval serum protein 1 beta-subunit	larval serum protein
150369_at	FBgn0038973	CG18594	0.0042415	-3.07948	-2.26348	-2.03627	-1.43016	-5.74134	5
152265_at	FBgn0039313	CG11892	0.00063475	-7.53674	-3.80942	-1.5621	-1.11379	-2.7455	5
146175_at	FBgn0032275	CG17097	0.000491	-2.55588	-1.86632	-1.24214	1.0285	-2.59562	5		triacylglycerol lipase-like	enzyme
147144_at	FBgn0033826	CG4734	0.00766125	-7.37699	-2.96997	-1.10033	-1.56711	-2.51248	5
143660_at	FBgn0011555	&thgr;Try	0.000748	-4.50566	-4.0009	-1.59023	-1.25236	-2.48147	5	thetaTrypsin	trypsin	trypsin ; EC:3.4.21.4
146166_at	FBgn0032265	CG18301	0.0008985	-5.37352	-3.38493	-1.63116	1.15	-2.46589	5
151800_at	FBgn0034229	CG4847	0.000491	-3.28233	-2.08055	-1.21522	-1.15025	-2.40722	5		cathepsin L-like	endopeptidase
141437_at	FBgn0036975	CG5618	0.0009635	-3.43884	-2.26836	-1.95311	-1.16529	-2.26195	5		glutamate decarboxylase-like	enzyme
149307_at	FBgn0037292	CG2022	0.00219725	-1.77188	-1.39142	-1.02956	-1.21169	-2.24348	5
150412_at	FBgn0039040	CG13833	0.00340875	-1.82098	-2.0696	-1.02029	-1.18668	-2.12512	5			enzyme
154781_at	FBgn0043792	CG18680	0.00110525	-4.74334	-2.16425	-1.46236	-1.13439	-2.03491	5
153932_at	FBgn0031908	CG5177	0.0005215	-2.06687	-1.40678	-1.24656	-1.11938	-1.98942	5			enzyme
146734_at	FBgn0033164	CG11112	0.0013695	-2.17177	-1.34467	-1.3667	-1.0567	-1.98668	5
145153_at	FBgn0053172	CG8473	0.0128147	-2.61611	-2.54639	-1.84964	-1.35781	-1.95823	5		ATP-binding cassette transporter	enzyme
143930_at	FBgn0020509	Acp62F	0.00204175	-2.94725	-2.12038	-1.50989	-1.10207	-1.78285	5	Accessory gland peptide 62F
143827_at	FBgn0015586	Acp76A	0.00189975	-3.57096	-2.78514	-1.67251	1.24482	-1.77626	5	Accessory gland-specific peptide 76A	serpin	serpin
154890_at	FBgn0036289	CG10657	0.0095155	-3.4527	-2.85753	-1.67302	-1.24556	-1.69774	5		retinoid binding protein-like	ligand binding or carrier
146016_at	FBgn0028987	sp2	0.00199475	-2.45081	-2.43925	-1.50579	-1.02842	-1.67871	5
151826_at	FBgn0037913	CG6783	0.000491	-1.58794	-1.40287	-1.28333	1.0108	-1.6686	5		fatty acid binding protein-like	ligand binding or carrier
152196_at	FBgn0027562	BcDNA:GH08	0.0005215	-1.81741	-1.80554	-1.10777	1.00038	-1.64536	5			transmembrane receptor
152841_at	FBgn0038774	CG5023	0.000552	-1.87779	-1.46468	-1.34018	-1.26215	-1.63674	5		calponin-like	ligand binding or carrier
148834_at	FBgn0036547	CG17032	0.006198	-1.8733	-1.51138	-1.32193	-1.18508	-1.63299	5
154086_at	FBgn0033797	CG13328	0.000491	-1.49556	-1.47389	-1.25277	-1.09819	-1.61724	5
151602_at	FBgn0002921	Atp&agr;	0.001006	-1.46354	-1.11228	-1.22015	-1.08993	-1.59633	5	Na pump alpha subunit	sodium/potassium-transporting ATPase, alpha-subunit	sodium/potassium-transporting ATPase ; EC:3.6.1.37
141465_at	FBgn0032785	CG10026	0.0028675	-2.29226	-1.49198	-1.19088	-1.12529	-1.57773	5		alpha-tocopherol transfer relative protein	transcription factor
154963_at	FBgn0032783	CG10237	0.00097175	-2.25379	-1.9553	-1.18796	-1.14406	-1.55628	5		alpha-tocopherol transfer protein-like	ligand binding or carrier
152970_at	FBgn0010548	CG11140	0.00061975	-1.69956	-1.40033	-1.20901	-1.0366	-1.55263	5		aldehyde dehydrogenase	enzyme
149615_at	FBgn0037788	CG3940	0.00297625	-3.03782	-1.64297	-1.34972	-1.31888	-1.53893	5		carbonate dehydratase-like	enzyme
148553_at	FBgn0052071	CG6261	0.00063475	-4.89489	-2.34436	-1.5444	-1.09199	-1.53826	5
141440_at	FBgn0000153	b	0.00174425	-3.15165	-1.86961	-1.09107	-1.23954	-1.52383	5	black	glutamate decarboxylase 2	glutamate decarboxylase ; EC:4.1.1.15
152785_at	FBgn0034500	CG11200	0.0008985	-2.0654	-1.61293	-1.29577	-1.04274	-1.5191	5			enzyme
148565_at	FBgn0036146	CG14141	0.0182012	-2.42027	-1.4704	-1.44433	-1.20318	-1.51799	5			protein kinase
154431_at	FBgn0016122	Acer	0.001064	-1.63681	-1.53003	-1.2154	1.0265	-1.51678	5	Angiotensin-converting enzyme-related	angiotensin I-converting enzyme	peptidyl-dipeptidase A ; EC:3.4.15.1
150837_at	FBgn0039685	CG7592	0.00078525	-2.40379	-2.18651	-1.9349	-1.18133	-4.5383	6		odorant binding-like protein	ligand binding or carrier
151094_at	FBgn0040609	CG3348	0.00623975	-1.13453	-1.26527	-2.05718	1.60651	-3.70302	6
150576_at	FBgn0039312	CG10514	0.00065025	-1.67597	-1.87461	-1.4262	-1.10779	-2.6271	6
152513_at	FBgn0039311	CG10513	0.000491	-2.40729	-2.39379	-1.86523	1.6445	-2.07793	6
143673_at	FBgn0011670	Mst57Dc	0.0008985	-2.12499	-2.20416	-1.36798	1.05136	-2.0741	6	Male-specific RNA 57Dc
152362_at	FBgn0011559	Acp36DE	0.0005215	-2.2105	-1.91938	-1.6447	1.04501	-2.03427	6	Accessory gland peptide 36DE	accessory gland peptide	peptide hormone
152817_at	FBgn0033446	CG1648	0.000491	-3.14716	-2.30213	-2.85837	1.14419	-1.88392	6
154821_at	FBgn0043791	CG8147	0.006112	-12.1867	-6.55279	-12.0404	-1.16352	-1.87414	6		alkaline phosphatase-like	enzyme
141242_at	FBgn0034388	CG15092	0.00075775	-3.40216	-3.82052	-3.50147	-1.02607	-1.77805	6
143289_at	FBgn0003034	Acp70A	0.000491	-1.29902	-1.52679	-1.16306	1.05253	-1.77565	6	Accessory gland peptide 7A	accessory gland peptide	peptide hormone
153087_at	FBgn0034479	CG8654	0.00108775	-1.80889	-1.88648	-1.52013	-1.22291	-1.71832	6		organic cation transporter-like	transporter
141406_at	FBgn0037684	CG8129	0.00080325	-2.09471	-2.65701	-1.48889	1.09418	-1.65544	6			threonine dehydratase
148800_at	FBgn0036495	CG7489	0.0132955	-2.10098	-2.63469	-1.32469	-1.02983	-1.56424	6		accessory gland protein-like
147434_at	FBgn0034334	CG17522	0.00613725	-2.18603	-2.53142	-2.11573	1.10845	-1.52236	6		glutathione transferase	enzyme
147965_at	FBgn0035196	CG9129	0.000552	-1.16626	-1.62286	-1.2629	-1.02488	-1.70888	7
152813_at	FBgn0031800	CG9497	0.010397	-1.138	-1.82349	1.13453	-1.01133	-1.69514	7
148298_at	FBgn0035730	CG17744	0.00065025	-1.08383	-1.73491	-1.39868	-1.06495	-1.55827	7
152610_at	FBgn0053060	CG13057	0.00431825	-1.66016	-1.00679	1.55062	-1.34103	-20.9893	8
142220_at	FBgn0033367	CG8193	0.00121175	-1.51659	-1.95573	-1.01385	-1.43333	-6.49976	8		monophenol oxidase	enzyme
153029_at	FBgn0005633	fln	0.000491	-3.07117	-1.44479	1.14904	-1.75736	-4.40654	8	flightin	flightin	cytoskeletal structural protein
144310_at	FBgn0028920	BG:DS00941	0.00188725	-2.94953	-1.94836	-1.11242	-1.72109	-2.80574	8
153283_at	FBgn0019644	ATPsyn-b	0.0005825	-1.70856	-1.10549	1.02005	-1.21162	-2.2874	8	ATP synthase, subunit b	H<up>+</up>-transporting ATP synthase b-subunit	hydrogen-transporting ATP synthase ; EC:3.6.1.34
152599_at	FBgn0013988	A(225)	0.0005215	-1.83153	-1.43335	1.15469	-1.36058	-1.93657	8	A-band-protein-225	A-band associated protein
142662_at	FBgn0038613	CG7678	0.00095275	-3.40076	-1.92293	-1.00361	-2.40902	-1.8952	8		vacuolar ATPase, subunit-like	transporter
145183_at	FBgn0030743	CG9921	0.0005215	-1.63518	-1.25066	1.03126	-1.19425	-1.84066	8
141327_at	FBgn0038135	CG8773	0.0025485	-9.46446	-3.05449	-1.28654	-9.56959	-1.66549	8		glutamyl aminopeptidase	peptidase
145412_at	FBgn0031087	CG12656	0.00095075	-1.65698	-1.47093	-1.01163	-1.39043	-1.6552	8
152289_at	FBgn0030148	CG3106	0.0697625	-2.03013	-1.19535	-1.00141	-1.38991	-1.63977	8		transmembrane protein NRF-6 like	transmembrane receptor
141409_at	FBgn0039154	CG6164	0.00089225	-2.22714	-1.75273	-1.12436	-2.20509	-1.62747	8
151819_at	FBgn0038878	CG3301	0.000491	-1.71315	-1.46064	1.17956	-1.26869	-1.58061	8			enzyme
146103_at	FBgn0032144	CG17633	0.0005215	-6.29544	-2.91381	-1.84369	-2.98058	-60.6769	9		carboxypeptidase A	peptidase
148422_at	FBgn0035926	CG5804	0.000491	-2.05041	-1.6622	-1.33169	-1.71062	-8.24868	9		diazepam-binding inhibitor-like	enzyme inhibitor
149610_at	FBgn0037782	CG12813	0.0289807	-4.89824	-8.17162	-1.4882	-2.2611	-6.64949	9
148254_at	FBgn0035666	CG6580	0.000657	-5.38391	-6.49377	-2.28289	-2.80414	-4.31838	9		serine proteinase 2-like	endopeptidase
143929_at	FBgn0020508	Ag5r2	0.003621	-2.71826	-1.69432	-1.34532	-2.73776	-2.57521	9	Antigen 5-related 2
151392_at	FBgn0040923	CG11368	0.000491	-1.49841	-1.63896	-1.13046	-1.59396	-2.35472	9
152442_at	FBgn0051233	CG5839	0.000552	-3.50697	-2.96301	-1.79861	-2.27649	-2.16227	9		aminopeptidase N-like	peptidase
143872_at	FBgn0016123	Aph-4	0.000853	-1.75533	-1.62003	-1.46287	-1.34046	-1.87279	9	Alkaline phosphatase 4	alkaline phosphatase	alkaline phosphatase ; EC:3.1.3.1
151956_at	FBgn0033423	CG1809	0.002513	-3.48217	-2.02396	-1.49254	-2.50545	-1.82356	9		alkaline phosphatase-like	enzyme
151781_at	FBgn0039342	CG5107	0.00093575	-1.87139	-2.41891	-1.7126	-2.13406	-1.74667	9
146763_at	FBgn0033216	CG1946	0.0445885	-1.53602	-1.05649	-1.52796	-1.26297	-1.71423	9
146973_at	FBgn0033570	CG7712	0.007827	-1.52011	-1.40884	-1.18435	-1.19942	-1.69305	9			NADH dehydrogenase
143033_at	FBgn0031761	CG9092	0.0011155	-2.25316	-1.62048	-1.26299	-2.1712	-1.62302	9			enzyme
151422_at	FBgn0040959	CG17814	0.00423725	-2.60797	-2.25543	-1.3722	-3.07412	-1.55147	9
147118_at	FBgn0033774	CG12374	0.0005215	-15.5205	-10.3253	-4.53859	-32.442	-159.769	10		zinc carboxypeptidase	peptidase
145795_at	FBgn0031653	CG8871	0.000491	-11.7996	-4.37623	-1.56285	-23.0393	-93.0768	10			endopeptidase
146587_at	FBgn0032947	CG17571	0.00183675	-5.1516	-2.90856	-1.38906	-6.79728	-14.6932	10		trypsin-like	endopeptidase
148332_at	FBgn0035779	CG8562	0.0008075	-3.94445	-2.19884	-1.13325	-9.33381	-6.55696	10		zinc carboxypeptidase	metallocarboxypeptidase
142951_at	FBgn0028534	BG:DS00941	0.0005215	-2.07474	-1.57083	1.1083	-2.793	-4.89841	10
152006_at	FBgn0035670	CG10472	0.000491	-2.91145	-2.05197	-1.53454	-6.23612	-4.60167	10		chymotrypsin-like serine protease	endopeptidase
150893_f_at	FBgn0039777	CG2229	0.00063475	-3.10468	-2.07058	-1.37955	-7.37478	-4.54403	10		serine protease-like	endopeptidase
141418_at	FBgn0036024	CG18180	0.00098325	-3.80551	-1.83824	-1.24799	-6.82186	-3.93573	10
142419_at	FBgn0030098	CG12057	0.00124325	-17.3997	-5.23515	-2.44594	-36.8553	-3.92234	10
152794_at	FBgn0035781	CG8560	0.00249925	-1.82361	-1.80412	-1.28485	-2.2874	-3.53832	10		carboxypeptidase-like (inactive)	peptidase
148964_at	FBgn0036738	CG7542	0.000491	-3.29289	-2.38502	-1.09528	-6.00017	-3.47979	10		chymotrypsin-like serine protease	endopeptidase
147152_at	FBgn0019928	CG4812	0.006562	-2.18551	-1.97787	-1.04149	-2.78367	-2.92538	10		trypsin alpha-like	endopeptidase
141369_at	FBgn0039778	CG18030	0.000491	-15.8704	-10.1394	-3.34018	-31.3281	-2.90243	10		trypsin-like	endopeptidase
146832_at	FBgn0043575	CG14745	0.0010545	-2.66851	-1.83863	-1.16016	-3.40376	-2.50382	10		peptidoglycan recognition protein	defense/immunity protein
151980_at	FBgn0035620	CG5150	0.00282525	-8.76792	-2.38484	-2.39138	-12.7038	-2.46902	10		alkaline phosphatase-like	enzyme
148963_at	FBgn0036737	CG6298	0.0005215	-4.62777	-3.01229	-3.54859	-11.6073	-2.27463	10		serine protease	endopeptidase
148311_f_at	FBgn0035744	CG8628	0.00058925	-2.74975	-1.7275	-1.02179	-3.09035	-2.21481	10		diazepam-binding inhibitor-like	enzyme inhibitor
143624_at	FBgn0010425	&egr;Try	0.000491	-3.56009	-2.76173	-2.57865	-5.05834	-2.18991	10	epsilonTrypsin	trypsin	trypsin ; EC:3.4.21.4
143603_i_at	FBgn0010359	&ggr;Try	0.0009765	-2.0391	-1.95328	-1.9367	-4.99846	-2.12273	10	gammaTrypsin	trypsin	trypsin ; EC:3.4.21.4
148253_at	FBgn0035664	CG6467	0.000491	-2.05521	-1.60079	-1.66657	-3.14811	-2.11123	10		chymotrypsin-like serine protease	endopeptidase
148310_i_at	FBgn0035744	CG8628	0.000737	-2.67182	-1.82587	1.01102	-3.76008	-2.05912	10		diazepam-binding inhibitor-like	enzyme inhibitor
141310_at	FBgn0039760	CG9682	0.00089225	-1.18363	-1.68891	-1.25036	-1.85032	-1.98685	10
148228_at	FBgn0035619	CG10592	0.00133225	-4.32918	-2.62199	-2.13179	-7.18667	-1.77385	10		alkaline phosphatase-like	enzyme
148255_at	FBgn0035667	CG10475	0.0224983	-2.0797	-2.13181	-1.31415	-3.89664	-1.77201	10			endopeptidase
153000_at	FBgn0035241	CG12105	0.078154	-2.09032	1.05065	-1.09511	-1.92265	-1.61272	10			motor
145243_at	FBgn0030837	CG8661	0.004591	-3.96479	-2.59354	-1.05552	-5.85527	-1.60925	10
153260_at	FBgn0026061	Mipp1	0.0024065	-1.43452	-1.17023	-1.12567	-1.65593	-1.60768	10	Multiple inositol polyphosphate phosphatase 1	inositol-polyphosphate phosphatase 1	inositol/phosphatidylinositol phosphatase
151360_at	FBgn0040887	CG7418	0.000491	-1.51648	-1.2433	-1.23909	-1.76999	-1.51369	10
143796_at	FBgn0015316	Try29F	0.0327988	-2.23951	-2.13035	-2.74066	-3.31777	-1.50356	10	Trypsin 29F	trypsin	trypsin ; EC:3.4.21.4
152369_at	FBgn0032049	CG13095	0.000491	-2.70157	-2.227	-1.42003	-7.51604	-6.81327	11		aspartic-type endopeptidase	endopeptidase
142402_at	FBgn0037678	CG16749	0.000491	-3.24385	-1.68133	-1.22346	-7.98789	-4.59124	11			endopeptidase
143340_f_at	FBgn0003357	Ser99Db	0.000491	-2.27763	-1.69073	-1.46203	-5.8387	-3.07562	11	Serine protease 2	serine endopeptidase	serine-type endopeptidase
143338_f_at	FBgn0003356	Ser99Da	0.000491	-2.46587	-1.81299	-1.39655	-6.6677	-3.04142	11	Serine protease 1	serine endopeptidase	serine carboxypeptidase
147014_at	FBgn0043470	CG12350	0.0010205	-1.94133	-1.63277	-1.05028	-4.42683	-2.987	11		serine-type endopeptidase	endopeptidase
146050_at	FBgn0032069	CG9468	0.0005825	-2.05355	-1.1522	1.30137	-5.89256	-2.77735	11		lysosomal acid alpha-mannosidase-like	enzyme
147093_at	FBgn0033733	CG8834	0.000552	-1.10858	1.10105	1.02172	-2.53091	-2.69796	11		luciferase-like	enzyme
152176_at	FBgn0040060	yip7	0.000613	-2.20302	-1.75164	-1.26236	-5.14714	-2.61924	11
146017_at	FBgn0032008	CG14277	0.004203	-1.22401	-1.39677	-1.06169	-2.22962	-2.59735	11
150192_at	FBgn0038701	CG18493	0.00061975	-2.06658	-1.58575	1.0384	-4.89844	-2.45767	11
142147_at	FBgn0032068	CG9466	0.0021735	-1.97833	-1.65655	1.68367	-7.18785	-2.37114	11		lysosomal acid alpha-mannosidase-like	enzyme
148251_at	FBgn0035661	CG10477	0.0005215	-1.26004	-1.22195	1.20235	-4.73378	-2.33031	11		serine-type endopeptidase	endopeptidase
147235_at	FBgn0033999	CG8093	0.0063545	-1.68369	-1.20002	1.03494	-2.27457	-2.29773	11		triacylglycerol lipase-like	enzyme
147550_at	FBgn0034515	CG13428	0.000491	-1.69148	-1.4256	-1.00097	-2.5123	-2.23325	11
143602_at	FBgn0010357	&bgr;Try	0.000491	-1.5387	-1.29698	-1.60395	-3.99538	-2.11179	11	betaTrypsin	trypsin	trypsin ; EC:3.4.21.4
143604_r_at	FBgn0010359	&ggr;Try	0.00342025	-1.73401	-1.49186	-1.51824	-3.76854	-1.88198	11	gammaTrypsin	trypsin	trypsin ; EC:3.4.21.4
150699_at	FBgn0039471	CG6295	0.0011605	-5.41002	-3.70208	-5.45229	-89.8271	-1.87271	11		triacylglycerol lipase	enzyme
150191_at	FBgn0038700	CG3734	0.00081775	-1.61659	-1.40601	-1.00529	-2.69276	-1.81202	11			peptidase
143339_i_at	FBgn0003357	Ser99Db	0.001109	-1.58634	-1.41884	-1.36985	-3.32857	-1.71827	11	Serine protease 2	serine endopeptidase	serine-type endopeptidase
143243_at	FBgn0002571	LvpL	0.0027085	-1.29972	-1.05607	1.47476	-24.5838	-1.7148	11	Larval visceral protein L	alpha-glucosidase	alpha-glucosidase ; EC:3.2.1.20
145202_at	FBgn0030775	CG9673	0.00210025	-1.31201	-1.02813	1.11484	-1.75836	-1.67557	11			endopeptidase
142953_at	FBgn0030774	CG9675	0.0005215	-1.34804	-1.17726	-1.10785	-2.12899	-1.54779	11			endopeptidase
148801_at	FBgn0036496	CG7804	0.00107825	1.05321	-1.12768	-1.02279	1.61251	-1.53862	12			RNA binding
143469_at	FBgn0004430	LysS	0.0878625	1.68071	1.31621	1.48856	1.5566	-1.5933	13	Lysozyme S	lysozyme S	lysozyme ; EC:3.2.1.17
150206_at	FBgn0038718	CG17752	0.00097175	1.79772	1.16139	-1.29682	1.68887	-1.5303	14		organic cation transporter-like	transporter
141607_at	FBgn0024988	EG:131F2.2	0.0144493	2.20856	1.25464	1.29243	1.25804	-1.53503	15			enzyme
144791_at	FBgn0030190	CG2908	0.0150727	1.86084	1.21863	1.42536	1.22791	-1.66138	16			ligand binding or carrier
147028_i_at	FBgn0050035	CG7801	0.000244	-1.41302	-1.1567	1.05785	1.26402	1.59209	3		glucose transporter	transporter
152026_at	FBgn0027584	BcDNA:GH05	0.0512522	-2.79248	-2.40589	1.38125	2.07091	5.8362	3			enzyme
151076_at	FBgn0040588	CG13841	0.050772	-1.5255	1.08772	1.25047	1.1114	1.52823	4
142206_s_at	FBgn0039613	CG14527	0.0005215	-2.7634	-1.62986	-1.02266	1.00982	1.5721	4			endopeptidase
143958_at	FBgn0022355	Transferri	0.000491	-2.03511	-1.35437	1.32855	1.07032	1.60238	4	Transferrin	transferrin	ferric iron binding
141360_at	FBgn0036659	CG9701	0.00063475	-2.13814	-1.29612	-1.03615	-1.12085	1.72598	4		beta-glucosidase-like	ion channel
145728_at	FBgn0031558	CG16704	0.00104225	-2.06976	-1.67094	1.20297	-1.01404	1.81817	4
145970_at	FBgn0041182	CG18589	0.00314025	-1.46064	-1.19533	1.25135	1.0658	1.94217	4
151209_at	FBgn0040734	CG15065	0.000491	-1.81942	-1.81908	1.07839	1.08501	2.3637	4
146180_at	FBgn0032281	CG17107	0.00111925	-1.98274	1.22815	1.31419	-1.0762	2.63363	4
143061_at	FBgn0000047	Act88F	0.000491	-1.54256	-1.17626	-1.07319	1.03177	3.16083	4	Actin 88F	actin, indirect flight muscle	muscle motor protein
149794_at	FBgn0038074	CG6188	0.000491	-1.57486	-1.10242	1.0521	1.06087	3.98139	4
151069_at	FBgn0040582	CG5791	0.0008075	-3.1803	-2.06753	1.3163	1.17767	4.08606	4
142657_at	FBgn0043578	CG9681	0.00620575	-5.26044	-2.93412	1.50254	1.69366	4.2266	4		peptidoglycan recognition protein-like	defense/immunity protein
151433_at	FBgn0040972	CG16978	0.0104325	-2.24153	-1.44534	-1.19486	-1.2207	1.51031	5
151901_at	FBgn0025878	wrapper	0.0944757	-2.44677	-1.37447	-1.46913	-1.29893	1.55486	5	Saccharomyces cerevisiae UAS construct a of Noordermeer		cell adhesion
150335_at	FBgn0038914	CG17820	0.003459	-8.0251	-6.19655	-2.403	1.04186	2.24378	5
147514_at	FBgn0034468	CG11797	0.000552	-2.5545	-1.76901	-1.2729	-1.26338	2.76913	5
147043_at	FBgn0033659	Damm	0.00081575	-2.05646	-1.95686	-1.57599	-1.19978	1.51644	6	Death Associated Molecule related to Mch2	caspase	caspase ; EC:3.4.22.-
149491_at	FBgn0037577	CG7443	0.0928985	-1.48464	-6.14251	-1.24385	-1.22058	1.58988	7
143470_at	FBgn0004431	LysX	0.0005215	-1.60517	-1.42145	-1.06829	-1.55351	1.55706	8	Lysozyme X	lysozyme X	lysozyme ; EC:3.2.1.17
147320_at	FBgn0034143	CG8303	0.00280925	-1.99447	-1.45352	-1.37596	-1.3083	1.52727	9
143147_at	FBgn0000565	Eip71CD	0.00321525	-1.75136	-1.00258	-1.48079	-1.22667	1.60552	9	Ecdysone-induced protein 28/29kD	protein-methionine-S-oxide reductase-like	protein-methionine-S-oxide reductase ; EC:1.8.4.6 | inferred from sequence similarity
145684_at	FBgn0031489	CG17224	0.000491	-1.59266	-1.35243	-1.11341	-1.36627	1.62752	9			enzyme
149964_at	FBgn0038346	CG14872	0.0005215	-1.16474	1.119	-1.13904	-1.70432	1.54691	11
146014_at	FBgn0032002	CG8353	0.000521	-1.2826	-1.29462	-1.18926	-2.44452	2.04567	11		cytidine deaminase-like	enzyme
152122_at	FBgn0034296	CG10912	0.000491	1.09567	1.16389	-1.09436	-3.31769	2.49815	11
147128_r_at	FBgn0033789	CG13324	0.0008245	-1.26381	-1.13037	-1.23222	-2.06825	2.59045	11
154671_at	FBgn0039094	CG10184	0.00185275	-1.25859	-1.02231	1.11415	2.40498	1.64082	12		threonine aldolase-like	enzyme
147151_at	FBgn0033835	CG18279	0.00090725	-1.10974	1.025	1.78317	1.17799	3.19319	12
141374_at	FBgn0012042	AttA	0.005851	1.33623	-1.15162	1.42303	2.9274	4.7156	12	Attacin-A	attacin	antibacterial response protein
147220_s_at	FBgn0041581	CG18372	0.000944	1.40218	1.00174	1.87687	3.42421	5.97622	12
154332_at	FBgn0039541	CG12876	0.000853	2.03417	1.79522	1.37527	1.50135	1.50543	13			enzyme
152734_at	FBgn0028940	Cyp28a5	0.00447825	4.70429	3.54735	1.98174	5.10488	1.51605	13		cytochrome P450, CYP28A5	cytochrome P45 ; EC:1.14.14.1 | inferred from sequence similarity
149756_at	FBgn0010038	GstD21	0.0138055	17.8338	12.9299	6.52738	8.3041	1.53189	13
141701_at	FBgn0033205	CG2064	0.0931605	5.96021	4.53593	2.17861	3.67814	1.58265	13			enzyme
149855_at	FBgn0038172	Adgf-D	0.00063475	1.09673	1.39046	1.75621	1.14197	1.58424	13		secretory component-like
145206_at	FBgn0030782	CG18358	0.0128702	1.77096	1.43581	1.41718	1.22031	1.81929	13
150318_at	FBgn0038893	CG6353	0.0458522	2.03922	1.69061	1.48648	1.80307	1.87122	13
142756_at	FBgn0030263	CG2076	0.000491	1.42618	1.65193	1.23782	1.23119	1.93811	13
152368_at	FBgn0038465	CG8913	0.00077025	1.64825	1.50591	1.38879	1.2978	1.96115	13			enzyme
149759_at	FBgn0010041	GstD24	0.003028	6.64043	5.17118	4.11296	2.69557	2.11071	13
146708_at	FBgn0029507	Tsp42Ed	0.0005215	2.35998	1.85194	1.37266	1.41069	2.2574	13
144521_at	FBgn0029766	CG15784	0.000733	3.38754	3.29033	1.65065	1.94625	2.89692	13
143401_at	FBgn0003961	Uro	0.00287725	1.66958	1.04958	-1.27272	1.9662	1.59188	14	Urate oxidase	urate oxidase	urate oxidase ; EC:1.7.3.3
149679_at	FBgn0037883	CG14701	0.00075675	1.29686	1.07584	1.19671	1.9029	1.60655	14
153336_at	FBgn0002069	Aats-asp	0.00072475	2.65251	2.00208	1.14699	1.98234	1.53183	15	Aspartyl-tRNA synthetase	aspartate--tRNA ligase	aspartate--tRNA ligase ; EC:6.1.1.12
143039_at	FBgn0028411	Nxt1	0.006562	1.57898	1.1805	-1.05599	1.44543	1.53243	15
155151_at	FBgn0034312	CG10916	0.0008985	3.12318	2.10284	1.28252	1.43434	1.56151	15
152618_at	FBgn0033134	Tsp42El	0.002155	1.48752	1.54393	1.02851	1.18249	1.563	15	Tetraspanin 42El	tetraspanin
141661_at	FBgn0010278	Ssrp	0.00396275	1.6055	1.33803	1.11085	1.24003	1.60134	15	Structure specific recognition protein	structure specific recognition protein	single-stranded DNA binding
154318_at	FBgn0033304	Cyp6a13	0.00055875	1.53981	1.27825	1.04101	1.13392	1.60957	15		cytochrome P450, CYP6A13	cytochrome P45
152056_at	FBgn0003231	ref(2)P	0.0007025	2.43607	2.06041	1.08071	1.3631	1.6286	15	refractory to sigma P
146004_at	FBgn0031977	CG7380	0.001908	1.84816	1.38641	1.06553	1.37963	1.64255	15
153798_at	FBgn0035715	CG10103	0.000871	1.88323	1.5956	-1.04144	1.25742	1.67122	15			transcription factor
143201_at	FBgn0001258	ImpL3	0.0085225	8.05156	6.96701	1.50826	2.53336	1.88195	15	Ecdysone-inducible gene L3	L-lactate dehydrogenase	L-lactate dehydrogenase ; EC:1.1.1.27
148662_at	FBgn0036290	CG10638	0.000613	1.53432	1.30721	1.18063	1.16954	1.92521	15		aldehyde reductase-like	enzyme
153930_at	FBgn0034354	CG5224	0.048172	3.80846	2.75578	1.48258	2.50389	1.9782	15			enzyme
141353_at	FBgn0038299	CG6687	0.001415	3.20236	2.15817	1.25473	1.64434	2.56072	15		serpin	serpin
147685_at	FBgn0034741	CG4269	0.0020815	2.23705	2.04446	-1.06961	1.91234	2.6648	15
147951_at	FBgn0035176	CG13905	0.018968	3.07346	1.60218	1.13838	1.72156	4.08887	15
151036_f_at	FBgn0051354	CG5834	0.307035	3.95552	2.97345	1.77934	1.90969	6.61111	15
141257_at	FBgn0001142	Gs1	0.00093775	2.31004	2.2141	1.57357	-1.08689	1.50583	16	Glutamine synthetase 1	mitochondrial glutamate-ammonia ligase	glutamate--ammonia ligase ; EC:6.3.1.2 | inferred from direct assay
154916_at	FBgn0034431	ORF1	0.000552	2.26351	2.11193	1.39147	1.0755	1.51922	16			transcription factor
151429_at	FBgn0040968	CG14933	0.00095075	1.62412	1.40454	1.22482	1.10397	1.52606	16
148639_at	FBgn0036262	CG6910	0.000672	2.64737	2.17799	2.14192	-1.07084	1.54736	16
152351_at	FBgn0035950	CG5288	0.00099925	1.63183	1.68203	1.78458	1.07844	1.55194	16			enzyme
152078_at	FBgn0031824	CG9547	0.0587155	2.72065	3.54953	2.98303	-1.06239	1.55905	16		glutaryl-CoA dehydrogenase-like	enzyme
154259_at	FBgn0028990	serpin-27A	0.00555675	1.59096	1.5122	1.41802	1.06308	1.5607	16
147319_at	FBgn0034140	CG8317	0.0052075	1.89119	1.70434	1.54531	1.06146	1.59124	16
143802_at	FBgn0015351	CG14906	0.004098	2.00939	1.80401	1.69164	1.23321	1.59392	16
153046_at	FBgn0014031	Spat	0.000733	2.09288	1.76302	2.00068	1.16345	1.75661	16	Serine pyruvate aminotransferase	mitochondrial serine-pyruvate aminotransferase-like	serine-pyruvate aminotransferase ; EC:2.6.1.51
153434_at	FBgn0001208	Hn	0.000491	1.72595	1.61837	1.47328	1.15323	1.95242	16	Henna	phenylalanine 4-monooxygenase	phenylalanine 4-monooxygenase ; EC:1.14.16.1
142545_at	FBgn0010173	RpA-70	0.0008405	1.61542	1.51253	1.24578	1.13392	2.05773	16	Replication Protein A 7	replication protein A 70	single-stranded DNA binding
153428_at	FBgn0020513	ade5	0.000491	2.13293	1.74789	1.53614	1.1445	2.16907	16		phosphoribosylaminoimidazole carboxylase	phosphoribosylaminoimidazole carboxylase ; EC:4.1.1.21
153150_at	FBgn0014427	ESTS:39C10	0.00066525	2.3559	2.04514	1.79117	1.14274	2.21513	16
152669_at	FBgn0020385	pug	0.000491	2.47778	2.4944	2.75369	-1.03035	2.33675	16	pugilist		formate--tetrahydrofolate ligase ; EC:6.3.4.3
144561_at	FBgn0029823	CG3011	0.00557	2.70204	2.91654	1.97856	-1.04841	2.43786	16		glycine hydroxymethyltransferase	enzyme
146257_at	FBgn0032382	CG14935	0.001941	2.44929	1.85508	1.60516	1.30621	2.48388	16		maltase 2-like	enzyme
153144_at	FBgn0014455	Ahcy13	0.0016655	1.89856	1.69659	1.53259	1.13247	2.56837	16	Adenosylhomocysteinase at 13	adenosylhomocysteinase	adenosylhomocysteinase ; EC:3.3.1.1
143062_at	FBgn0000053	ade3	0.0013885	9.86953	7.93945	4.63508	1.37905	2.74855	16	adenosine 3	phosphoribosylamine--glycine ligase	phosphoribosylamine--glycine ligase ; EC:6.3.4.13
150041_at	FBgn0038467	CG3590	0.0268733	2.74888	2.19334	1.97501	1.15426	2.79961	16			enzyme
148484_at	FBgn0036030	CG6767	0.0019035	3.2501	2.80064	2.47443	1.34836	3.44129	16			ribose-phosphate pyrophosphokinase
153761_at	FBgn0039241	CG11089	0.005012	7.63473	6.59757	3.16009	1.25658	3.53682	16
150682_at	FBgn0039452	CG14245	0.0005215	3.79679	3.71141	2.80152	1.11751	5.29948	16
141483_at	FBgn0038661	CG17836	0.00058925	2.2036	2.18134	1.12361	1.10586	1.50782	17
142479_at	FBgn0034342	CG17533	0.00133325	4.586	3.21711	1.11694	-1.02681	1.52902	17			enzyme
145230_at	FBgn0030821	CG5010	0.000613	2.09779	2.30363	1.01478	1.12285	1.53227	17
145647_at	FBgn0031432	Cyp309a1	0.0005215	3.2546	2.80201	1.44096	1.20925	1.58991	17		cytochrome P450, CYP309A1	cytochrome P45
152721_at	FBgn0020416	Idgf1	0.0066025	2.53932	1.69583	1.36304	1.15649	1.63582	17	Imaginal Disc Growth Factor 1	imaginal disc growth factor 1	imaginal disc growth factor
151972_at	FBgn0030679	CG8206	0.000491	1.99545	1.99669	1.2023	-1.06632	1.67911	17
144790_at	FBgn0030189	CG2909	0.0352278	3.09978	2.65689	1.11452	1.37835	1.71988	17
149222_at	FBgn0037151	CG7130	0.00321875	5.30447	3.17503	-1.00374	1.35688	1.72441	17			chaperone
142836_at	FBgn0001223	Hsp22	0.006681	4.90184	3.21359	1.28011	1.48376	1.80672	17	Heat shock protein 22	heat shock protein 22 kD	heat shock protein
146559_at	FBgn0032897	CG9336	0.000491	1.66111	1.42434	1.194	1.01888	1.91615	17
147197_at	FBgn0033928	CG13941	0.127232	2.5956	2.19595	1.11344	1.17007	2.03453	17			signal transduction
148108_at	FBgn0035444	CG12012	0.00210025	1.64346	1.47103	1.05471	1.06402	2.05857	17
146285_at	FBgn0043841	CG15493	0.001748	1.77901	1.48418	1.09524	-1.06312	2.11351	17
151834_at	FBgn0052130	CG10745	0.00078825	1.75745	1.54637	1.15066	1.00643	2.12898	17
144724_at	FBgn0030079	CG7267	0.0005215	1.75576	1.29892	1.01506	1.11701	2.1303	17
152183_at	FBgn0036627	CG4680	0.00834475	1.63124	1.88089	1.1474	-1.11743	2.27737	17
154184_at	FBgn0023129	aay	0.0005825	3.7073	2.41443	1.1628	1.41216	2.32976	17	astray	phosphoserine phosphatase-like	phosphoserine phosphatase ; EC:3.1.3.3 | inferred from sequence similarity
152709_at	FBgn0041194	CG10078	0.000748	1.89066	1.51138	1.19943	-1.02848	2.34163	17		amidophosphoribosyltransferase-like	enzyme
153122_at	FBgn0000052	ade2	0.00090825	5.12903	3.19154	1.86291	-1.16367	2.88228	17	adenosine 2		phosphoribosylformylglycinamidine synthase ; EC:6.3.5.3
152598_at	FBgn0034335	Gst3	0.095089	9.75831	5.89266	1.28201	1.31113	3.6248	17		glutathione transferase	glutathione transferase ; EC:2.5.1.18 | inferred from direct assay
151767_at	FBgn0010222	Nmdmc	0.0208905	13.3729	8.84821	2.53832	1.62508	3.78055	17	NAD-dependent methylenetetrahydrofolate dehydrogenase	NAD-dependent methylenetetrahydrofolate dehydrogenase	methenyltetrahydrofolate cyclohydrolase ; EC:3.5.4.9
149782_at	FBgn0013279	CG6489	0.257999	27.4605	16.192	1.45129	1.65336	4.38021	17			chaperone
143197_at	FBgn0001230	Hsp68	0.0005215	3.99438	2.47954	1.13294	1.06828	4.97103	17	Heat shock protein 68	heat shock protein 68kD	heat shock protein
153731_at	FBgn0001225	Hsp26	0.0016075	3.28697	2.78344	1.06369	-1.01325	5.61501	17	Heat shock protein 26	heat shock protein 26 kD	heat shock protein
146991_at	FBgn0033593	CG9080	0.001188	3.3836	3.41674	1.06625	1.37707	7.88933	17
150193_at	FBgn0038702	CG3739	0.000552	1.16414	1.39859	1.85047	-5.02306	-4.13283	18			peptidase
142139_at	FBgn0040349	EG:BACR7A4	0.000552	1.10829	1.2657	1.74948	-1.26755	1.51498	18
145975_at	FBgn0031937	CG13795	0.0005215	1.14776	1.2278	1.93993	1.08798	1.5405	18			neurotransmitter transporter
152148_at	FBgn0028921	BG:DS00941	0.004044	1.66587	1.51129	1.31205	-1.31702	1.54201	18
149722_at	FBgn0037973	CG18547	0.00107575	3.12732	2.86851	1.72844	-1.80551	1.62892	18
151927_at	FBgn0036619	CG4784	0.00177	1.50319	1.78099	1.55823	-1.13558	1.66233	18		cuticle protein	structural protein
148258_at	FBgn0035672	CG6600	0.340845	1.91592	1.32337	1.68046	-2.36511	1.66544	18		organic cation transporter-like	transporter
145547_r_at	FBgn0031277	CG13947	0.000552	-1.20923	-1.05516	2.64453	-1.14486	2.42624	18
145546_i_at	FBgn0031277	CG13947	0.000244	-1.16181	1.05784	2.76738	-1.01621	2.8929	18
149518_at	FBgn0037612	CG8112	0.0140205	2.14879	2.05879	1.8567	-1.27042	2.98565	18			sterol O-acyltransferase
147022_at	FBgn0040503	CG7763	0.360785	3.4848	3.63381	3.9411	-1.15614	3.07339	18		C-type lectin-like	ligand binding or carrier
145732_at	FBgn0031562	CG3604	0.0626918	1.85722	1.19266	1.28462	-1.20433	1.53259	19		trypsin inhibitor-like	enzyme inhibitor
153963_at	FBgn0035114	CG16971	0.0022195	1.72984	1.2859	-1.04443	-1.07753	1.58302	19
153583_at	FBgn0001224	Hsp23	0.00379425	3.19426	2.32926	1.03691	-1.57407	1.86339	19	Heat shock protein 23	heat shock protein 23 kD	heat shock protein
153307_at	FBgn0001226	Hsp27	0.00145425	1.78205	1.63438	1.10129	-1.24842	2.59935	19	Heat shock protein 27	heat shock protein 27 kD	heat shock protein
141426_at	FBgn0036996	CG5932	0.236655	-9.90884	-13.6663	-1.98821	-6.57236	-7.73284			triacylglycerol lipase-like	enzyme
152226_at	FBgn0002865	Mst98Ca	0.0009165	1.13048	1.30023	1.01163	1.04279	-5.91991		Male-specific RNA 98Ca
146826_at	FBgn0033319	CG8579	0.456376	-3.70569	-3.19202	-1.66281	-2.47671	-4.78118			serine protease-like	endopeptidase
152726_at	FBgn0033271	CG8708	0.001304	-1.3204	-1.02228	1.36333	-1.20982	-3.64478
151538_s_at	FBgn0016724	RfaBp	0.0005215	-1.1487	-1.11554	1.27676	-1.07404	-3.39416		Retinoid- and fatty-acid binding protein	retinoid fatty acid binding glycoprotein	fatty acid binding
151955_at	FBgn0000165	Bc	0.0578162	-1.56326	-1.1082	-1.01808	1.36458	-3.29044		Black cells	monophenol oxidase	monophenol monooxygenase ; EC:1.14.18.1 | inferred from sequence similarity
143984_at	FBgn0023415	Acp32CD	0.0005215	1.12068	-1.03647	-1.15359	-1.1012	-3.2769		Accessory gland-specific peptide 32CD
148143_at	FBgn0035491	CG11591	0.0008585	1.0786	-1.02882	-1.23364	-1.00455	-3.19325
152065_at	FBgn0034144	CG5089	0.000491	1.03151	-1.02759	-1.03151	1.08488	-3.08099
153008_at	FBgn0038922	CG6439	0.001131	-1.19126	-1.09754	-1.09864	-1.04411	-3.05614			isocitrate dehydrogenase [NAD] subunit	enzyme
152849_at	FBgn0040093	CG1656	0.000491	1.07722	1.3977	-1.0678	-1.301	-2.93454			lectin-like	ligand binding or carrier
148360_at	FBgn0035817	CG7409	0.0008395	-1.31567	-1.21775	1.01684	1.159	-2.87063			heat shock protein 27-like	chaperone
152144_at	FBgn0033287	CG8701	0.000491	1.08233	1.01497	-1.01465	1.01736	-2.82844
146793_at	FBgn0033274	CG14757	0.0056085	-1.15941	-1.03132	-1.11295	-1.12219	-2.8059
147120_at	FBgn0033776	CG17575	0.0005215	1.09034	1.12202	1.02727	1.06348	-2.80567
146902_at	FBgn0040092	CG1652	0.0005825	1.1265	1.33411	-1.18398	-1.01819	-2.76981				cell adhesion
150372_at	FBgn0038978	CG7045	0.000491	1.12685	-1.02009	-1.01994	1.00346	-2.7391				DNA binding
150503_at	FBgn0046281	CG13612	0.000491	1.11396	1.01422	-1.00416	1.13667	-2.65745
149677_s_at	FBgn0037879	CG5106	0.000491	1.1321	1.17572	1.18473	1.206	-2.6441
142321_at	FBgn0030277	CG1394	0.000491	1.12108	1.20647	-1.03638	-1.01726	-2.58008
142807_at	FBgn0040994	CG17567	0.000491	-1.04339	-1.18425	-1.06086	1.00193	-2.57419
145838_at	FBgn0031728	CG7235	0.000491	1.0455	-1.12818	-1.1192	-1.00347	-2.55699			heat shock protein 60-like	chaperone
151926_at	FBgn0039348	CG4673	0.000491	-1.22593	1.03599	1.24773	-1.20345	-2.55582				structural protein
145852_at	FBgn0031746	CG9029	0.000491	1.13883	1.02805	-1.01438	1.02812	-2.51273
151443_at	FBgn0045827	CG13245	0.001009	1.14389	-1.0218	-1.05302	1.066	-2.48766
143436_at	FBgn0004175	Mst84Dd	0.000613	1.14953	-1.37394	-1.28208	1.00815	-2.48702		Male-specific RNA 84Dd
147760_at	FBgn0034840	CG3124	0.00097175	1.07963	-1.28181	-1.13513	-1.13878	-2.48422
150467_at	FBgn0039112	CG10219	0.00058925	-1.21841	1.02902	1.10866	1.02084	-2.46695				succinate dehydrogenase
151765_at	FBgn0051624	CG17401	0.0005215	1.0797	-1.14877	-1.07561	1.05971	-2.45246				transcription factor
145983_at	FBgn0031946	CG7164	0.00443975	-1.02617	1.14039	1.05108	1.18074	-2.45065
150113_at	FBgn0038565	CG7794	0.000871	1.19758	1.09883	-1.10561	-1.08672	-2.4464			tubulin	cytoskeletal structural protein
152805_at	FBgn0028870	BG:DS06874	0.000491	1.07632	1.2418	1.01082	-1.02167	-2.44031
150595_at	FBgn0039345	CG12250	0.000491	1.02728	-1.11898	-1.06257	1.17175	-2.43568
141339_at	FBgn0011823	Pen	0.0005825	1.18044	1.05429	-1.07216	1.07415	-2.42557		Pendulin	importin, alpha2-subunit	protein carrier
152322_at	FBgn0035198	CG9133	0.0005215	1.09916	-1.01012	-1.12548	1.03636	-2.42072
151563_at	FBgn0052705	CG12136	0.00183675	1.07315	1.26532	1.02816	-1.05175	-2.40281
142391_at	FBgn0031859	CG17377	0.000491	1.1458	1.20244	-1.06147	1.04759	-2.39067
146940_at	FBgn0033512	CG12902	0.00077025	-1.07363	-1.27919	-1.07808	-1.03496	-2.34158
154195_at	FBgn0014028	SdhB	0.000491	-1.42421	1.0459	1.12785	-1.10226	-2.33604		Succinate dehydrogenase B	succinate dehydrogenase-(ubiquinone), iron protein	succinate dehydrogenase-(ubiquinone) ; EC:1.3.5.1
149911_at	FBgn0038248	CG7886	0.0005825	1.08694	-1.07582	1.03642	-1.01799	-2.33318				signal transduction
146834_at	FBgn0033330	CG8746	0.00066525	-1.05973	-1.06282	-1.06874	-1.09441	-2.31165
152031_at	FBgn0011244	CG2830	0.000491	1.11909	1.01445	-1.06357	-1.08025	-2.28842
149981_at	FBgn0038373	CG4546	0.000491	1.00262	1.0364	1.00341	-1.12215	-2.26924			arginine kinase-like	enzyme
143432_at	FBgn0004171	Mst98Cb	0.0010545	1.19425	1.05051	-1.01125	1.06699	-2.2597		Male-specific RNA 98Cb
149873_at	FBgn0038200	CG9920	0.00061975	1.27387	1.01533	-1.04756	1.11831	-2.25547			heat shock protein 1, 10 kD (chaperonin 10)	chaperone
148479_at	FBgn0036023	CG18179	0.210306	-2.57833	-3.46169	-1.08962	-4.35757	-2.25507
153024_at	FBgn0004551	Ca-P60A	0.000491	-1.06058	-1.01273	1.01338	1.23013	-2.24316		Calcium ATPase at 6A	calcium-transporting ATPase, sarco/endoplasmic reticulum type	calcium-transporting ATPase ; EC:3.6.1.38
147215_at	FBgn0033954	CG12860	0.000491	-1.00874	-1.00981	-1.00359	-1.09068	-2.18798
148511_at	FBgn0036072	CG6628	0.0010365	1.1761	1.27449	1.22229	1.15624	-2.18331
152646_at	FBgn0034816	CG3085	0.000613	1.11089	1.20485	-1.01513	1.00953	-2.16564				motor
152540_at	FBgn0031248	CG11912	0.480856	-2.85021	1.01728	1.70014	-2.68064	-2.16096			mid-gut serine protease-like	endopeptidase
148952_at	FBgn0036723	CG12229	0.000762	-1.07553	-1.12475	-1.10234	-1.04835	-2.1589				enzyme
152389_at	FBgn0038208	CG14355	0.00060425	1.03453	-1.03906	-1.152	-1.0433	-2.153
151867_at	FBgn0037915	CG6790	0.00061975	-1.03296	1.03665	1.05221	-1.01534	-2.1395
143115_at	FBgn0000409	Cyt-c-p	0.00081575	-1.27882	-1.31324	-1.07745	-1.04214	-2.13555		Cytochrome c proximal	cytochrome c	electron transfer
142336_at	FBgn0037064	CG9389	0.000491	1.02663	-1.09786	-1.04766	-1.02593	-2.11899
142327_at	FBgn0032520	CG10859	0.0005215	1.25747	1.14102	-1.08156	1.02928	-2.10708			dynein intermediate chain	motor
146802_at	FBgn0033283	CG11635	0.0132877	1.0586	1.33018	-1.11115	1.03274	-2.0964
144331_at	FBgn0028949	BG:BACR44L	0.186774	1.09018	1.33252	1.55258	-1.05539	-2.09523			astacin-like	metalloendopeptidase
143435_at	FBgn0004174	Mst84Dc	0.000552	1.0961	-1.08729	1.01653	1.0243	-2.095		Male-specific RNA 84Dc
144491_at	FBgn0029725	CG2871	0.00075775	1.0229	-1.25121	-1.32767	1.04765	-2.08613				motor
152842_at	FBgn0036687	CG6652	0.000794	1.18876	1.0439	1.17765	-1.1709	-2.07915				motor
143434_at	FBgn0004173	Mst84Db	0.00058925	1.21597	-1.08675	1.08306	1.11556	-2.07532		Male-specific RNA 84Db
145587_at	FBgn0031347	CG10869	0.00090825	-1.05115	-1.01486	-1.07269	-1.04111	-2.07249				motor
142155_at	FBgn0030050	CG12111	0.00186825	-1.12787	-1.11934	-1.10114	-1.02118	-2.06129			C-type lectin-like	ligand binding or carrier
143637_at	FBgn0011206	bol	0.0008075	-1.02387	-1.14287	1.01281	1.15548	-2.05729		boule		RNA binding
152130_at	FBgn0034132	CG4439	0.000491	1.05001	1.0602	-1.01361	1.14402	-2.05355			cytosol aminopeptidase	peptidase
151334_at	FBgn0040859	CG11358	0.00061975	1.035	-1.30968	-1.18454	1.06312	-2.05135
142689_at	FBgn0034979	CG13569	0.0111153	1.12201	1.34568	1.37455	1.33545	-2.04806
144859_at	FBgn0030283	CG15198	0.0015935	1.12751	1.09514	1.23874	1.26926	-2.04637
149073_at	FBgn0036905	CG14101	0.000491	-1.0351	-1.11751	-1.36292	-1.02233	-2.04581
147290_at	FBgn0034097	CG3687	0.00305525	-1.03788	-1.01285	-1.06504	1.09575	-2.03884
141319_at	FBgn0026141	Cdlc2	0.00061975	-1.00004	-1.06302	1.06591	1.08624	-2.03824		Cytoplasmic dynein light chain 2	cytoplasmic dynein light chain 2	motor
152645_at	FBgn0031690	CG7742	0.0005215	-1.04491	1.01617	1.01575	-1.06063	-2.02975
147214_at	FBgn0033953	CG12861	0.000491	1.19086	1.0271	1.07318	1.04443	-2.02827
144854_at	FBgn0030278	CG15200	0.0023555	1.07991	-1.14279	-1.12312	-1.11809	-2.02684
141213_at	FBgn0033728	CG8505	0.00178175	1.23708	1.23376	-1.94514	1.19244	-2.02407			cuticle protein-like	structural protein
153348_at	FBgn0035600	CG4769	0.000491	-1.36077	-1.17589	1.04106	-1.0862	-2.0148			cytochrome c1-like	electron transfer
152359_at	FBgn0031724	CG18266	0.00090725	-1.0338	-1.41334	-1.13647	1.08206	-2.00938
152380_at	FBgn0031129	CG1324	0.0011765	-1.01866	-1.07101	-1.07756	1.07903	-2.0093
152983_at	FBgn0038762	CG4836	0.000613	1.13407	1.04649	-1.07392	-1.02639	-2.00501				enzyme
149449_at	FBgn0037506	CG1287	0.000491	-1.09035	-1.07357	-1.11376	-1.22145	-2.00471
152307_r_at	FBgn0043825	CG18284	0.0007025	-1.34636	-1.65146	-1.07372	1.23743	-1.99737
149188_at	FBgn0037097	CG7181	0.000491	-1.48276	-1.36679	-1.0663	-1.0478	-1.99633
141709_i_at	FBgn0003885	&agr;Tub84	0.001953	-1.13185	-1.01034	-1.07801	-1.12325	-1.99272		alphaTubulin84D	alpha-tubulin	cytoskeletal structural protein
152333_at	FBgn0003435	sm	0.000672	1.03716	-1.07729	-1.12574	1.01665	-1.99201		smooth		ribonucleoprotein
146186_at	FBgn0032291	CG17118	0.0006875	-1.12086	-1.21156	-1.04103	-1.02921	-1.99174			transcription factor IIB	transcription factor
153078_at	FBgn0011270	CG17645	0.000491	-1.03503	-1.06864	-1.16808	-1.02942	-1.9875				enzyme
151375_at	FBgn0040904	CG15577	0.000748	-1.02289	-1.0921	-1.10012	-1.14678	-1.98215
152383_at	FBgn0000116	Argk	0.000491	-1.34336	-1.20761	-1.04982	1.04129	-1.98112		Arginine kinase	arginine kinase	arginine kinase ; EC:2.7.3.3
152447_at	FBgn0034134	CG4750	0.0007785	1.06428	1.04499	-1.01104	1.02762	-1.97595				peptidase
152712_at	FBgn0032371	CG4983	0.0007785	-1.0043	-1.0595	-1.04465	-1.06252	-1.97171				DNA repair protein
145370_at	FBgn0031024	CG12233	0.000491	-1.24145	1.05002	-1.04419	-1.05777	-1.96863				enzyme
152477_at	FBgn0052548	CG6306	0.000613	-1.00284	1.16238	-1.12742	-1.05538	-1.96537
144105_at	FBgn0025839	EG:152A3.7	0.0005215	-1.24311	-1.14711	-1.09382	-1.15666	-1.96023			NADH dehydrogenase (ubiquinone) subunit-B14.5A-like
150094_at	FBgn0038539	CG12334	0.0005825	1.09849	-1.15138	1.06569	1.09806	-1.95967
144219_at	FBgn0001989	BG:DS09217	0.000491	-1.42929	-1.17549	-1.04595	-1.17097	-1.95229
148442_at	FBgn0035957	CG5144	0.000491	1.10718	1.00182	-1.0677	-1.02845	-1.95121			arginine kinase-like	enzyme
153058_at	FBgn0030814	CG4955	0.0136565	1.00311	1.12336	1.06113	1.06872	-1.94903				RNA binding
144221_at	FBgn0028513	BG:DS07660	0.000491	1.0779	-1.29197	-1.17135	-1.06792	-1.94901			sodium/phosphate cotransporter	sodium/phosphate cotransporter
146247_at	FBgn0032370	CG12307	0.0005215	1.04769	-1.06985	-1.24711	-1.24982	-1.94641
148919_at	FBgn0036669	CG13030	0.000491	1.06911	1.03365	-1.11256	-1.02035	-1.94463				apoptosis inhibitor
144293_at	FBgn0028892	BG:DS03023	0.00060425	-1.0341	-1.07308	-1.12908	1.0488	-1.94251
152113_at	FBgn0011746	ana	0.0010205	-1.04312	1.03129	-1.0792	1.15494	-1.94233		anachronism
148461_at	FBgn0035988	CG3982	0.000491	1.06595	1.10667	-1.0385	1.23525	-1.93969
149176_at	FBgn0052436	CG6968	0.000613	-1.02458	-1.11626	-1.04509	-1.02654	-1.9346
150719_at	FBgn0039498	CG17991	0.00196875	-1.12788	1.06732	1.05672	-1.02798	-1.93421
147665_at	FBgn0034711	CG3290	0.00106325	1.08651	-1.13252	-1.1505	1.15662	-1.93366			alkaline phosphatase	alkaline phosphatase
145909_at	FBgn0031831	CG11043	0.0005215	-1.03191	-1.01984	1.00206	-1.12288	-1.93161				enzyme
151605_at	FBgn0038181	CG9297	0.000613	-1.04755	-1.13151	-1.18811	1.16501	-1.92461				enzyme
152722_at	FBgn0037616	CG8136	0.000491	1.04412	1.11439	-1.08456	-1.0268	-1.91895
153043_at	FBgn0035239	CG13918	0.0009755	1.16492	1.25575	1.06343	1.17339	-1.91599
149396_at	FBgn0037431	CG17917	0.0324738	1.24753	1.31354	1.14408	1.13048	-1.91442			antennal protein 5-like	ligand binding or carrier
147378_at	FBgn0034245	CG14482	0.000491	-1.46169	-1.43759	-1.17943	-1.09994	-1.91424
146173_at	FBgn0051872	CG17093	0.00119825	-1.50163	-1.17881	1.1576	2.32782	-1.90923			lipase-like	enzyme
145592_at	FBgn0021906	CG7361	0.000491	-1.44709	-1.08084	1.01993	-1.13945	-1.90607
144259_at	FBgn0028847	BG:DS08249	0.0010545	-1.01669	-1.01073	-1.09221	-1.16476	-1.90512				enzyme
153850_at	FBgn0038100	CG12358	0.000552	1.3351	1.1956	1.14127	1.06616	-1.90413
147881_at	FBgn0035046	CG3683	0.000491	-1.40748	-1.30257	-1.03833	-1.08722	-1.90233
148543_at	FBgn0052081	CG11806	0.0005215	1.13289	1.05475	1.08309	1.01078	-1.90092
142287_at	FBgn0051029	CG2164	0.00081775	1.14762	-1.13233	-1.13006	1.23253	-1.89486
151006_at	FBgn0040519	CG15219	0.000491	1.03753	-1.05237	-1.17202	-1.07718	-1.8942
151376_at	FBgn0040905	CG15578	0.0316463	-1.18496	-1.36439	-1.02676	-1.54362	-1.89165
145576_at	FBgn0031333	CG5561	0.0005215	1.14433	-1.01264	-1.04738	-1.03967	-1.88787				enzyme
146828_at	FBgn0033322	CG8584	0.0005825	1.1531	1.01101	1.03597	-1.27876	-1.8851
147927_at	FBgn0040291	ROC2	0.00325775	-1.01674	-1.22448	-1.19969	1.07576	-1.88067
150205_at	FBgn0038717	CG17751	0.057728	1.46594	1.28629	-2.96767	1.49184	-1.88011			organic cation transporter-like	transporter
145643_at	FBgn0051684	CG9966	0.000491	1.03519	-1.03199	-1.10076	1.00756	-1.87966			triacylglycerol lipase-like	enzyme
142152_at	FBgn0033818	CG4712	0.000491	1.04976	1.07027	1.12058	1.0191	-1.87567				ion channel
147635_at	FBgn0034659	CG4021	0.0019865	1.2364	1.13337	1.13543	1.07067	-1.87439				RNA binding
150980_at	FBgn0039909	CG1970	0.000491	-1.36155	-1.06518	1.08946	1.11464	-1.8731			NADH-ubiquinone oxidoreductase	enzyme
148957_at	FBgn0036728	CG7580	0.000491	-1.17248	-1.3463	-1.0717	-1.04554	-1.87264				NADH dehydrogenase
147789_at	FBgn0034877	CG17280	0.000491	-1.3252	-1.17927	-1.04218	-1.04658	-1.87125				enzyme
149158_at	FBgn0037040	CG12983	0.000491	-1.05823	-1.02156	1.00519	-1.01908	-1.86404
149736_at	FBgn0037995	CG3809	0.0008255	1.12902	-1.19424	1.08549	1.06111	-1.86384			adenosine kinase-like	enzyme
152209_at	FBgn0030853	CG5703	0.000491	-1.24539	-1.03131	1.09624	-1.07992	-1.86089			NADH dehydrogenase, 24 kD subunit-like	enzyme
143071_at	FBgn0000094	And	0.000491	1.09518	-1.1858	-1.08071	-1.05094	-1.85146		Andropin	cecropin-like	antibacterial response protein
151424_at	FBgn0040963	CG18662	0.000552	-1.03825	-1.35107	-1.21362	-1.02858	-1.85034
149083_at	FBgn0036925	CG17736	0.000853	-1.14643	-1.11369	-1.02262	1.05391	-1.84977
153057_at	FBgn0031476	CG8813	0.000491	-1.02076	1.01183	-1.04233	-1.05701	-1.84861				transcription factor
152628_at	FBgn0029947	CG1999	0.0005215	1.09184	-1.16445	-1.02248	-1.24423	-1.84636
151492_at	FBgn0052940	CG11773	0.000491	1.11435	1.03401	1.16514	-1.09353	-1.84554				motor
146803_at	FBgn0050364	CG2149	0.00058925	1.06139	-1.16024	-1.16111	1.30631	-1.84547
143433_at	FBgn0004172	Mst84Da	0.000491	1.10497	1.03377	-1.01954	1.00338	-1.84526		Male-specific RNA 84Da
144868_at	FBgn0030292	CG11752	0.00125725	-1.2599	-1.13612	-1.01318	-1.08693	-1.84403
143902_at	FBgn0019828	DK-4	0.0005215	-1.04998	-1.12942	-1.062	1.06969	-1.84133		don juan	linker histone H1-like
141362_at	FBgn0035852	CG7387	0.000491	1.02364	1.01797	1.01982	-1.11438	-1.84011				chaperone
152776_at	FBgn0030247	CG15208	0.00170925	-1.27578	-1.08751	-1.21926	-1.147	-1.8391
143899_at	FBgn0019624	CoVa	0.000491	-1.32027	-1.07589	-1.01487	-1.11968	-1.8388		Cytochrome c oxidase subunit Va	cytochrome c oxidase, Va-subunit	cytochrome-c oxidase ; EC:1.9.3.1
143686_at	FBgn0011743	Arp53D	0.0009625	1.10446	-1.12446	-1.13164	1.07947	-1.83879		Actin-related protein 53D	actin-like protein	cytoskeletal structural protein
142569_at	FBgn0003423	slgA	0.0005215	-1.38543	-1.19105	1.08684	-1.2956	-1.83447		sluggish A	proline dehydrogenase	proline dehydrogenase ; EC:1.5.99.8
152491_at	FBgn0034957	CG3121	0.002065	1.0627	-1.04977	-1.45658	-1.16088	-1.83424
142495_at	FBgn0025111	Ant2	0.0005215	-1.0215	-1.03968	-1.02778	1.0086	-1.83134		Adenine nucleotide translocase 2	adenine nucleotide translocase 2	ATP/ADP translocase
147748_at	FBgn0034827	CG12192	0.001659	-1.15769	-1.16556	-1.34792	-1.06659	-1.83035			kinesin-like	motor
143206_at	FBgn0001281	janB	0.0005215	1.01417	-1.21701	-1.25631	-1.0496	-1.82985		janus B
141357_at	FBgn0030101	CG12118	0.000552	1.18154	-1.0201	-1.02191	-1.04222	-1.82745
147169_at	FBgn0033868	CG13340	0.000491	1.02239	1.13697	1.01899	1.06451	-1.82697			cytosol aminopeptidase	peptidase
152341_at	FBgn0045770	CG8040	0.0013525	1.13524	1.12212	-1.00897	1.19797	-1.82655			aminopeptidase-like	peptidase
153062_at	FBgn0031240	CG3345	0.000491	-1.01769	-1.04886	-1.06753	-1.10546	-1.82491
145336_at	FBgn0030975	CG7349	0.0019035	1.10252	1.33666	-1.00921	1.15681	-1.82393			succinate dehydrogenase-like	enzyme
147518_at	FBgn0034472	CG8517	0.000491	1.09296	-1.00406	-1.03542	1.03139	-1.82044			protein disulfide isomerase	chaperone
141371_at	FBgn0000408	Cyt-c-d	0.000491	1.00857	-1.12967	-1.19772	-1.00776	-1.81893		Cytochrome c distal	cytochrome c	electron transfer
151600_at	FBgn0028704	CG18660	0.00066525	1.2044	1.63881	1.02614	-1.18479	-1.81751			sodium/calcium exchanger	potassium-dependent sodium/calcium exchanger
151928_at	FBgn0050412	CG9803	0.00060425	1.0379	-1.04469	-1.03293	-1.05941	-1.81718
142270_at	FBgn0032308	CG17137	0.000613	1.00916	-1.07212	-1.21067	-1.00131	-1.81501			voltage-dependent anion-selective channel-like	ion channel
143852_at	FBgn0015831	Tml84D	0.00107475	1.24844	-1.56527	1.11894	1.29249	-1.81449		Tropomyosin-like-84D	tropomyosin-like
146400_at	FBgn0032632	CG6380	0.00055875	1.02411	-1.13245	-1.16005	1.11942	-1.8125			protein phosphatase inhibitor	enzyme inhibitor
147920_at	FBgn0035124	CG12313	0.00055875	-1.03298	-1.11935	1.00327	1.01834	-1.81158
150186_at	FBgn0038694	CG5217	0.00233525	1.05206	-1.23561	1.1467	1.28902	-1.80511				protein kinase
152557_at	FBgn0037610	CG8043	0.000491	1.02764	1.00459	1.07882	-1.00005	-1.80407				DNA binding
153056_at	FBgn0037985	CG14735	0.00055875	-1.00538	-1.04852	-1.029	1.08798	-1.80357
146524_at	FBgn0032834	CG13965	0.000552	-1.07939	1.00779	-1.01232	1.1583	-1.79707
147478_at	FBgn0034416	CG15109	0.0005215	1.03852	-1.01061	-1.03882	-1.05379	-1.79392
143191_at	FBgn0001216	Hsc70-1	0.00125625	-1.15027	1.06449	-1.11107	-1.15733	-1.79141		Heat shock protein cognate 1	heat shock protein cognate	heat shock protein
150603_at	FBgn0039358	CG5028	0.0005215	-1.35057	-1.14163	1.07026	1.05399	-1.78998				enzyme
143274_at	FBgn0002862	Mst87F	0.0005215	1.03771	-1.10448	1.00219	-1.24019	-1.78959		Male-specific RNA 87F
146798_at	FBgn0033279	CG2291	0.0005825	-1.15502	-1.26282	-1.17526	-1.07387	-1.78952
147294_at	FBgn0053017	CG15703	0.002731	1.03037	-1.20454	1.29758	1.14898	-1.78879
147807_at	FBgn0034907	CG5539	0.000552	-1.1365	-1.0194	-1.04229	-1.10871	-1.78779
145961_at	FBgn0031920	CG6441	0.00116375	1.13207	-1.25661	1.33395	-1.06794	-1.7864
145969_at	FBgn0031930	CG7025	0.117319	-2.18805	-2.06269	1.28805	-1.77368	-1.78552			carboxypeptidase A-like	peptidase
146901_at	FBgn0033442	CG1690	0.0018065	1.14752	1.14593	1.0632	1.45905	-1.78304
152134_at	FBgn0034835	CG3092	0.00055875	-1.03397	-1.05845	-1.18409	-1.01187	-1.77651
152522_at	FBgn0032122	CG17022	0.0129257	-1.35617	-1.22302	-1.40162	-1.38164	-1.77095
142146_at	FBgn0032067	CG9465	0.479825	1.78894	1.98466	3.4592	3.07396	-1.77036			lysosomal acid alpha-mannosidase-like	enzyme
152550_at	FBgn0038598	CG7131	0.000491	-1.04226	-1.24134	-1.09066	1.05972	-1.76923
147304_at	FBgn0034121	CG6262	0.0011405	1.11041	-1.11373	1.12305	1.27856	-1.76792			trehalase-like	enzyme
151223_at	FBgn0040747	CG12853	0.000491	1.03972	-1.14896	-1.15221	-1.03425	-1.76631
148208_at	FBgn0035585	CG12027	0.0005215	-1.01734	-1.13721	-1.00273	-1.09102	-1.76519			ATP synthase, Cf6-subunit-like	enzyme
152883_at	FBgn0039511	CG3330	0.0005215	1.17905	1.03816	-1.02531	-1.2519	-1.76455
153394_at	FBgn0036783	CG7313	0.0499827	1.17112	-1.384	1.0177	-1.46222	-1.76378
149720_at	FBgn0037970	CG12201	0.1055	6.69545	3.31603	3.71147	4.66036	-1.7635			carnitine-acylcarnitine carrier protein	carrier type transporter
144608_at	FBgn0029888	CG3192	0.000491	-1.44366	-1.18364	1.01184	-1.12345	-1.76337			NADH dehydrogenase (ubiquinone)	electron transfer
152215_at	FBgn0028487	BcDNA:GH09	0.000552	1.09298	-1.17302	1.03821	1.08873	-1.76172				actin binding
144888_at	FBgn0030319	CG2533	0.00172575	-1.07178	1.03571	-1.15	-1.16102	-1.76057
154553_at	FBgn0038296	CG6752	0.000748	1.00579	-1.04071	-1.31154	-1.17017	-1.75671			ryanodine receptor	enzyme
146434_at	FBgn0051802	CG15158	0.00055875	1.08675	-1.00551	-1.04229	1.02318	-1.75647			centrin-like	ligand binding or carrier
146738_at	FBgn0033168	CG11145	0.0005215	1.11752	1.03017	-1.01425	-1.1182	-1.75329
142946_at	FBgn0020129	DnaJ-60	0.0005215	-1.02385	-1.05833	-1.08257	-1.12531	-1.75308		DnaJ-like-6		chaperone
147727_at	FBgn0034800	CG3788	0.000491	1.0454	1.02387	-1.18536	-1.2167	-1.75272				enzyme
148937_at	FBgn0036705	CG13723	0.0009635	1.01034	-1.13301	1.02547	-1.03373	-1.74937
142243_at	FBgn0032511	CG9306	0.000491	-1.25341	-1.17415	-1.06667	1.00357	-1.7484			NADH dehydrogenase (ubiquinone), B22 subunit-like	enzyme
148796_at	FBgn0036488	CG6878	0.0007175	1.24992	1.18137	1.22364	-1.02619	-1.7468
145876_at	FBgn0031786	CG13989	0.00161975	1.13393	1.05138	1.09791	1.12534	-1.74157
141415_at	FBgn0035047	painting-o	0.000491	1.30355	1.06283	-1.1043	-1.01292	-1.74124			RNA binding protein-like	RNA binding
142882_at	FBgn0039501	CG5987	0.000672	1.01815	-1.13982	-1.11597	-1.13117	-1.73916			tubulin--tyrosine ligase-like	enzyme
142392_at	FBgn0042189	CG17376	0.000552	-1.04234	-1.06103	-1.0027	-1.06697	-1.73886
144356_at	FBgn0029539	CG11663	0.000552	1.17508	1.30764	-1.01814	-1.08076	-1.73692
144261_at	FBgn0028850	BG:DS07851	0.000993	-1.02157	-1.02047	-1.14266	-1.18151	-1.73643
152998_at	FBgn0034882	CG5398	0.0173477	1.16959	-1.22979	-1.12077	-1.01009	-1.73636			water transporter-like	transporter
145464_at	FBgn0031163	CG14579	0.000491	1.14153	1.0275	1.02591	1.04395	-1.73634
146857_at	FBgn0033364	CG13747	0.00107575	1.04413	-1.02642	1.09405	1.04488	-1.73599
152502_at	FBgn0032424	CG17010	0.00081575	1.01489	-1.028	-1.26103	1.02956	-1.73471				enzyme
143871_at	FBgn0016120	ATPsyn-d	0.000491	-1.34866	-1.12263	1.04764	-1.04492	-1.73437		ATP synthase, subunit d	H<up>+</up>-transporting ATP synthase d-subunit	hydrogen-transporting ATP synthase ; EC:3.6.1.34
152250_at	FBgn0036763	CG7441	0.0005825	1.1823	-1.10791	1.00845	1.23449	-1.7337			tryptophan--tRNA ligase-like	enzyme
150011_at	FBgn0038423	CG10317	0.0010185	-1.06613	-1.04198	-1.05053	1.1337	-1.73299
149414_at	FBgn0037460	CG15178	0.00081575	-1.08062	-1.45192	-1.09696	1.25582	-1.73182				ligand binding or carrier
150440_at	FBgn0039071	CG4434	0.00124125	-1.00714	-1.20633	-1.08238	1.03916	-1.73176				enzyme
149858_at	FBgn0038175	CG9602	0.00152675	-1.0632	-1.37842	-1.12939	-1.2349	-1.72993			ubiquitin conjugating enzyme	enzyme
143709_at	FBgn0013348	TpnC41C	0.000552	-1.12857	-1.41707	-1.13291	1.11692	-1.7293		Troponin C at 41C	troponin C	calcium binding
145908_at	FBgn0031830	CG11015	0.0005825	-1.4055	-1.22804	1.0159	-1.02136	-1.72725				enzyme
147161_at	FBgn0033860	CG18369	0.007201	1.12462	1.16431	1.26956	1.26498	-1.72599
154269_at	FBgn0010100	Acon	0.000491	-1.12439	1.02218	1.09667	-1.0814	-1.72427
144287_at	FBgn0028883	BG:DS04095	0.0005215	1.1378	-1.01617	-1.03199	1.12011	-1.71877
144161_r_at	FBgn0011227	Qcr10	0.000491	-1.42071	-1.37592	-1.02098	-1.11862	-1.7186		Ubiquinol-cytochrome C reductase	ubiquinol cytochrome c oxidoreductase complex subunit 10	ubiquinol-cytochrome c oxidase ; EC:1.10.2.2
148837_at	FBgn0036551	CG17029	0.00138875	-1.33752	-1.09214	-1.08559	1.03998	-1.71796
150850_at	FBgn0039707	CG15510	0.00055875	1.01808	-1.36996	-1.22052	1.13878	-1.7178				DNA binding
150118_at	FBgn0038575	CG7208	0.000552	1.07706	-1.23605	-1.1073	-1.1562	-1.71695
154477_at	FBgn0019957	ND42	0.000491	-1.11203	-1.15616	1.03459	-1.08689	-1.71515		NADH:ubiquinone reductase 42kD subunit precursor	NADH dehydrogenase (ubiquinone), 42kD subunit	NADH dehydrogenase (ubiquinone) ; EC:1.6.5.3
146359_at	FBgn0032563	CG15258	0.0005215	-1.0032	1.00804	-1.07421	-1.18955	-1.71494				transcription factor
146477_at	FBgn0032755	CG17344	0.0007025	1.06117	-1.04242	-1.08776	1.08289	-1.71488
148287_at	FBgn0035709	CG10124	0.000613	-1.09165	-1.15624	-1.13989	-1.0457	-1.71391			translation initiation factor 4E-like	translation factor
153816_at	FBgn0040773	CG2249	0.0139087	-1.12192	-1.01608	-1.30768	-1.88287	-1.71371			cytochrome-c oxidase
153027_at	FBgn0035598	CG4669	0.000491	1.21462	1.16531	-1.01596	1.09388	-1.71334
147306_at	FBgn0029153	Menl-2	0.0010385	-1.09391	-1.13034	-1.03844	1.20133	-1.71332
142260_at	FBgn0003132	Pp1-13C	0.0009005	1.08153	-1.02373	1.22238	1.09469	-1.71058		Protein phosphatase 1 at 13C	protein serine/threonine phosphatase, PP1, catalytic subunit	protein phosphatase type 1 catalyst
154230_at	FBgn0052030	CG5797	0.00111925	-1.5317	1.07619	1.14076	1.2344	-1.70943
145602_at	FBgn0031367	CG15623	0.00078725	1.02269	-1.08113	-1.01149	1.05969	-1.70762				signal transduction
146306_at	FBgn0032464	CG5075	0.000853	-1.00083	1.03145	1.08033	-1.01347	-1.70651				enzyme
145146_at	FBgn0030677	CG8198	0.00083375	-1.14057	-1.24559	-1.02468	1.00828	-1.70606
149356_at	FBgn0037388	CG14676	0.000491	1.03116	-1.10504	-1.22015	1.11526	-1.70368
143070_at	FBgn0000093	Mst77F	0.00061975	1.18021	-1.08444	-1.24941	1.22965	-1.70226		Male-specific transcript 77F	histone-like
143704_s_at	FBgn0013300	Mst35Ba	0.00055875	1.1668	-1.08627	-1.14066	1.02122	-1.7019		Male-specific-transcript-35Ba	protamine-like	DNA binding
151875_at	FBgn0010213	Sod2	0.000491	-1.42094	-1.09889	1.09235	1.04294	-1.69811		Superoxide dismutase 2 (Mn)	Mn, Fe superoxide dismutase	Mn, Fe superoxide dismutase ; EC:1.15.1.1
145919_at	FBgn0031849	CG11327	0.00193025	1.18255	-1.09219	-1.03213	1.12675	-1.69697				structural protein
152391_at	FBgn0039797	CG1340	0.0055865	1.39897	1.0828	1.00688	-1.04196	-1.69682			RNA binding protein-like	RNA binding
153863_at	FBgn0052062	CG14155	0.00072725	-1.20541	1.07209	-1.12234	-1.03756	-1.69567
152647_at	FBgn0042710	Hex	0.00066525	1.053	1.01393	1.07372	1.20345	-1.6954
152703_at	FBgn0034127	CG7848	0.00114025	1.0608	-1.15325	-1.20944	1.08967	-1.69326			malate dehydrogenase-like	enzyme
149640_at	FBgn0037828	CG14690	0.00055875	1.05102	-1.01285	-1.00788	-1.05252	-1.69196			translocase of the outer mitochondrial membrane, subunit	transporter
151132_at	FBgn0040648	CG11666	0.000552	1.03142	-1.03393	-1.1195	-1.04439	-1.69141
145692_at	FBgn0031505	CG12400	0.0005215	-1.1061	-1.07129	1.0285	-1.01214	-1.68929				NADH dehydrogenase
152954_at	FBgn0032769	CG10750	0.0017005	1.01699	-1.0177	-1.03102	-1.12305	-1.68857
146805_at	FBgn0033286	CG2127	0.000491	1.09679	1.15902	1.08656	1.00702	-1.68826
148555_at	FBgn0036132	CG18587	0.0008405	-1.03074	1.00841	1.01694	-1.2248	-1.68675
145935_at	FBgn0031878	CG9188	0.0005215	-1.01607	-1.13905	-1.17513	-1.1998	-1.68642
151188_at	FBgn0040711	CG15409	0.0008245	1.04957	1.01123	-1.09317	-1.0746	-1.68599
146792_at	FBgn0033268	CG2297	0.000491	1.06555	-1.02617	1.05291	1.06038	-1.68539			odorant binding protein-like	ligand binding or carrier
151248_at	FBgn0040775	CG12158	0.000491	-1.0701	-1.27611	-1.10207	-1.49198	-1.6844
148074_at	FBgn0035384	CG2113	0.001324	-1.15256	-1.15671	-1.14261	-1.13237	-1.68386
146170_at	FBgn0032269	CG7363	0.00225475	1.31647	-1.21657	-1.29894	-1.01685	-1.68231				motor
142311_at	FBgn0017456	Ubc84D	0.0006265	-1.04059	-1.01732	-1.19857	-1.25445	-1.67975		Ubiquitin conjugating enzyme 84D	ubiquitin conjugating enzyme	ubiquitin conjugating enzyme
146424_at	FBgn0032664	CG5755	0.00075675	-1.17541	-1.1494	-1.27976	-1.16799	-1.67944				transporter
155112_at	FBgn0038570	CG7217	0.000491	-1.2345	-1.04749	-1.0322	-1.10667	-1.67753
149415_at	FBgn0037461	CG15177	0.0005215	-1.13373	-1.36748	-1.48533	-1.0383	-1.67549				ligand binding or carrier
144352_at	FBgn0029535	CG14635	0.0801397	1.14323	1.15101	1.35686	1.29345	-1.67547
152084_at	FBgn0028560	sut4	0.000491	1.07192	-1.0511	-1.00705	-1.04788	-1.67461		sugar transporter 4	glucose transporter-like	sugar transporter
148673_at	FBgn0036310	CG10969	0.007648	1.02824	-1.43568	-1.0104	-1.09508	-1.67455
146415_at	FBgn0032654	CG15147	0.000491	-1.01539	1.022	1.0229	-1.06752	-1.67449
152997_at	FBgn0032869	CG17470	0.00086125	1.00473	-1.13552	-1.0446	-1.18196	-1.67417
144664_at	FBgn0029975	CG1444	0.00097175	-1.30238	-1.24324	-1.04705	1.02526	-1.6712			estradiol 17 beta-dehydrogenase-like	enzyme
149664_at	FBgn0037862	CG4706	0.00136375	-1.04808	-1.03047	1.01259	-1.01284	-1.67116			aconitate hydratase-like	enzyme
152187_at	FBgn0038224	CG3321	0.00058925	-1.25007	-1.12814	-1.04693	-1.04775	-1.67055				enzyme
154179_at	FBgn0037746	CG8478	0.00213275	1.04591	1.0196	1.04841	-1.0011	-1.67044				nucleic acid binding
145717_at	FBgn0031545	CG3213	0.000491	1.02052	-1.06001	1.00586	1.01854	-1.6698				motor
142831_at	FBgn0035139	CG13891	0.00145625	-1.03562	-1.32492	-1.23503	-1.0865	-1.66973
153309_at	FBgn0037001	CG6020	0.0005825	-1.3322	1.01135	-1.06697	-1.12608	-1.66817			NADH dehydrogenase (ubiquinone)	electron transfer
148725_at	FBgn0036381	CG8745	0.0026675	1.0026	-1.01291	-1.27811	-1.182	-1.66803			alanine--glyoxylate aminotransferase-like	enzyme
148499_at	FBgn0036056	CG6709	0.00148775	1.15491	1.07672	-1.09443	-1.08896	-1.66711
151171_at	FBgn0040694	CG14974	0.0012525	-1.0543	-1.02466	1.03284	-1.21856	-1.66468
142266_at	FBgn0028379	CG7919	0.000613	1.04672	-1.06961	-1.22745	-1.0161	-1.66445
152800_at	FBgn0033792	CG13325	0.007687	1.26176	1.36925	1.17751	-1.38685	-1.66385
152243_at	FBgn0032061	CG9314	0.000491	-1.02023	-1.306	-1.23142	1.03241	-1.66306			catalase	enzyme
150188_at	FBgn0038697	CG3581	0.0005215	1.03004	-1.29232	-1.06663	-1.16714	-1.66289
143870_at	FBgn0016119	ATPsyn-Cf6	0.0005825	-1.36353	-1.35091	-1.11699	-1.0684	-1.66145		ATPase coupling factor 6	H<up>+</up>-transporting ATP synthase Cf6-subunit	hydrogen-transporting ATP synthase ; EC:3.6.1.34
146469_at	FBgn0032740	CG15172	0.00107475	1.09027	-1.18021	-1.08382	-1.14623	-1.66121
150904_at	FBgn0039792	CG2267	0.00061975	1.13731	-1.06349	-1.16934	-1.00676	-1.66077				transcription factor
142271_at	FBgn0026314	Ugt35b	0.000491	-1.35907	-1.35102	-1.0102	1.0418	-1.66037		UDP-glycosyltransferase 35b	UDP-glucuronosyltransferase	UDP-glucuronosyltransferase ; EC:2.4.1.17
145423_at	FBgn0031108	CG15459	0.00078825	-1.04675	1.32588	-1.27517	-1.2574	-1.65972				signal transduction
151812_at	FBgn0016691	Oscp	0.000491	-1.46638	-1.21901	-1.02594	-1.12797	-1.65932		Oligomycin sensitivity-conferring protein	oligomycin sensitivity-conferring protein	hydrogen-transporting ATP synthase ; EC:3.6.1.34
147858_at	FBgn0035008	CG3494	0.001202	1.26329	1.05116	-1.37808	1.23982	-1.6593				actin binding
148577_at	FBgn0036162	CG6140	0.000613	-1.18806	-1.41049	-1.24223	-1.16384	-1.65825				enzyme
144160_i_at	FBgn0011227	Qcr10	0.000737	-1.1911	-1.2056	1.00219	-1.03847	-1.65798		Ubiquinol-cytochrome C reductase	ubiquinol cytochrome c oxidoreductase complex subunit 10	ubiquinol-cytochrome c oxidase ; EC:1.10.2.2
153344_at	FBgn0032833	CG10664	0.000491	-1.42816	-1.15129	1.07172	-1.04872	-1.6576			cytochrome c oxidase, subunit IV-like	enzyme
150115_at	FBgn0038567	CG14316	0.00072725	-1.04047	-1.23044	-1.22893	1.06606	-1.65754
141387_at	FBgn0035473	mge	0.000491	-1.01514	-1.09614	-1.06648	-1.07612	-1.6574		maggie	outer mitochondrial translocase
148699_at	FBgn0036346	CG11251	0.0209123	1.28403	-1.28421	1.11788	1.16777	-1.65683
152089_at	FBgn0036159	CG7557	0.00077025	-1.02006	1.03131	-1.2152	-1.21493	-1.65081
147297_at	FBgn0034105	CG7755	0.00077275	1.04315	-1.06264	1.00248	-1.16936	-1.65059				enzyme
153219_at	FBgn0036415	CG7768	0.00835125	1.11316	-1.07476	1.02147	1.19537	-1.64987			peptidylprolyl isomerase	chaperone
152562_at	FBgn0031585	CG2955	0.00055875	1.03738	-1.06893	-1.00051	1.1193	-1.64916				defense/immunity protein
150492_at	FBgn0039168	CG5534	0.0005825	-1.0684	1.22933	1.21754	1.37465	-1.64781				enzyme
149880_at	FBgn0038209	CG9722	0.00197475	1.18014	1.09239	1.04899	1.13089	-1.64558			N-methyl-D-aspartate receptor-associated protein	signal transduction
149412_at	FBgn0037458	CG15180	0.000491	1.05142	-1.03133	1.08706	-1.04461	-1.64516
152538_at	FBgn0017539	Scs-fp	0.0005215	-1.1181	-1.06773	1.00849	-1.0498	-1.64501		Succinyl coenzyme A synthetase flavoprotein subunit	succinate dehydrogenase-(ubiquinone)	succinate dehydrogenase-(ubiquinone) ; EC:1.3.5.1
146913_at	FBgn0033468	CG1418	0.000552	-1.07519	1.03097	-1.0687	-1.04111	-1.6438
142352_at	FBgn0033769	CG8768	0.0384453	-1.24496	-1.32888	-1.69847	-1.0585	-1.64359
152739_at	FBgn0029860	CG15892	0.000733	-1.13357	-1.19455	-1.05011	-1.046	-1.64213
149990_at	FBgn0038387	CG5268	0.00077275	-1.05262	1.1533	-1.16834	-1.28355	-1.6401
151815_at	FBgn0037035	CG10589	0.0061995	-1.00179	-1.21355	-1.07526	1.09138	-1.63924
147453_at	FBgn0034374	CG15086	0.000853	1.02362	-1.05291	-1.03481	-1.13366	-1.63863
149443_at	FBgn0037500	CG17944	0.0098915	-1.00259	-1.26253	-1.28297	1.03693	-1.63858
152577_at	FBgn0029161	CG9131	0.00055875	-1.02492	1.00383	-1.05646	1.00216	-1.63715
146799_at	FBgn0033280	CG12126	0.0018015	1.08019	-1.09147	-1.15452	1.1478	-1.63583
141416_at	FBgn0036831	CG6839	0.003483	-1.13817	-1.18184	1.00906	-1.3213	-1.6357			deoxyribonuclease I	enzyme
148549_at	FBgn0036125	CG6279	0.000552	-1.0087	-1.08026	-1.02937	1.03565	-1.63268				ligand binding or carrier
152992_at	FBgn0034263	CG10934	0.00246025	-1.07954	1.00083	-1.13796	-1.09342	-1.63246
144304_at	FBgn0028913	BG:DS01486	0.000491	-1.06826	-1.09122	-1.24438	-1.07927	-1.62931			ubiquitin conjugating enzyme	ubiquitin conjugating enzyme
152321_at	FBgn0038752	CG4462	0.0038915	-1.41127	-1.4154	-1.03985	-1.09862	-1.62929			organic cationic transporter-like	transporter
147976_at	FBgn0035218	CG9173	0.001626	-1.22157	-1.03433	1.05778	1.09306	-1.62893
152822_at	FBgn0029891	CG4523	0.000552	1.02158	1.12599	1.05399	-1.16696	-1.6288			calcium/calmodulin-dependent protein kinase-like	protein kinase
152485_at	FBgn0064119	Indy-2	0.00152675	-1.10702	-1.29759	-1.36118	1.02795	-1.62805			sodium/dicarboxylate symporter	transporter
151156_at	FBgn0040679	CG11373	0.000491	-1.0416	-1.11306	-1.10386	-1.13484	-1.62785
151393_s_at	FBgn0029971	CG15328	0.000491	-1.32037	-1.3233	-1.0852	-1.05665	-1.62749
150165_at	FBgn0038655	CG14297	0.000491	-1.18854	-1.17376	-1.12904	1.00813	-1.62455			protein phosphatase-like	protein phosphatase
149733_at	FBgn0051361	CG14738	0.000491	1.01666	1.22075	-1.17611	-1.24447	-1.62449				cell adhesion
145567_at	FBgn0031323	CG5139	0.00077275	-1.00162	1.03626	-1.12645	-1.04728	-1.62416
148236_at	FBgn0035638	Tektin-C	0.00080325	1.26078	1.09916	-1.14323	-1.31907	-1.62296			tektin	motor
150636_at	FBgn0039398	CG14540	0.00066525	1.00405	-1.1628	-1.06653	1.13838	-1.62219
143925_at	FBgn0020399	Mst89B	0.002815	-1.01566	1.04987	-1.01104	-1.16661	-1.62184
143393_at	FBgn0003889	&bgr;Tub85	0.000491	1.15112	1.05785	-1.04037	1.20825	-1.62131		betaTubulin85D	beta-tubulin	cytoskeletal structural protein
147632_at	FBgn0034651	CG15676	0.00321275	1.08721	-1.00509	1.09147	-1.17486	-1.62116				chaperone
148764_at	FBgn0036442	CG13473	0.00069	-1.02571	-1.18591	-1.16038	-1.05867	-1.6207			thioredoxin-like	chaperone
151263_at	FBgn0040793	CG7630	0.000491	-1.4775	-1.2461	-1.13092	-1.15141	-1.6206
144885_at	FBgn0030313	CG11697	0.00180025	-1.09461	-1.14297	-1.25977	-1.21686	-1.62011
152806_at	FBgn0040499	CG18021	0.000552	-1.4799	-1.07534	1.04596	-1.09999	-1.61983
151694_at	FBgn0035142	CG17090	0.00083375	1.22183	1.46547	1.21724	-1.22482	-1.61932			nuclear body associated kinase	protein kinase
150038_at	FBgn0038458	CG14909	0.000491	-1.00029	1.03681	1.03246	-1.04514	-1.61882
152395_at	FBgn0037329	CG12162	0.0005825	-1.12482	-1.0812	-1.03136	-1.05553	-1.61427
142499_at	FBgn0019830	colt	0.0007785	-1.35344	-1.09932	-1.18352	-1.06964	-1.6125		congested-like trachea	carnitine/acylcarnitine carrier protein	transporter
145263_at	FBgn0030872	CG6492	0.015568	-1.17762	1.19267	1.05041	-1.62564	-1.61182			mitochondrial carrier protein, uncoupling protein-like	carrier type transporter
147939_at	FBgn0035161	CG13898	0.00337	-1.12622	-1.34478	-1.40723	1.00519	-1.61138			calmodulin-like	ligand binding or carrier
147513_at	FBgn0034467	CG15128	0.000491	1.02824	-1.12407	-1.02885	-1.09193	-1.61012
150831_at	FBgn0039678	CG18111	0.000491	1.10606	1.09346	-1.05018	-1.08205	-1.60992
147072_at	FBgn0033705	CG13168	0.0008395	-1.03647	-1.35252	-1.10904	-1.06264	-1.60963
143041_i_at	FBgn0029856	CG11700	0.000977	-1.13335	-1.0279	-1.14298	-1.05028	-1.60908
152185_at	FBgn0039635	CG11876	0.000491	-1.16914	-1.09176	-1.00313	-1.19034	-1.60867
146344_at	FBgn0032530	CG9263	0.00211675	-1.00809	-1.23057	-1.01417	1.04165	-1.60599
150373_at	FBgn0038979	CG7046	0.0008985	1.11891	-1.14916	-1.23862	-1.07278	-1.60454				DNA binding
151840_at	FBgn0027615	BcDNA:GH02	0.00272	1.1071	1.07903	-1.07958	-1.12336	-1.60396			cytochrome c oxidase assembly protein-like	enzyme
147767_at	FBgn0034850	CG9875	0.00240675	-1.06583	-1.16408	-1.02205	-1.04702	-1.60226
145818_s_at	FBgn0015031	CG18323	0.000491	-1.38977	-1.26657	1.00157	1.01964	-1.60135
144787_at	FBgn0030184	CG2968	0.000491	-1.40478	-1.37709	-1.14096	-1.26682	-1.59972			ATP synthase, delta-chain	enzyme
149753_at	FBgn0038018	Tim17a1	0.00183675	-1.07247	-1.20358	-1.30148	-1.57574	-1.59955			mitochondrial preprotein translocase-like	transporter
148797_at	FBgn0036490	CG6888	0.000491	1.01238	1.1956	-1.17951	-1.03746	-1.59918			thioredoxin peroxidase 1	enzyme
147007_s_at	FBgn0040763	CG18336	0.003688	1.01515	-1.01419	-1.09024	-1.1107	-1.59899
145811_at	FBgn0031684	CG8680	0.000491	-1.16767	-1.1044	1.00923	-1.06153	-1.59892			NADH dehydrogenase (ubiquinone)	enzyme
150334_at	FBgn0064912	CG13414	0.000491	-1.04459	-1.00442	-1.27779	-1.20321	-1.59868				protein kinase
144368_at	FBgn0040368	EG:BACR42I	0.00329225	-1.0307	1.13385	-1.03324	1.10925	-1.59836
144501_at	FBgn0029738	CG4068	0.0005215	1.20665	1.27518	1.32224	1.04881	-1.59808
152495_at	FBgn0052392	CG10099	0.000733	1.10042	-1.01245	1.0185	1.01217	-1.59748
145656_at	FBgn0026395	CG17302	0.0006265	-1.05572	-1.08505	-1.01808	1.05405	-1.59626			20S proteasome, beta4 subunit	endopeptidase
145631_at	FBgn0031410	CG17237	0.00280175	1.15344	-1.05682	1.0032	-1.14412	-1.5957			myosin light chain-like	ligand binding or carrier
149574_at	FBgn0028997	nmdyn-D7	0.0012715	1.10325	-1.12666	-1.06205	-1.09278	-1.59563
152942_at	FBgn0033900	CG8257	0.00058925	1.30185	1.26899	-1.00743	1.07447	-1.59518			cysteine--tRNA ligase-like	enzyme
147444_at	FBgn0034356	CG10924	0.313661	-1.24031	-1.32051	1.2497	1.19942	-1.59497			phosphoenolpyruvate carboxylase (GTP)	enzyme
153134_at	FBgn0017567	CG3944	0.0006875	-1.32653	-1.2013	1.0016	-1.1247	-1.59464				NADH dehydrogenase
142188_at	FBgn0052940	CG11773	0.0006595	-1.05877	-1.11675	-1.15989	-1.07077	-1.59402				motor
147668_at	FBgn0050277	CG3387	0.00078725	-1.04338	1.05098	1.23478	1.05798	-1.59399			organic anion transporter	transporter
149417_at	FBgn0037463	CG1984	0.00162	-1.15571	-1.32035	-1.1214	-1.10406	-1.59392
144001_at	FBgn0023541	Cyp4d14	0.0897883	-1.19548	-1.1179	-1.1109	-2.21942	-1.59261			cytochrome P450, CYP4D14	cytochrome P45 ; EC:1.14.14.1 | inferred from sequence similarity
147008_at	FBgn0033612	CG13210	0.0720647	-1.50334	1.11852	1.08032	1.16429	-1.59051
151914_at	FBgn0038771	CG4390	0.0005215	1.02398	1.03023	1.03963	-1.0536	-1.58977
150439_at	FBgn0039070	CG17083	0.003076	-1.08698	-1.28005	-1.1799	-1.17049	-1.58823				motor
147980_at	FBgn0028567	CG1014	0.0005215	1.28831	1.28372	1.26318	1.05133	-1.58786			dynein light chain-like protein
150166_at	FBgn0038656	CG14294	0.00135975	1.03328	-1.16114	-1.03279	-1.0083	-1.58767
147491_at	FBgn0034435	CG9975	0.000672	1.08011	1.11253	1.21119	-1.00804	-1.58766
152483_at	FBgn0035915	CG6372	0.000491	-1.02133	1.03171	1.07742	1.24984	-1.58728			leucyl aminopeptidase-like	peptidase
147975_at	FBgn0035217	CG9169	0.0074625	-1.04727	1.00352	-1.25559	1.06301	-1.58723			fucosyltransferase	enzyme
145122_at	FBgn0030643	CG15641	0.0023095	-1.0362	1.01544	-1.05825	-1.19545	-1.58693
148674_at	FBgn0036311	CG17666	0.00330425	1.06482	1.09426	-1.02444	1.09517	-1.58678				DNA binding
153892_at	FBgn0026160	CG7958	0.0005215	-1.06352	1.26797	-1.02758	-1.06949	-1.58312
145439_at	FBgn0031128	CG1338	0.00321875	-1.02167	1.20383	-1.23098	-1.0881	-1.58091
148434_at	FBgn0035943	CG5653	0.0255865	1.32013	1.02613	1.05526	1.06689	-1.57943			amine oxidase	amine oxidase (flavin-containing)
148293_at	FBgn0035724	CG10064	0.0011565	1.01232	-1.06569	1.02959	-1.09984	-1.57836			beta-transducin-like protein	signal transduction
153990_at	FBgn0010226	Gst2	0.000491	1.11193	1.07252	1.13938	1.2016	-1.57593		Glutathione S transferase 2	glutathione transferase 2	glutathione transferase ; EC:2.5.1.18
154662_at	FBgn0032222	CG5037	0.0013495	-1.16593	-1.01852	-1.00171	-1.2635	-1.57579			protoheme IX farnesyltransferase-like	enzyme
141710_r_at	FBgn0003885	&agr;Tub84	0.00095375	-1.16764	-1.14589	-1.07848	1.02496	-1.57441		alphaTubulin84D	alpha-tubulin	cytoskeletal structural protein
155145_at	FBgn0029889	CG4094	0.000491	-1.17185	-1.04123	1.0304	-1.14282	-1.57381				enzyme
148053_at	FBgn0062517	CG16984	0.0020555	-1.04276	-1.09389	-1.2029	-1.00852	-1.57369
152344_at	FBgn0027795	EG:BACN32G	0.0008985	1.02673	1.14855	1.04395	-1.10681	-1.57297
141419_at	FBgn0038845	CG10827	0.148258	-1.18317	1.16784	1.96713	-3.59697	-1.57272			alkaline phosphatase-like	enzyme
146557_at	FBgn0032894	CG14402	0.00621225	1.26569	-1.00489	1.09929	1.23323	-1.56976
146487_at	FBgn0032771	CG17349	0.0005215	-1.18765	-1.24344	-1.0297	-1.06559	-1.56893
148993_at	FBgn0036785	CG13700	0.0067895	-1.22018	-1.05446	-1.08509	1.12728	-1.56812
144286_at	FBgn0028881	BG:DS04641	0.00269575	1.01856	-1.07806	-1.02985	1.1029	-1.56722
146546_at	FBgn0032867	CG15475	0.001103	-1.02954	-1.05771	-1.07254	1.06089	-1.56531
150413_at	FBgn0039041	CG13838	0.000491	1.08337	1.05955	-1.13887	-1.35057	-1.56492
141569_at	FBgn0039122	CG10192	0.000748	1.01979	1.05951	-1.13225	1.19031	-1.56443			translation initiation factor 4G-like	translation factor
146217_at	FBgn0040096	CG16834	0.261956	-1.05284	1.77632	-1.2414	1.48307	-1.5631				cell adhesion
146783_at	FBgn0033248	CG11196	0.00342025	1.08542	1.24578	-1.03657	-1.02078	-1.56305			mitochondrial carrier protein-like	carrier type transporter
141523_at	FBgn0010649	CG1952	0.0019865	-1.32232	-1.34239	-1.25402	-1.69538	-1.56259
144663_at	FBgn0029971	CG18624	0.000672	-1.3082	-1.23211	-1.00572	-1.21354	-1.56156
142408_at	FBgn0036623	CG4729	0.0013665	-1.08922	-1.06683	-1.00907	1.15581	-1.5595			1-acylglycerol-3-phosphate O-acyltransferase-like	enzyme
151140_at	FBgn0050222	CG15672	0.00063475	-1.0644	-1.11661	-1.0432	-1.06172	-1.55889
150814_at	FBgn0039651	CG14508	0.00115275	1.05631	1.01125	1.0938	1.19834	-1.55882			cytochrome c1-like	electron transfer
145921_at	FBgn0031853	CG11201	0.003076	-1.14747	-1.23419	-1.20367	-1.03736	-1.55844
152848_at	FBgn0033443	CG1698	0.0116925	1.03893	1.0029	1.21882	-1.13513	-1.55667				neurotransmitter transporter
154668_at	FBgn0036451	CG9425	0.001517	1.08044	1.5925	1.1425	-1.15406	-1.55665				DNA binding
148940_at	FBgn0036708	CG13725	0.0006875	1.04473	-1.13503	-1.04364	1.23564	-1.55612
150055_at	FBgn0038486	CG5265	0.00576825	1.14725	1.28214	1.24664	1.1121	-1.55592				enzyme
145100_at	FBgn0030610	CG9065	0.000552	-1.11487	1.0647	-1.03304	1.01962	-1.55586			cytochrome-c oxidase assembly protein COX17-like	chaperone
142675_at	FBgn0027512	BcDNA:LD22	0.005657	-1.05973	-1.05321	1.00107	-1.13028	-1.55453			ubiquitin conjugating enzyme	enzyme
144595_at	FBgn0029868	CG3446	0.000491	-1.14793	-1.16079	1.01833	-1.08565	-1.5537
151535_at	FBgn0026729	axo	0.00081575	1.12045	1.04822	-1.0113	-1.12974	-1.55351		axotactin
152535_at	FBgn0032677	CG5790	0.001322	1.00603	-1.20001	-1.1638	1.02151	-1.55288				protein kinase
151504_i_at	FBgn0004625	norpA	0.00268525	1.12009	1.26771	1.08011	-1.05566	-1.55265		no receptor potential A	1-phosphatidylinositol-4,5-biphosphate phosphodiesterase	1-phosphatidylinositol-4,5-biphosphate phosphodiesterase ; EC:3.1.4.11
143776_at	FBgn0015008	Actn3	0.003737	1.03327	-1.20816	-1.06909	-1.12852	-1.55246		alpha actinin 3	alpha-actinin-like	actin cross-linking
142331_i_at	FBgn0034740	CG3875	0.0012945	-1.06988	-1.15669	-1.06527	1.05288	-1.55198				RNA binding
147299_at	FBgn0050099	CG7750	0.0070295	1.05466	-1.05181	1.06031	1.03099	-1.55165
148901_at	FBgn0036642	CG4169	0.000491	-1.41775	1.05235	-1.04657	-1.10451	-1.55104			cytochrome bc-1 complex core protein	endopeptidase
154574_at	FBgn0030718	CG9172	0.0005215	-1.30182	-1.11791	1.06208	-1.07903	-1.54989			NADH dehydrogenase (ubiquinone), 20 kD subunit-like	enzyme
146804_at	FBgn0033285	CG18449	0.000491	-1.03015	-1.31285	-1.16118	-1.02179	-1.54649
146553_at	FBgn0032888	CG14405	0.0171945	1.02138	-1.25774	1.16865	-1.55813	-1.5461
147359_at	FBgn0034205	CG10950	0.0013695	1.14331	1.02224	-1.25812	-1.07648	-1.54413
144933_at	FBgn0030386	CG2574	0.0007025	-1.06034	-1.18895	-1.28422	-1.06434	-1.54394			ubiquitin--protein ligase	enzyme
142404_s_at	FBgn0046225	CG17230	0.0015685	1.03602	1.08425	1.09124	-1.01904	-1.54111				DNA binding
154157_at	FBgn0027505	rab3-GAP	0.000613	1.16993	1.00014	-1.11195	1.01427	-1.54101				transporter
150049_at	FBgn0051265	CG5233	0.0118462	-1.44318	-1.45122	-1.19334	-1.59871	-1.54068			chymotrypsin-like serine protease	endopeptidase
151454_at	FBgn0040996	CG12617	0.000491	-1.04874	-1.0577	-1.14616	-1.11456	-1.54067
148265_at	FBgn0035679	CG10467	0.002629	1.18872	1.26542	1.33157	-1.26009	-1.53952			aldose 1-epimerase-like	enzyme
147604_at	FBgn0034595	CG15657	0.0010205	1.01088	-1.1922	-1.15994	-1.287	-1.53917
152378_at	FBgn0036016	CG3306	0.00058925	1.00511	-1.05764	-1.01236	-1.10119	-1.53791
148613_at	FBgn0036218	CG14128	0.00143625	1.12992	1.04871	1.22213	1.18529	-1.53661
149551_at	FBgn0053187	CG16751	0.0005215	1.0276	-1.0381	1.00144	1.02854	-1.53639				nucleic acid binding
146187_at	FBgn0032292	CG6750	0.00183675	-1.0353	1.06987	-1.05336	1.05426	-1.53567
149730_at	FBgn0037987	CG14739	0.0007025	1.19957	-1.11542	-1.06032	-1.1888	-1.53535				enzyme
148908_at	FBgn0036652	CG13032	0.000582	-1.01969	-1.32128	-1.12274	-1.0061	-1.53435
142619_at	FBgn0033610	CG18335	0.00069	1.07778	1.0013	-1.01444	-1.09738	-1.53434
151523_s_at	FBgn0051465	CG6670	0.00065025	-1.00757	-1.24421	-1.10409	-1.14612	-1.53275				enzyme
150902_at	FBgn0039788	CG2241	0.0012935	1.23705	1.12386	1.04571	-1.02789	-1.5313			19S proteasome regulatory particle, triple-A protein, subunit S8	endopeptidase
148223_at	FBgn0035608	CG10630	0.00351725	1.04911	-1.18296	-1.0178	1.07852	-1.53127			RNA binding protein	RNA binding
144332_at	FBgn0028950	BG:BACR44L	0.0025715	-1.29742	1.01284	-1.13915	-2.96607	-1.531			astacin-like	metalloendopeptidase
149239_at	FBgn0037172	CG6914	0.000855	1.08711	1.1272	1.06581	-1.06637	-1.53038				NADH dehydrogenase
150052_at	FBgn0051266	CG5240	0.027395	1.1186	1.0319	1.09379	-1.62222	-1.52897				endopeptidase
152516_at	FBgn0037939	CG14718	0.0005825	-1.03578	1.08746	1.08405	1.05303	-1.52827				RNA binding
147075_at	FBgn0033709	CG13164	0.000672	1.30512	-1.14008	1.01905	1.23746	-1.52699				motor
144366_at	FBgn0040365	EG:BACR42I	0.00140475	-1.07395	-1.2193	-1.19252	1.04501	-1.52698
148532_at	FBgn0036100	CG6463	0.0008375	-1.22235	-1.03281	-1.12355	1.02248	-1.52593				NADH dehydrogenase
152795_at	FBgn0038225	CG8489	0.000552	1.18384	-1.00074	1.07809	1.00451	-1.5203
147864_at	FBgn0035014	CG13581	0.00069	1.04324	1.09192	1.03965	-1.13253	-1.52021
149243_at	FBgn0037176	CG14456	0.090022	1.09305	1.0664	1.05843	1.06146	-1.51999
148334_at	FBgn0035782	CG14835	0.00055875	-1.00558	-1.29064	-1.14964	-1.1971	-1.51927
153435_at	FBgn0011211	blw	0.000491	-1.32369	-1.11365	1.04722	-1.1028	-1.51818		bellwether	H<up>+</up>-transporting ATP synthase alpha-subunit	hydrogen-transporting ATP synthase ; EC:3.6.1.34
147221_at	FBgn0033961	CG12859	0.0006595	1.0914	-1.06384	1.09857	-1.01884	-1.51773
153885_at	FBgn0040496	CG17104	0.0543575	1.32876	1.36306	1.33897	1.03882	-1.51743
146671_at	FBgn0033063	CG14589	0.000853	1.07592	1.10472	-1.01394	1.04631	-1.51737
144437_at	FBgn0029657	CG12535	0.00703975	1.08324	-1.16366	-1.06077	-1.05649	-1.51618
146321_at	FBgn0032492	CG5648	0.0005215	1.01847	1.02856	-1.16922	-1.16651	-1.51593			20S proteasome, alpha subunit	endopeptidase
154814_at	FBgn0000064	Ald	0.000491	-1.01807	1.18692	1.1809	-1.0337	-1.51589		Aldolase	fructose-bisphosphate aldolase	fructose-bisphosphate aldolase ; EC:4.1.2.13 | inferred from direct assay
144341_at	FBgn0040371	EG:BACR37P	0.000491	1.03655	-1.09054	-1.13067	1.12568	-1.5155
148612_at	FBgn0036217	CG5906	0.00177125	1.10568	-1.16717	-1.19681	1.06557	-1.51511
147058_at	FBgn0033687	CG8407	0.0027735	1.09134	-1.18185	-1.10198	1.0645	-1.51459			dynein light chain-like	motor
144277_at	FBgn0028868	BG:DS06874	0.002561	1.08182	-1.16478	1.00274	-1.10065	-1.51424				adenosinetriphosphatase ; EC:3.6.1.3 | inferred from sequence similarity
151133_at	FBgn0040649	CG15461	0.000491	-1.05867	-1.14345	-1.18505	-1.31518	-1.51063
145978_at	FBgn0031941	CG7211	0.000751	1.07625	-1.05983	-1.05326	-1.14069	-1.51036
150963_at	FBgn0039887	CG2053	0.0038765	-1.11652	-1.0398	-1.38244	-1.85635	-1.51029
152224_at	FBgn0038123	CG8508	0.00069	1.10083	-1.08647	1.08011	-1.02328	-1.50964
152763_at	FBgn0037512	CG2616	0.005225	1.06353	1.21659	1.10284	1.08004	-1.5096			mitochondrial carrier protein	carrier type transporter
146655_at	FBgn0033042	Tsp42A	0.00254475	1.20305	1.32083	1.05538	1.10509	-1.50917
148520_at	FBgn0036082	CG12362	0.00174625	1.1105	-1.16717	-1.36493	-1.04485	-1.5081				enzyme
142274_at	FBgn0035568	CG18418	0.000491	1.11489	1.02516	-1.01328	-1.02981	-1.50739				carrier type transporter
152219_at	FBgn0032624	CG6304	0.000871	-1.04354	-1.11118	-1.34727	1.18679	-1.50721
146207_at	FBgn0032315	CG14069	0.451602	1.12995	-3.66324	1.28359	1.22599	-1.50717
153326_at	FBgn0031771	CG9140	0.000491	-1.29574	-1.18358	1.06168	-1.05747	-1.50667			NADH-ubiquinone oxidoreductase	enzyme
145103_at	FBgn0030614	CG9072	0.00425225	-1.00502	1.07297	1.12118	-1.24406	-1.50661
152960_i_at	FBgn0037888	CG17210	0.001953	1.19372	1.01891	-1.10598	1.02409	-1.50604
146756_at	FBgn0033203	CG2070	0.0220683	-1.35597	-1.63062	1.32617	-1.27502	-1.506				enzyme
150332_at	FBgn0038909	CG6569	0.01205	1.1358	1.05819	-1.15098	-1.06442	-1.50591				motor
146356_at	FBgn0032553	CG4480	0.0007205	1.15082	1.35322	1.2209	1.03177	-1.50499
146720_at	FBgn0033141	CG12831	0.004352	-1.03997	-1.03868	1.04259	1.12173	-1.50488
143931_at	FBgn0020556	bxd	0.00060425	-1.16577	-1.32732	-1.30159	-1.28007	-1.50445			dynein light chain	motor
146249_at	FBgn0032373	CG12602	0.000552	-1.43724	1.03282	1.20986	-1.04583	-1.50388			vacuolar ATPase, subunit-like	transporter
145774_at	FBgn0031623	Taf30&agr;	0.00058925	-1.08569	1.0468	-1.10749	-1.07265	-1.50381				transcription factor
149157_at	FBgn0037039	CG10587	0.00269325	-1.11897	1.3127	-1.11341	1.08028	-1.50376				endopeptidase
150658_at	FBgn0039425	CG5432	0.0181425	1.17735	1.03932	1.17813	1.21385	-1.50317				enzyme
149559_at	FBgn0026188	CG8144	0.00125725	-1.02236	1.3524	-1.17391	-1.07864	-1.50268				RNA binding
141442_at	FBgn0036174	CG6110	0.0189638	1.47688	-1.01422	1.04494	1.23361	-1.5025
146265_at	FBgn0032397	CG6756	0.00066525	1.06787	1.08787	-1.01897	1.03353	-1.50063				chaperone
149196_at	FBgn0043783	CG14576	0.000491	1.55693	1.51457	2.41426	1.12755	-1.50012				enzyme
146262_at	FBgn0032387	CG16965	0.00789875	1.42293	1.64063	1.33391	-1.19863	1.50203				enzyme
152452_at	FBgn0020415	Idgf2	0.0021995	-1.01037	-1.00341	1.38696	1.1992	1.50478		Imaginal Disc Growth Factor 2	imaginal disc growth factor 2	imaginal disc growth factor
141806_at	FBgn0052158	CG4526	0.001446	1.18077	1.4172	1.50833	-1.09446	1.50594				transporter
152023_at	FBgn0041181	TepIII	0.0017425	-1.39135	-1.30886	-1.23502	-1.04736	1.50605
152616_at	FBgn0028540	BG:DS00797	0.00187425	1.32388	1.35379	1.21143	-1.16625	1.50742
152661_at	FBgn0030749	Anxb11	0.0063745	1.51558	1.24853	1.13724	1.49261	1.50758		Annexin B11	annexin	calcium-dependent phospholipid binding
152356_at	FBgn0052412	CG10487	0.004139	1.13698	-1.13238	-1.14508	1.08071	1.50892				receptor guanylate cyclase
146461_at	FBgn0032726	CG10621	0.0018225	1.35912	1.2345	1.34486	-1.15986	1.51199
152280_at	FBgn0030355	CG2467	0.064214	-1.06822	1.17898	-1.03024	1.31989	1.51254
150343_at	FBgn0038930	CG5778	0.00934125	-1.35441	-1.08871	1.60664	1.20135	1.51502
142672_at	FBgn0039099	CG10157	0.0007025	-1.16341	1.00832	1.01393	1.47062	1.51723
152626_at	FBgn0037396	CG11459	0.129112	-1.31964	-1.03863	1.30936	1.24931	1.51745			cathepsin L-like (inactive)	endopeptidase
144223_at	FBgn0028515	BG:DS07473	0.00876725	1.38271	1.15115	-1.00935	-1.36235	1.51923
143668_at	FBgn0011638	La	0.0226408	1.4352	1.13204	1.41258	1.61453	1.52133		La autoantigen-like	Lupus erythematosus associated La/SS-B autoantigen-like	Pol III transcription termination factor
141301_at	FBgn0004885	tok	0.0018955	1.15015	-1.13407	-1.17448	-1.08324	1.52734		tolkin	transforming growth factor- beta-associated protein-like	endopeptidase
153665_at	FBgn0017558	Pdk	0.00055875	1.36339	1.25026	1.14355	-1.25098	1.52862		Pyruvate dehydrogenase kinase	pyruvate dehydrogenase (lipoamide) kinase	pyruvate dehydrogenase (lipoamide) kinase ; EC:2.7.1.99
141323_at	FBgn0033968	CG10200	0.00242175	1.01056	-1.02587	1.25253	-1.25269	1.52874
147450_at	FBgn0034364	CG5493	0.008806	1.37709	1.04795	1.26966	-1.14983	1.53062
147694_at	FBgn0034756	Cyp6d2	0.147138	1.0201	1.31488	1.44322	1.38388	1.53311			cytochrome P450, CYP6D2	cytochrome P45
150003_at	FBgn0038412	ZIP3	0.04666	-1.202	1.14834	-1.0914	-1.17487	1.53314			metal transporter-like	transporter
143723_at	FBgn0013771	Cyp6a9	0.0005215	1.18099	1.2363	1.22236	1.17536	1.53364		Cytochrome P45-6a9	cytochrome P450, CYP6A9	cytochrome P45 ; EC:1.14.14.1
148417_at	FBgn0052029	CG6469	0.19551	-1.4716	-1.07905	1.27816	-1.52107	1.53622			larval cuticle protein	structural protein
154742_at	FBgn0011744	Arp66B	0.000807	1.11491	1.06846	1.10605	1.1608	1.53721		Actin-related protein 66B	actin-like protein	cytoskeletal structural protein
146823_at	FBgn0033313	Cirl	0.0591698	2.07507	2.0868	2.16892	2.96561	1.53729			latrophilin receptor-like	G protein linked receptor
147337_at	FBgn0046999	CG6429	0.00106325	-1.4303	-1.41267	1.02831	-1.05537	1.53837
149642_at	FBgn0051272	Med7	0.0008255	1.0921	1.14054	-1.21434	1.0791	1.53854			sugar transporter-like	transcription factor
146325_at	FBgn0032497	CG6043	0.000672	1.24276	1.08841	-1.23027	1.19755	1.53905
150683_at	FBgn0039453	CG6403	0.223902	-1.24879	1.02731	1.23513	1.04807	1.54051
152050_at	FBgn0037057	CG10512	0.000613	1.22843	1.3275	1.27673	-1.08966	1.54252
150662_i_at	FBgn0039434	CG5468	0.188476	1.50277	1.08994	-1.2689	-1.36379	1.5463
150964_at	FBgn0040206	kurtz-arre	0.00121175	1.04048	-1.02447	-1.04153	-1.13611	1.54713
143321_at	FBgn0003250	Rh4	0.00090525	1.05661	1.02563	1.06226	-1.17389	1.54787		Rhodopsin 4	rhodopsin 4	light-sensitive visual pigment
149741_at	FBgn0038002	CG12256	0.609612	1.02367	-1.72656	-1.46727	-1.56871	1.55478			plasminogen activator-like serine protease	endopeptidase
145500_at	FBgn0031207	CG13356	0.0177927	-1.25033	-1.02885	1.20734	1.2063	1.55981			short-chain dehydrogenase	enzyme
152581_at	FBgn0028984	sp5	0.0013555	1.06298	-1.14958	-1.09109	-1.07428	1.56231
152025_at	FBgn0030159	CG9689	0.0195272	1.21017	1.27162	1.10748	-1.01792	1.57091
153858_at	FBgn0000308	chic	0.000491	1.41347	1.31891	1.05637	1.11481	1.57493		chickadee	profilin	actin depolymerising
146848_at	FBgn0033353	CG13749	0.764102	1.67089	4.48179	4.23455	1.28666	1.58885
142969_at	FBgn0004629	Cys	0.000491	-1.11234	-1.33698	-1.13334	1.04024	1.59198		Cystatin-like	cystatin-like	cysteine protease inhibitor
147224_at	FBgn0033970	CG10205	0.011766	1.22401	1.50887	1.2794	-1.31625	1.59502
147470_at	FBgn0034399	CG15083	0.000491	1.14375	1.02099	1.07266	1.21292	1.59864
147126_i_at	FBgn0033788	CG13323	0.001953	1.12353	-1.15268	-1.15992	-1.40766	1.59915
147029_s_at	FBgn0050035	CG7801	0.000491	-1.29301	-1.11498	1.12137	1.19237	1.60519			glucose transporter	transporter
141581_at	FBgn0034063	CG8389	0.001202	-1.3088	-1.64252	1.01798	1.19445	1.61937			monocarboxylate transporter-like	transporter
152559_at	FBgn0003965	v	0.002554	1.23501	1.4355	1.39717	-1.18829	1.62161		vermilion	tryptophan 2,3 dioxygenase	tryptophan 2,3 dioxygenase ; EC:1.13.11.11
151210_at	FBgn0040735	CG16836	0.000491	-1.40051	-1.45862	1.10388	1.12207	1.62483
142878_at	FBgn0030932	CG6461	0.0005215	-1.15677	1.02118	1.01531	-1.25179	1.63304			gamma-glutamyl transferase	enzyme
151019_at	FBgn0040532	CG8369	0.000491	1.1326	-1.02243	1.03466	-1.04551	1.63328
143953_at	FBgn0022213	Cas	0.0125063	1.27625	1.58742	1.43677	1.24363	1.64456		CAS/CSE1 segregation protein	importin alpha export receptor	importin alpha export receptor
153296_at	FBgn0025885	myo-inosit	0.00072475	1.14038	1.26825	1.09436	1.0231	1.6468			myo-inositol-1-phosphate synthase	myo-inositol-1-phosphate synthase ; EC:5.5.1.4
148713_at	FBgn0036364	CG14109	0.0012985	1.00935	1.10194	-1.0487	-1.01727	1.64734
153278_at	FBgn0010621	Cct5	0.0010545	1.41908	1.23175	1.01194	1.22452	1.65203		T-complex Chaperonin 5	chaperonine-containing T-complex subunit 1	chaperone
141469_at	FBgn0003490	CG11706	0.0187322	1.13234	1.17115	1.14522	1.26188	1.65458
151431_at	FBgn0040970	CG15492	0.0315555	1.00488	1.58687	1.40839	1.40447	1.6592
152759_at	FBgn0032774	CG17549	0.00090825	-1.34065	-1.24058	1.11838	-1.12048	1.66246
148088_at	FBgn0035413	CG14958	0.398713	-1.23279	-1.07746	1.15886	1.65345	1.66358
143198_at	FBgn0001233	Hsp83	0.000491	1.12065	-1.01579	-1.08649	1.09708	1.66564		Heat shock protein 83	heat shock protein 90	heat shock protein
150532_at	FBgn0039238	CG7016	0.0225285	-1.44685	-1.19139	1.09274	-1.11761	1.67677
146710_at	FBgn0033127	Tsp42Ef	0.0017815	1.22975	1.1417	1.0148	1.09216	1.69201
153367_at	FBgn0037977	CG3132	0.00256425	-1.09728	-1.09869	1.05829	1.12402	1.69266			beta-galactosidase	enzyme
153033_at	FBgn0038610	CG7675	0.0005215	1.07782	1.01038	1.08217	1.2255	1.70266				enzyme
146709_at	FBgn0029506	Tsp42Ee	0.000552	1.09489	-1.04037	1.00362	1.28585	1.70372
150748_at	FBgn0039544	CG12877	0.40642	1.33668	-2.63003	1.4437	-1.31751	1.70645				enzyme
146349_at	FBgn0032536	CG17988	0.0224347	-1.31895	-1.35232	1.23599	-1.08434	1.71123
154669_at	FBgn0031313	CG5080	0.00061975	1.05607	1.07677	1.0709	-1.11405	1.71431				motor
142515_at	FBgn0020439	fau	0.0014915	-1.37677	-1.01658	-1.16202	-1.08802	1.72074			anoxia upregulated protein
146768_at	FBgn0033222	CG12824	0.0006265	-1.12449	-1.08373	-1.08981	-1.22325	1.73934
146561_at	FBgn0032900	CG14401	0.0010545	1.38426	1.10532	-1.08801	-1.0199	1.74594
151038_at	FBgn0040551	CG11686	0.00077025	1.45728	1.34602	1.1961	-1.13004	1.74624
150514_at	FBgn0039203	CG13618	0.002115	1.15203	1.18021	1.10397	1.1138	1.74749
152104_at	FBgn0050295	CG15230	0.207861	2.40451	1.67434	2.86255	1.265	1.75076
152827_at	FBgn0037906	PGRP-LB	0.00107275	1.16591	1.22348	1.07728	1.13603	1.756			peptidoglycan recognition protein-like	defense/immunity protein
142739_at	FBgn0040774	CG12922	0.210527	-1.54837	-1.18423	-1.99338	1.36109	1.76287
142940_at	FBgn0037850	CG14695	0.275143	1.83049	1.77737	1.47793	1.6104	1.76454
145730_at	FBgn0031560	CG16713	0.0031755	1.09798	1.0012	1.26454	1.19872	1.76899
143479_at	FBgn0004552	Akh	0.0086355	1.10609	1.02537	1.14287	-1.09913	1.77014		Adipokinetic hormone-like	hypertrehalosaemic hormone	neuropeptide hormone
144115_at	FBgn0026084	cib	0.000868	1.15747	1.18079	1.02105	1.36571	1.77655				actin binding
146214_at	FBgn0032322	CG16743	0.00104775	-1.00833	1.15351	1.46424	-1.12275	1.77806
151822_at	FBgn0014018	Rel	0.0016295	1.47429	1.28474	1.24934	1.28687	1.78412		Relish		specific RNA polymerase II transcription factor
144768_at	FBgn0052695	CG15246	0.0788052	1.76633	1.60194	1.65205	2.07674	1.79024
146585_at	FBgn0032945	CG8665	0.104122	-1.58884	-4.11888	-1.30245	1.26298	1.7903				enzyme
153785_at	FBgn0034117	CG7997	0.000491	1.0246	1.07698	1.38385	-1.05859	1.79788				enzyme
153579_at	FBgn0011703	RnrL	0.191404	1.91975	1.37226	-2.1497	-1.01806	1.8061		Ribonucleoside diphosphate reductase large subunit	ribonucleoside-diphosphate reductase, large subunit	ribonucleoside-diphosphate reductase ; EC:1.17.4.1 | inferred from sequence similarity
142300_at	FBgn0015229	glec	0.00631125	1.0263	1.11659	-1.16599	1.0422	1.81614		Gliolectin	gliolectin
147127_s_at	FBgn0033788	CG13323	0.000491	1.10778	1.01522	-1.02396	-1.31952	1.82303
153817_at	FBgn0003514	sqh	0.000491	1.22116	1.00275	-1.09781	1.14162	1.8259		spaghetti squash	cytoplasmic myosin II regulatory light chain	ligand binding or carrier
150394_at	FBgn0039008	CG6972	0.022548	-1.11226	1.09081	1.02613	-1.14068	1.83322
151310_at	FBgn0040837	CG8620	0.102148	-1.40028	-1.61034	-1.30491	-1.16655	1.83593
150883_at	FBgn0039759	CG9733	0.935871	-1.01493	1.07407	1.29685	-1.0706	1.84337			prophenol oxidase activating enzyme-like serine protease	endopeptidase
146712_at	FBgn0033130	Tsp42Ei	0.001421	1.24324	1.24392	1.26367	1.02804	1.84726		Tetraspanin 42Ei	tetraspanin
147433_at	FBgn0034331	CG15067	0.00083375	-1.27621	-1.18188	1.05192	1.02319	1.8588
143273_at	FBgn0002856	Acp26Ab	0.000491	-1.11896	-1.36074	-1.22943	-1.01552	1.85896		Accessory gland-specific peptide 26Ab	accessory gland peptide	peptide hormone
146455_at	FBgn0027074	CG17324	0.364739	1.29534	1.55994	1.74696	-1.50122	1.87015				enzyme
150780_at	FBgn0039593	CG9989	0.754984	1.41378	3.20514	4.18256	1.49684	1.87685
143005_at	FBgn0025628	EG:22E5.5	0.0005215	1.64898	1.41027	-1.23691	1.35998	1.8827				enzyme
152155_at	FBgn0032899	CG9338	0.000491	-1.04614	-1.00703	-1.0028	1.06462	1.90384
145870_at	FBgn0031775	CG9150	0.344705	2.23048	2.70196	2.04311	1.3052	1.9095				enzyme
154993_at	FBgn0037447	CG2330	0.0033555	1.15762	1.29031	-1.04624	-1.00962	1.91058
146296_at	FBgn0004394	CG15486	0.189886	2.10382	1.99323	1.33646	2.24434	1.93069
142335_at	FBgn0037063	CG9391	0.000657	1.47019	1.27789	1.32163	1.06024	1.9441
150175_at	FBgn0038673	CG14286	0.007134	1.09117	1.73762	1.3527	1.30194	1.95361
142189_at	FBgn0013772	Cyp6a8	0.00061975	1.13205	1.39747	1.1947	1.03383	1.95605		Cytochrome P45-6a8	cytochrome P450, CYP6A8	cytochrome P45 ; EC:1.14.14.1
148084_at	FBgn0035409	CG14963	0.414556	1.02164	-1.0066	1.17561	1.23453	1.99813
154426_at	FBgn0028519	BG:DS05899	0.377139	1.28707	1.54839	2.11321	1.16673	2.00027			long-chain-fatty-acid-CoA-ligase	long-chain-fatty-acid-CoA-ligase ; EC:6.2.1.3 | inferred from sequence similarity
153673_at	FBgn0000083	AnnIX	0.000491	1.40243	1.27303	-1.12428	-1.07448	2.00246		Annexin IX	annexin IX	calcium-dependent phospholipid binding
152086_at	FBgn0036106	CG6409	0.000491	1.09878	1.23051	1.34847	-1.00756	2.00394
150533_at	FBgn0039239	CG13641	0.165248	1.15388	1.32618	1.23928	1.17482	2.01492
143238_at	FBgn0002562	Lsp1&agr;	0.331877	1.03408	1.59	1.06565	1.30406	2.04103		Larval serum protein 1 alpha	larval serum protein 1 alpha-subunit	larval serum protein
146100_at	FBgn0032140	CG13117	0.0201355	1.16332	1.20912	1.20219	1.03052	2.04171
144832_at	FBgn0030244	CG2157	0.00327	1.34282	1.26062	1.15653	1.10563	2.05301
150836_at	FBgn0039684	CG15505	0.102356	-1.36036	-1.04925	-1.22892	-1.4013	2.07658
148424_at	FBgn0035929	CG13311	0.001895	-1.16744	1.05492	1.01972	-1.14522	2.08257
144068_at	FBgn0025583	IM2	0.000552	-1.11915	-1.25711	1.17806	1.24004	2.08353		Immune induced protein 2
153527_at	FBgn0030309	CG1572	0.0005215	1.29108	1.23109	-1.07929	-1.15895	2.10015
151839_at	FBgn0043841	CG5453	0.000491	1.36067	1.17124	1.03905	-1.0651	2.1116
142398_at	FBgn0033630	CG13200	0.0293115	-1.0856	-1.11427	1.04347	1.11807	2.1219
151112_s_at	FBgn0024288	CG18674	0.0634795	-1.05585	-1.21509	-1.13603	-1.17443	2.13406
153365_at	FBgn0032773	CG15825	0.0048535	1.07629	1.31879	1.3747	1.12615	2.15191
143096_f_at	FBgn0000276	CecA1	0.000491	1.22992	1.11383	-1.07578	1.21852	2.15287		Cecropin A1	cecropin A1	antibacterial response protein
146711_at	FBgn0033129	Tsp42Eh	0.0015255	-1.08073	1.12438	1.16298	-1.08377	2.17577
146994_at	FBgn0033596	CG7738	0.00110975	1.00368	1.39485	1.4102	1.39262	2.23426
143097_f_at	FBgn0000277	CecA2	0.0006875	1.29024	1.06111	-1.05596	1.33605	2.28846		Cecropin A2	cecropin A2	antibacterial response protein
146507_at	FBgn0032810	CG13077	0.0253697	-1.16558	1.05152	1.41985	1.07863	2.40725
145307_at	FBgn0030929	CG15043	0.000491	-1.34587	-1.35652	1.18483	-1.14371	2.41258
148352_at	FBgn0035806	CG7496	0.00196625	-1.20228	-1.13655	1.46735	1.40501	2.45207			peptidoglycan recognition protein	defense/immunity protein
151211_at	FBgn0040736	CG16844	0.000491	-1.27928	-1.21763	1.19136	1.18178	2.49661
147547_at	FBgn0034512	CG18067	0.0005825	-1.20757	-1.30362	1.18196	1.57115	2.506
147699_at	FBgn0034761	CG4250	0.00193225	-1.12598	-1.19795	-1.07543	1.14406	2.51375
147431_at	FBgn0034329	CG18108	0.00124125	-1.29422	-1.3757	1.30158	1.39942	2.52496
147631_at	FBgn0034647	CG15678	0.0343533	1.13159	1.36248	1.16167	1.63322	2.69621
151830_at	FBgn0011296	l(2)efl	0.0005215	1.40593	1.22218	-1.03083	1.01125	2.93954		lethal (2) essential for life		chaperone
149849_at	FBgn0038160	CG9759	0.366489	1.39414	1.88759	1.62794	1.01709	2.98617
146406_at	FBgn0032639	CG18563	0.613716	-2.37943	-2.08883	1.18764	2.1926	3.08863
143835_at	FBgn0015657	DnaJ-1	0.00058925	1.11294	-1.07311	-1.05035	1.20294	3.09132		DnaJ-like-1		chaperone
150566_at	FBgn0039299	CG11854	0.671754	-1.13335	3.89446	3.64818	1.86614	3.14883
143605_at	FBgn0010381	Drs	0.0005215	1.07665	-1.34432	1.03816	1.76242	3.77166		Drosomycin	drosomycin	antifungal response protein
143196_at	FBgn0001229	Hsp67Bc	0.656153	3.63152	1.57738	5.11886	-1.11549	4.01161		Heat shock gene 67Bc	heat shock protein	heat shock protein
152245_at	FBgn0033857	CG6183	0.000491	1.15901	-1.10922	1.23649	1.28143	4.89674
145820_at	FBgn0031701	CG14027	0.00078525	1.33606	1.36109	1.72412	1.67018	4.96361
148539_at	FBgn0036110	CG18348	0.000491	1.32463	1.2982	1.33584	1.01843	5.39595
147150_at	FBgn0041579	CG4740	0.0008375	-1.22405	-1.9468	2.18839	4.1763	6.81684			attacin A-like	defense/immunity protein
143443_at	FBgn0004240	Dpt	0.000491	-1.05163	-1.64287	1.64862	2.66083	6.98708		Diptericin	diptericin	antibacterial response protein
146405_at	FBgn0032638	CG6639	0.521696	-1.10456	-1.2597	-1.25643	3.28156	7.79262				endopeptidase
143607_at	FBgn0010385	Def	0.00165975	-1.28953	-1.34791	1.05229	1.16077	10.3832		Defensin	defensin	antibacterial response protein
143770_at	FBgn0014865	Mtk	0.00058925	-1.33652	-2.76382	1.55328	3.36565	18.0151		Metchnikowin		antibacterial response protein
143609_at	FBgn0010388	Dro	0.000794	1.64072	-1.39526	3.19409	5.82809	21.8974		Drosocin	drosocin	antibacterial response protein
147473_at	FBgn0034407	DptB	0.0029285	-1.45951	-2.24909	1.68458	2.97718	93.9211				defense/immunity protein

## Sheet: Infection
id_spot	FlyBase_ID	Symbol	Mean_Detection_pvalue_Ref	Mean_P15	Mean_P5	Mean_H1	Mean_T12	Bacteria_6h	Fungus_48h	Index_SOTA	Name	Product	Function
150577_at	FBgn0051104	CG13657	0.011295	-1.64756	1.15286	-1.13636	1.71459	-2.17498	-1.6783	2
143759_at	FBgn0014454	Acp1	0.010801	-2.58995	-1.28737	-1.03263	1.41795	-2.92006	-3.75028	3	Adult cuticle protein 1	adult cuticle protein 1	structural protein of adult cuticle (Drosophila)
153401_at	FBgn0031940	CG7214	0.036821	-1.77859	-1.13733	-1.17378	1.23885	-2.70945	-7.45392	3		cuticle protein	structural protein
150586_at	FBgn0039324	CG10553	0.000491	-1.63793	-1.45651	-1.01606	1.17352	-2.60088	-1.41519	3
148753_at	FBgn0036428	CG9238	0.000552	-2.36027	-1.61878	-1.28712	1.32868	-1.38127	1.72309	3		protein phosphatase-like	protein phosphatase
143825_at	FBgn0015584	Acp53Ea	0.00058925	-1.90111	-1.83613	-1.13698	1.28215	-1.1607	-1.87254	3	Accessory gland-specific peptide 53Ea	accessory gland peptide	peptide hormone
150653_at	FBgn0039418	CG6069	0.002944	-1.48643	-1.26095	-1.13738	1.21461	-1.04826	-1.8	3			endopeptidase
149114_at	FBgn0036969	CG6663	0.0005215	-2.57611	-1.93694	-1.09222	1.38126	1.02883	-2.20993	3
151137_r_at	FBgn0040653	CG15231	0.000491	-1.67782	-1.22551	1.25657	1.05518	-7.14533	-7.66348	4
141472_at	FBgn0001114	Glt	0.00065025	-2.06886	-1.3169	1.02437	-1.01358	-4.20761	-1.18756	4	Glutactin	glutactin	extracellular matrix glycoprotein
146569_at	FBgn0032913	CG9259	0.000491	-2.2112	-1.83948	-1.09949	-1.00089	-4.16409	-1.31677	4
147085_at	FBgn0050045	CG8496	0.0225505	-2.13196	-1.59554	1.02614	1.08174	-2.47942	-1.91454	4		cuticle protein-like	structural protein
149528_at	FBgn0037635	CG9837	0.011037	-2.00422	-1.17303	-1.02342	-1.18707	-2.29104	1.04174	4
152494_at	FBgn0033065	Cyp6w1	0.001009	-1.72467	-1.15417	1.10815	1.04422	-2.15397	1.44193	4		cytochrome P450, CYP6W1	cytochrome P45
143387_at	FBgn0003867	tsl	0.0010185	-1.51392	-1.32944	1.05228	-1.13687	-1.87514	-1.30586	4	torso-like		torso receptor ligand
143061_at	FBgn0000047	Act88F	0.000491	-1.54256	-1.17626	-1.07319	1.03177	-1.69349	-2.38502	4	Actin 88F	actin, indirect flight muscle	muscle motor protein
151196_r_at	FBgn0040718	CG15353	0.0498022	-1.78472	-1.68841	-1.00814	1.00648	-1.64604	-1.72548	4
148877_at	FBgn0042201	CG13061	0.000491	-1.69872	-1.47796	-1.00835	1.01587	-1.63014	-1.23114	4
146645_at	FBgn0033027	CG12408	0.0005215	-1.96856	-1.30486	1.15226	-1.04964	-1.59881	-1.74836	4		troponin C-like	ligand binding or carrier
145979_at	FBgn0031942	CG7203	0.00228625	-2.43993	-1.65947	-1.216	1.10809	-1.59328	-1.74957	4		cuticle protein	structural protein
146737_at	FBgn0033167	CG1701	0.00148775	-2.0858	-1.71367	-1.10692	-1.01301	-1.3463	-2.2176	4
142583_at	FBgn0034497	CG9090	0.000491	-1.6266	-1.25129	-1.10024	1.02613	-1.23029	-1.22434	4		phosphate transporter	carrier type transporter
152019_at	FBgn0039298	to	0.0197705	-1.61446	-1.4527	-1.11474	-1.05678	-9.89706	-1.27721	5	takeout
152766_at	FBgn0002563	Lsp1&bgr;	0.000491	-16.2334	-11.7694	-2.15308	-1.51123	-6.01265	-1.50838	5	Larval serum protein 1 beta	larval serum protein 1 beta-subunit	larval serum protein
143239_at	FBgn0002565	Lsp2	0.000491	-5.41313	-4.73415	-1.49056	1.20947	-5.98769	-2.57576	5	Larval serum protein 2	larval serum protein 2	larval serum protein
142356_at	FBgn0016724	RfaBp	0.000491	-2.09169	-1.84891	-1.39238	-1.06533	-5.5251	-1.04899	5	Retinoid- and fatty-acid binding protein	retinoid/fatty acid binding glycoprotein	fatty acid binding
150335_at	FBgn0038914	CG17820	0.003459	-8.0251	-6.19655	-2.403	1.04186	-5.48313	-2.23923	5
152265_at	FBgn0039313	CG11892	0.00063475	-7.53674	-3.80942	-1.5621	-1.11379	-4.51899	-1.32777	5
143660_at	FBgn0011555	&thgr;Try	0.000748	-4.50566	-4.0009	-1.59023	-1.25236	-3.70635	-1.93858	5	thetaTrypsin	trypsin	trypsin ; EC:3.4.21.4
152448_at	FBgn0031860	CG11236	0.0165085	-2.15556	-1.4762	-1.11876	-1.2866	-3.27161	-1.1704	5			enzyme
150369_at	FBgn0038973	CG18594	0.0042415	-3.07948	-2.26348	-2.03627	-1.43016	-3.04407	-1.38896	5
152748_at	FBgn0030157	CG1468	0.000552	-1.66761	-1.49475	-1.14551	1.01925	-2.78562	-1.03311	5
149615_at	FBgn0037788	CG3940	0.00297625	-3.03782	-1.64297	-1.34972	-1.31888	-2.7283	-1.42306	5		carbonate dehydratase-like	enzyme
144520_at	FBgn0029765	CG16756	0.00099925	-2.19262	-1.80831	-1.10179	-1.10952	-2.39662	1.04536	5		lysozyme P	defense/immunity protein
148860_at	FBgn0036587	CG4950	0.0686615	-1.63283	-1.80559	-1.04184	-1.14873	-2.33108	-2.17196	5			cell adhesion
142196_at	FBgn0010053	CG15101	0.001461	-1.62876	-1.52844	1.00705	-1.18667	-2.30058	-1.86995	5
143606_at	FBgn0010383	Cyp18a1	0.00552575	-2.62277	-1.75631	-1.54809	-1.17167	-2.2974	-1.13918	5	Cytochrome P45-18a1	cytochrome P450, CYP18A1	cytochrome P45 ; EC:1.14.14.1
149329_at	FBgn0037323	CG2663	0.0019035	-4.2393	-2.96942	-1.4222	-1.20028	-1.99585	-1.64148	5		alpha-tocopherol transfer protein-like	ligand binding or carrier
143622_at	FBgn0010423	TpnC47D	0.00058925	-2.48852	-1.74481	-1.53802	-1.18039	-1.85189	-2.37512	5	Troponin C at 47D	troponin C	calcium binding
146166_at	FBgn0032265	CG18301	0.0008985	-5.37352	-3.38493	-1.63116	1.15	-1.59992	-1.74957	5
143827_at	FBgn0015586	Acp76A	0.00189975	-3.57096	-2.78514	-1.67251	1.24482	-1.17691	-3.03354	5	Accessory gland-specific peptide 76A	serpin	serpin
146016_at	FBgn0028987	sp2	0.00199475	-2.45081	-2.43925	-1.50579	-1.02842	-1.06363	-2.10964	5
141406_at	FBgn0037684	CG8129	0.00080325	-2.09471	-2.65701	-1.48889	1.09418	-3.49671	-1.58887	6			threonine dehydratase
150576_at	FBgn0039312	CG10514	0.00065025	-1.67597	-1.87461	-1.4262	-1.10779	-2.47598	-1.11188	6
141242_at	FBgn0034388	CG15092	0.00075775	-3.40216	-3.82052	-3.50147	-1.02607	-2.03355	1.59992	6
150837_at	FBgn0039685	CG7592	0.00078525	-2.40379	-2.18651	-1.9349	-1.18133	-1.9602	-1.58887	6		odorant binding-like protein	ligand binding or carrier
148800_at	FBgn0036495	CG7489	0.0132955	-2.10098	-2.63469	-1.32469	-1.02983	-1.73748	-1.96973	6		accessory gland protein-like
143272_at	FBgn0002855	Acp26Aa	0.001186	-2.42745	-2.55406	-1.48246	1.53468	1.03526	-2.04344	6	Accessory gland-specific peptide 26Aa	accessory gland peptide	peptide hormone
145897_at	FBgn0031810	CG9511	0.000552	-1.75919	-1.28229	1.1526	-1.37439	-8.77866	-1.18921	8
145412_at	FBgn0031087	CG12656	0.00095075	-1.65698	-1.47093	-1.01163	-1.39043	-4.81655	1.20164	8
153069_at	FBgn0034394	CG15096	0.00072475	-1.67538	1.00817	1.12852	-1.30987	-3.20872	-1.04391	8		sodium/phosphate cotransporter	transporter
152054_at	FBgn0030425	CG3775	0.00097175	-1.56476	-1.24889	1.17436	-1.27854	-3.16894	-1.27015	8		membrane-anchored zinc metalloprotease (M13 peptidase)-like	endopeptidase
151779_at	FBgn0032029	CG17292	0.00095075	-1.6206	-1.45422	1.06132	-1.25442	-3.14705	-1.40347	8		triacylglycerol lipase-like	enzyme
141409_at	FBgn0039154	CG6164	0.00089225	-2.22714	-1.75273	-1.12436	-2.20509	-2.98142	-1.56917	8
151835_at	FBgn0035734	CG14823	0.00577975	-1.96946	-1.85662	1.14804	-1.31991	-2.73967	-1.35004	8
144306_at	FBgn0028915	BG:DS01068	0.00099925	-1.65769	-1.34859	-1.00339	-1.28192	-2.62624	-1.18017	8		serine endopeptidase	endopeptidase
143868_at	FBgn0016075	vkg	0.0005215	-1.68968	-1.21959	-1.05786	-1.42574	-2.48113	-1.232	8	viking	collagen IV alpha2 chain	structural protein
153029_at	FBgn0005633	fln	0.000491	-3.07117	-1.44479	1.14904	-1.75736	-2.21453	-1.94936	8	flightin	flightin	cytoskeletal structural protein
151819_at	FBgn0038878	CG3301	0.000491	-1.71315	-1.46064	1.17956	-1.26869	-2.10089	-1.06955	8			enzyme
152599_at	FBgn0013988	A(225)	0.0005215	-1.83153	-1.43335	1.15469	-1.36058	-1.82134	-1.40056	8	A-band-protein-225	A-band associated protein
150700_at	FBgn0039472	CG17192	0.0276435	-5.02378	-5.57332	-1.93749	-3.21496	-2.64634	-2.45037	9		lipase-like	enzyme
149610_at	FBgn0037782	CG12813	0.0289807	-4.89824	-8.17162	-1.4882	-2.2611	-2.464	-1.33886	9
148835_at	FBgn0036549	CG10516	0.00456125	-2.63704	-2.04323	-1.34544	-1.51087	-1.92119	-1.37364	9			enzyme
152118_at	FBgn0033327	PGRP-SC1b	0.0034505	-4.22665	-3.9201	-1.69194	-4.4698	-1.62113	-2.17498	9		peptidoglycan recognition protein	defense/immunity protein
147517_at	FBgn0034471	CG8462	0.021897	-1.91344	-2.21205	-1.59191	-1.51182	-1.11342	-2.74347	9			ligand binding or carrier
141369_at	FBgn0039778	CG18030	0.000491	-15.8704	-10.1394	-3.34018	-31.3281	-7.50057	-2.00416	10		trypsin-like	endopeptidase
145796_at	FBgn0031654	CG8869	0.001085	-2.03855	-1.88723	-1.36947	-3.17213	-4.88717	-1.73388	10		serine protease-like	endopeptidase
148255_at	FBgn0035667	CG10475	0.0224983	-2.0797	-2.13181	-1.31415	-3.89664	-4.31991	-2.11844	10			endopeptidase
147152_at	FBgn0019928	CG4812	0.006562	-2.18551	-1.97787	-1.04149	-2.78367	-3.03564	-1.34443	10		trypsin alpha-like	endopeptidase
143944_at	FBgn0020906	Ser4	0.00621275	-3.13881	-1.97665	-1.64532	-3.63212	-2.80111	-1.57243	10	Serine protease 4	serine endopeptidase	serine-type endopeptidase
142951_at	FBgn0028534	BG:DS00941	0.0005215	-2.07474	-1.57083	1.1083	-2.793	-2.44698	-1.33422	10
141418_at	FBgn0036024	CG18180	0.00098325	-3.80551	-1.83824	-1.24799	-6.82186	-2.35871	-1.77769	10
145795_at	FBgn0031653	CG8871	0.000491	-11.7996	-4.37623	-1.56285	-23.0393	-2.35055	-1.13367	10			endopeptidase
148332_at	FBgn0035779	CG8562	0.0008075	-3.94445	-2.19884	-1.13325	-9.33381	-2.11844	-1.44093	10		zinc carboxypeptidase	metallocarboxypeptidase
147422_at	FBgn0034318	CG14500	0.0005215	-3.60063	-2.96965	-1.2402	-6.92149	-1.83528	-1.49381	10			ligand binding or carrier
143341_at	FBgn0003358	Ser99Dc	0.000491	-2.52934	-1.87589	-1.23632	-21.9363	-3.17994	-1.66555	11	Serine protease 3	serine endopeptidase	serine-type endopeptidase
142402_at	FBgn0037678	CG16749	0.000491	-3.24385	-1.68133	-1.22346	-7.98789	-2.59368	-1.12272	11			endopeptidase
143604_r_at	FBgn0010359	&ggr;Try	0.00342025	-1.73401	-1.49186	-1.51824	-3.76854	-2.31819	-2.60629	11	gammaTrypsin	trypsin	trypsin ; EC:3.4.21.4
142194_at	FBgn0031813	CG9527	0.00254025	-1.44098	-1.40933	-1.27195	-2.35808	-2.06194	-1.08673	11		acyl-CoA oxidase-like	enzyme
146050_at	FBgn0032069	CG9468	0.0005825	-2.05355	-1.1522	1.30137	-5.89256	-1.72668	1.01326	11		lysosomal acid alpha-mannosidase-like	enzyme
142147_at	FBgn0032068	CG9466	0.0021735	-1.97833	-1.65655	1.68367	-7.18785	-1.60214	-1.0274	11		lysosomal acid alpha-mannosidase-like	enzyme
148639_at	FBgn0036262	CG6910	0.000672	2.64737	2.17799	2.14192	-1.07084	-4.84669	-1.14076	16
153046_at	FBgn0014031	Spat	0.000733	2.09288	1.76302	2.00068	1.16345	-3.9834	-1.0324	16	Serine pyruvate aminotransferase	mitochondrial serine-pyruvate aminotransferase-like	serine-pyruvate aminotransferase ; EC:2.6.1.51
152351_at	FBgn0035950	CG5288	0.00099925	1.63183	1.68203	1.78458	1.07844	-2.59908	-1.1479	16			enzyme
142258_at	FBgn0035476	CG12766	0.00055875	3.00634	3.53465	2.36091	1.5777	-1.50943	-1.33237	16			enzyme
147525_at	FBgn0034480	CG16898	0.002382	9.10204	4.42673	1.53037	1.45289	-3.48945	-1.52838	17
152709_at	FBgn0041194	CG10078	0.000748	1.89066	1.51138	1.19943	-1.02848	-2.01531	-1.08673	17		amidophosphoribosyltransferase-like	enzyme
141450_at	FBgn0024289	Sodh-1	0.000491	1.38923	2.17348	2.87969	-1.175	-8.63981	-1.36226	18	Sorbitol dehydrogenase 1	L-iditol 2-dehydrogenase	L-iditol 2-dehydrogenase ; EC:1.1.1.14
152482_at	FBgn0035484	CG11594	0.000491	-1.00132	1.35658	1.64583	-1.26546	-4.20469	-1.08673	18			enzyme
154763_at	FBgn0003076	CG5165	0.000491	1.42561	1.41639	1.51546	-1.08948	-3.24226	-1.19334	18		phosphoglucomutase-like	enzyme
145637_at	FBgn0031418	CG3609	0.0005825	1.58506	1.83479	1.36243	-1.25313	-2.47084	-1.09885	18			transcription factor binding
150574_at	FBgn0039309	CG11891	0.00055875	-1.21002	1.01214	3.61006	-1.21691	-2.25324	-1.38319	18
145546_i_at	FBgn0031277	CG13947	0.000244	-1.16181	1.05784	2.76738	-1.01621	-1.25963	-2.71133	18
149914_at	FBgn0038257	smp-30	0.00058925	1.5185	1.72505	1.25622	-1.5361	-2.25949	-1.2518	19	Senescence marker protein-3	senescence marker protein-30
151466_at	FBgn0041574	CG14599	0.0295545	1.74695	1.93909	-1.13824	-1.35159	-2.18707	3.35893	19
144264_at	FBgn0028853	BG:DS07851	0.000552	1.74348	1.91703	1.15923	-3.94776	-1.34723	-1.17609	19
153233_at	FBgn0033875	CG6357	0.00207275	-1.49541	-1.24941	-1.13677	1.07282	2.2974	1.05555	3			endopeptidase
152026_at	FBgn0027584	BcDNA:GH05	0.0512522	-2.79248	-2.40589	1.38125	2.07091	5.19455	13.595	3			enzyme
152336_at	FBgn0000477	CG7780	0.0008245	-1.90991	-1.51323	1.04892	-1.05657	1.05848	2.22376	4			enzyme
143958_at	FBgn0022355	Transferri	0.000491	-2.03511	-1.35437	1.32855	1.07032	1.14631	2.18404	4	Transferrin	transferrin	ferric iron binding
149303_at	FBgn0037288	CG14661	0.000491	-3.16848	-2.38356	-1.04014	-1.16448	1.32685	1.77399	4
152347_at	FBgn0039628	CG11841	0.0005215	-1.72753	-1.37617	1.27397	-1.05065	1.64148	2.97111	4		serine protease	endopeptidase
148103_at	FBgn0035434	CG10812	0.0005215	-1.78351	-2.02276	-1.02105	1.14788	2.11257	3.30122	4		drosomycin-like	defense/immunity protein
146086_at	FBgn0032116	CG3759	0.083716	-1.85157	-1.04056	1.08578	1.10597	2.21453	1.5042	4			enzyme
146752_at	FBgn0033196	CG1358	0.0363298	-2.09902	-1.24998	-1.1735	1.12012	2.22839	2.05338	4
151209_at	FBgn0040734	CG15065	0.000491	-1.81942	-1.81908	1.07839	1.08501	2.58291	2.64451	4
150031_at	FBgn0038450	CG17560	0.000613	-1.51851	-1.44702	1.14872	1.01149	2.69821	1.46307	4
146525_at	FBgn0032835	CG16772	0.0005215	-2.73522	-1.81618	1.55203	1.13731	2.81864	4.30198	4
146180_at	FBgn0032281	CG17107	0.00111925	-1.98274	1.22815	1.31419	-1.0762	3.16455	-1.06437	4
153098_at	FBgn0039102	CG16705	0.00162375	-1.7719	-1.14727	1.18053	1.00452	3.48703	3.01467	4		serine protease-like	endopeptidase
141360_at	FBgn0036659	CG9701	0.00063475	-2.13814	-1.29612	-1.03615	-1.12085	3.65533	1.85832	4		beta-glucosidase-like	ion channel
146726_at	FBgn0002930	CG1857	0.00130775	-1.46172	1.14675	1.24268	-1.05163	4.48156	3.21763	4		serpin	serpin
151069_at	FBgn0040582	CG5791	0.0008075	-3.1803	-2.06753	1.3163	1.17767	4.74037	7.40244	4
147546_at	FBgn0034511	CG13422	0.000613	-2.40712	-1.47606	1.18219	1.03761	11.3845	5.02457	4		gram-negative binding protein	defense/immunity protein
145970_at	FBgn0041182	CG18589	0.00314025	-1.46064	-1.19533	1.25135	1.0658	15.2316	1.90132	4
142657_at	FBgn0043578	CG9681	0.00620575	-5.26044	-2.93412	1.50254	1.69366	22.9433	1.25093	4		peptidoglycan recognition protein-like	defense/immunity protein
152556_at	FBgn0019929	CG2045	0.00170075	-1.60095	-1.42829	1.04617	-1.17797	1.41814	2.63536	5		serine protease-like	endopeptidase
146526_at	FBgn0032836	CG10680	0.000491	-1.70255	-1.46923	-1.14677	1.05843	1.42405	1.53262	5
154812_at	FBgn0003162	Pu	0.00063475	-2.08394	-1.67706	-1.3923	-1.06535	4.67511	-1.20748	5	Punch	GTP cyclohydrolase I	GTP cyclohydrolase I ; EC:3.5.4.16
151433_at	FBgn0040972	CG16978	0.0104325	-2.24153	-1.44534	-1.19486	-1.2207	4.71089	2.99592	5
152387_at	FBgn0027544	BcDNA:GH11	0.0007175	-1.66675	-1.47857	-1.26776	-1.06812	4.73052	1.60993	5
146311_at	FBgn0032472	CG9928	0.000672	-2.29917	-2.55229	-1.49325	-1.02374	1.31768	1.87644	6
155025_at	FBgn0020254	rhea	0.00063475	-1.38032	-1.60761	-1.3013	1.27816	2.12727	1.17528	6
147336_at	FBgn0034162	CG6426	0.000491	-1.54074	-1.46684	-1.36332	-1.10914	2.98349	1.35754	6		calcium binding protein-like	ligand binding or carrier
144701_at	FBgn0030041	CG12116	0.00151275	-1.16437	-1.15752	-1.63264	-1.00639	3.4438	1.07549	6			enzyme
144846_at	FBgn0030262	CG2081	0.00061975	-1.83332	-1.79595	-1.63238	-1.22346	3.45575	1.1607	6
149206_at	FBgn0037126	CG14567	0.0007205	-1.51688	-1.34711	-1.30152	1.06492	3.5186	1.71594	6
142954_at	FBgn0034290	CG5773	0.0010335	-1.84572	-2.42703	-3.48604	-1.20832	3.80527	1.14949	6
144149_at	FBgn0026602	Ady43A	0.0135657	-1.72526	-1.16196	1.14244	-1.23563	2.16295	-1.00905	8		adenosine kinase-like	adenosine kinase ; EC:2.7.1.20
153688_at	FBgn0038721	CG16718	0.00152675	-1.84452	-2.02015	-1.28757	-1.40061	1.88165	-1.18509	9
148253_at	FBgn0035664	CG6467	0.000491	-2.05521	-1.60079	-1.66657	-3.14811	2.26577	2.2548	10		chymotrypsin-like serine protease	endopeptidase
148309_at	FBgn0035743	CG15829	0.0349975	-1.62897	-1.27683	-1.01089	-1.63432	2.62624	-1.20999	10		diazepam-binding inhibitor-like protein	enzyme inhibitor
146832_at	FBgn0043575	CG14745	0.0010545	-2.66851	-1.83863	-1.16016	-3.40376	2.68701	-1.17283	10		peptidoglycan recognition protein	defense/immunity protein
150257_at	FBgn0038790	CG5097	0.0009005	-1.28916	-1.5981	-1.29944	-2.82668	1.35097	-1.02598	11		metallothionein	ligand binding or carrier
147406_at	FBgn0034289	CG10910	0.00072475	-1.2803	-1.51839	-1.53542	-4.62225	2.52275	1.88165	11			structural protein
152122_at	FBgn0034296	CG10912	0.000491	1.09567	1.16389	-1.09436	-3.31769	2.99385	1.72788	11
147128_r_at	FBgn0033789	CG13324	0.0008245	-1.26381	-1.13037	-1.23222	-2.06825	4.91776	1.10114	11
147151_at	FBgn0033835	CG18279	0.00090725	-1.10974	1.025	1.78317	1.17799	5.50598	5.00025	12
147220_s_at	FBgn0041581	CG18372	0.000944	1.40218	1.00174	1.87687	3.42421	12.3977	3.28069	12
141374_at	FBgn0012042	AttA	0.005851	1.33623	-1.15162	1.42303	2.9274	16.4955	3.75288	12	Attacin-A	attacin	antibacterial response protein
144521_at	FBgn0029766	CG15784	0.000733	3.38754	3.29033	1.65065	1.94625	2.07916	1.51152	13
144998_at	FBgn0030469	CG15745	0.309659	16.8721	16.532	13.3533	11.563	2.08782	1.21083	13
152368_at	FBgn0038465	CG8913	0.00077025	1.64825	1.50591	1.38879	1.2978	5.95871	2.6226	13			enzyme
153052_at	FBgn0039296	CG10420	0.00282275	3.79266	2.53427	1.35148	9.51099	3.25126	1.01466	14
143401_at	FBgn0003961	Uro	0.00287725	1.66958	1.04958	-1.27272	1.9662	3.51372	2.16445	14	Urate oxidase	urate oxidase	urate oxidase ; EC:1.7.3.3
142737_at	FBgn0037007	CG5059	0.00069	1.69201	1.49673	1.06889	1.54316	1.93187	1.15669	15
153336_at	FBgn0002069	Aats-asp	0.00072475	2.65251	2.00208	1.14699	1.98234	2.14652	1.16312	15	Aspartyl-tRNA synthetase	aspartate--tRNA ligase	aspartate--tRNA ligase ; EC:6.1.1.12
150036_at	FBgn0038455	CG14907	0.014498	2.72598	1.51125	1.52512	2.06664	2.29421	1.12506	15
153432_at	FBgn0022073	Thor	0.000491	2.87836	2.31367	1.46305	1.47448	2.31498	-1.07252	15		eukaryotic-initiation-factor-4E binding protein	eukaryotic initiation factor 4E binding
142415_at	FBgn0013305	Nmda1	0.000491	1.67465	1.1501	-1.05929	1.39282	2.4657	-1.05922	15	N-methyl-D-aspartate receptor-associated protein	N-methyl-D-aspartate receptor-associated protein
147685_at	FBgn0034741	CG4269	0.0020815	2.23705	2.04446	-1.06961	1.91234	5.10178	-1.03886	15
141353_at	FBgn0038299	CG6687	0.001415	3.20236	2.15817	1.25473	1.64434	5.6962	3.03354	15		serpin	serpin
153941_at	FBgn0037724	frost	0.000853	2.22208	1.67666	1.10719	2.17242	11.2589	2.58291	15
147951_at	FBgn0035176	CG13905	0.018968	3.07346	1.60218	1.13838	1.72156	12.8527	1.57352	15
152901_at	FBgn0032699	CG10383	0.0010385	7.43062	5.52994	2.57185	1.08331	2.57041	1.09733	16
154259_at	FBgn0028990	serpin-27A	0.00555675	1.59096	1.5122	1.41802	1.06308	4.72725	1.11574	16
149782_at	FBgn0013279	CG6489	0.257999	27.4605	16.192	1.45129	1.65336	1.64376	-3.50885	17			chaperone
152721_at	FBgn0020416	Idgf1	0.0066025	2.53932	1.69583	1.36304	1.15649	2.0167	-1.232	17	Imaginal Disc Growth Factor 1	imaginal disc growth factor 1	imaginal disc growth factor
142977_at	FBgn0030086	CG7033	0.00228625	1.49177	1.58734	-1.05206	1.08876	2.18859	1.36604	17		T-complex protein 1, beta-subunit	chaperone
146285_at	FBgn0043841	CG15493	0.001748	1.77901	1.48418	1.09524	-1.06312	2.35055	-1.20581	17
141691_at	FBgn0003495	spz	0.00238325	1.67078	1.02242	-1.0105	1.11338	2.54383	1.24229	17	spatzle		Toll receptor ligand
147197_at	FBgn0033928	CG13941	0.127232	2.5956	2.19595	1.11344	1.17007	2.674	1.00486	17			signal transduction
152715_at	FBgn0033188	CG1600	0.000491	2.07495	1.5981	-1.10435	1.14184	2.72452	1.24143	17			enzyme
141444_at	FBgn0030357	CG2471	0.0248473	2.99892	2.08943	1.45207	1.21234	2.81279	-1.12584	17			actin binding
154184_at	FBgn0023129	aay	0.0005825	3.7073	2.41443	1.1628	1.41216	2.96699	1.49381	17	astray	phosphoserine phosphatase-like	phosphoserine phosphatase ; EC:3.1.3.3 | inferred from sequence similarity
146991_at	FBgn0033593	CG9080	0.001188	3.3836	3.41674	1.06625	1.37707	11.8927	2.47255	17
151207_r_at	FBgn0040729	CG15126	0.0005215	1.65961	1.51916	1.39556	-1.1362	1.64604	-1.01115	18
145975_at	FBgn0031937	CG13795	0.0005215	1.14776	1.2278	1.93993	1.08798	1.73388	1.29146	18			neurotransmitter transporter
152148_at	FBgn0028921	BG:DS00941	0.004044	1.66587	1.51129	1.31205	-1.31702	1.85961	-1.04464	18
152736_at	FBgn0039629	CG11842	0.0142927	1.74883	2.17363	1.99706	-1.25764	3.27842	2.10672	18		trypsin-like	endopeptidase
145732_at	FBgn0031562	CG3604	0.0626918	1.85722	1.19266	1.28462	-1.20433	3.6731	1.20414	19		trypsin inhibitor-like	enzyme inhibitor
152063_at	FBgn0033820	CG4716	0.000491	1.16666	1.18517	1.08993	1.07904	-7.24507	-1.03814
151177_at	FBgn0040700	CG13719	0.990189	1.43467	-1.0237	-1.32187	-1.08057	-4.45986	-2.40327
149489_at	FBgn0037575	CG7459	0.0148185	-1.12337	1.20613	-1.24822	-1.38151	-4.4506	-1.22095			copper transporter-like	transporter
152126_at	FBgn0027571	BcDNA:GH07	0.000491	-1.46419	-1.26321	1.20023	1.14344	-4.35599	-1.06807				enzyme
151932_at	FBgn0000406	Cyt-b5-r	0.000491	-1.08453	1.08431	1.33733	1.06201	-4.28709	-1.04681		Cytochrome b5-related	cytochrome b5-like	electron transfer
152102_at	FBgn0035189	CG9119	0.00407325	1.11835	1.47342	1.33474	-1.36991	-4.15544	-1.31312
141703_at	FBgn0032076	CG9510	0.000491	1.13605	1.3865	1.69588	-1.16019	-3.96687	-1.23114			argininosuccinate lyase-like	enzyme
145636_at	FBgn0031417	CG3597	0.00066525	-1.21185	-1.091	1.10124	-1.32515	-3.58258	-1.33053				transcription factor binding
152569_at	FBgn0050019	CG18003	0.00258	1.17089	1.29617	1.75571	-1.52861	-3.46535	-1.76908
145178_at	FBgn0030737	CG9914	0.0005825	1.16415	1.29703	1.40485	-1.05453	-3.45575	1.03598			lambda-crystallin-like	enzyme
144233_at	FBgn0028536	CG15281	0.00078525	-1.011	-1.04221	1.00841	1.0392	-3.42238	1.02527
141426_at	FBgn0036996	CG5932	0.236655	-9.90884	-13.6663	-1.98821	-6.57236	-3.37995	-1.40542			triacylglycerol lipase-like	enzyme
144565_at	FBgn0029828	CG6067	0.000552	-1.21039	-1.08952	1.03472	-1.27516	-3.3776	-1.18674				endopeptidase
141822_at	FBgn0040349	EG:BACR7A4	0.970532	1.0753	1.5795	-1.00122	-1.10741	-3.37292	-1.3765
147793_at	FBgn0034885	CG4019	0.000491	-1.28659	1.20646	1.34093	-1.03037	-3.28524	-1.08222			water transporter-like	transporter
154078_at	FBgn0014469	Cyp4e2	0.000491	1.0406	1.1385	1.06439	1.04693	-3.11882	1.0196		Cytochrome P45-4e2	cytochrome P450, CYP4E2	cytochrome P45 ; EC:1.14.14.1
152201_at	FBgn0027560	BcDNA:GH08	0.000491	-1.2357	-1.11221	1.01966	-1.03411	-3.0887	1.12039				enzyme
148215_at	FBgn0052423	CG10647	0.97308	1.3459	1.01679	1.20455	1.20138	-3.06737	1.05995
146826_at	FBgn0033319	CG8579	0.456376	-3.70569	-3.19202	-1.66281	-2.47671	-2.92209	-1.55401			serine protease-like	endopeptidase
150566_at	FBgn0039299	CG11854	0.671754	-1.13335	3.89446	3.64818	1.86614	-2.92006	-1.19665
145332_at	FBgn0030968	CG7322	0.002072	-1.15211	1.32862	1.49464	-1.16244	-2.89186	-1.16797				enzyme
152534_at	FBgn0032889	CG9331	0.0008375	1.15402	1.04774	1.16546	-1.17552	-2.78755	1.02669			glycerate dehydrogenase-like	enzyme
153782_at	FBgn0035978	CG4347	0.000491	-1.30783	-1.05701	1.24909	-1.10543	-2.78562	-1.1274				UTP--glucose-1-phosphate uridylyltransferase
148341_at	FBgn0035790	Cyp316a1	0.832437	-1.11634	1.02093	1.03411	1.81133	-2.75108	-2.50707			cytochrome P450, CYP316A1	cytochrome P45
141213_at	FBgn0033728	CG8505	0.00178175	1.23708	1.23376	-1.94514	1.19244	-2.53327	-2.18253			cuticle protein-like	structural protein
152531_at	FBgn0013307	Odc1	0.00849125	-1.42807	-1.31873	-1.04125	1.03651	-2.52976	-1.37554		Ornithine decarboxylase 1	ornithine decarboxylase	ornithine decarboxylase ; EC:4.1.1.17
152937_at	FBgn0031693	Cyp4ac1	0.025946	-1.34974	-1.20569	-1.34938	-1.41528	-2.51926	-1.51677			cytochrome P450, CYP4AC1	cytochrome P45
146461_at	FBgn0032726	CG10621	0.0018225	1.35912	1.2345	1.34486	-1.15986	-2.43513	-1.43296
153368_at	FBgn0026721	fat-spondi	0.00327	-1.2042	-1.21558	1.29804	1.08773	-2.43513	1.04319			spondin	cell adhesion
148479_at	FBgn0036023	CG18179	0.210306	-2.57833	-3.46169	-1.08962	-4.35757	-2.43176	-3.25577
152900_at	FBgn0025454	Cyp6g1	0.000552	1.01999	1.04753	1.15778	1.02819	-2.42671	1.08448			cytochrome P450, CYP6G1	cytochrome P45 ; EC:1.14.14.1
152740_at	FBgn0035266	CG7995	0.00240875	-1.21233	-1.03562	1.11882	-1.46368	-2.41664	-1.12039				enzyme
150080_at	FBgn0038516	CG5840	0.0005215	1.1024	1.15986	1.29572	-1.04203	-2.41664	-1.15749			pyrroline 5-carboxylate reductase-like	enzyme
153504_at	FBgn0053137	CG4023	0.000491	-1.31255	-1.07889	1.28899	-1.10764	-2.39828	-1.21757				enzyme
145988_at	FBgn0040099	CG7106	0.0023715	-1.12644	1.06608	1.15989	-1.64498	-2.35218	-1.61105			C-type lectin-like	ligand binding or carrier
144893_at	FBgn0030332	CG9360	0.015186	1.11876	1.28528	1.66015	1.18417	-2.33755	-1.54864				enzyme
141568_at	FBgn0030362	regucalcin	0.000491	-1.43867	-1.07553	1.07131	-1.25241	-2.30857	-1.43993			regucalcin
152866_at	FBgn0031689	Cyp28d1	0.00065025	1.52709	1.27058	2.3273	1.32654	-2.2642	-1.4651			cytochrome P450, CYP28d1	cytochrome P45
149902_at	FBgn0038239	CG14850	0.932668	1.40105	1.43	1.84428	1.22826	-2.22684	-2.30218
153378_at	FBgn0000299	Cg25C	0.0019865	-1.35013	-1.01234	1.00922	-1.1513	-2.20687	-1.11884		Collagen type IV	collagen IV alpha-chain	structural protein
152819_at	FBgn0038733	CG11407	0.0007025	-1.37247	-1.34993	1.25223	-1.19999	-2.16145	-1.36888			luciferase-like	enzyme
154730_at	FBgn0034618	CG9485	0.0005215	-1.35059	-1.08176	1.04393	-1.07259	-2.15099	-1.17691			glycogen debranching enzyme	enzyme
152660_at	FBgn0030777	CG9672	0.003599	-1.35443	-1.35065	-1.07532	-2.78888	-2.15099	-1.50733				endopeptidase
148265_at	FBgn0035679	CG10467	0.002629	1.18872	1.26542	1.33157	-1.26009	-2.09217	-1.09733			aldose 1-epimerase-like	enzyme
145147_at	FBgn0030680	CG8944	0.98277	2.52663	1.85111	2.20649	2.78229	-2.05053	-1.31951				nucleic acid binding
143691_at	FBgn0011770	Gip	0.0011565	1.21808	1.09815	1.30097	-1.30386	-2.03496	-1.15269		GIP-like
150273_at	FBgn0038819	CG5494	0.50221	-2.09675	2.17341	-1.19144	1.08373	-2.02933	-3.10372			cuticle protein	structural protein
144963_at	FBgn0030422	CG15723	0.000795	1.08866	-1.02897	1.45465	-1.37778	-2.02651	-1.25353
145267_at	FBgn0030880	CG6788	0.607757	-1.35559	-2.83524	-1.54757	-1.28997	-2.02371	-1.14393			fibrinogen-like	cell adhesion
151093_at	FBgn0040608	CG14246	0.0400903	-1.15952	-1.03096	-1.19388	-1.16833	-2.0223	-2.3408
149701_at	FBgn0037936	CG6908	0.000552	-1.37574	-1.07757	-1.09169	-1.30459	-2.0209	-1.51782
147519_at	FBgn0034473	Or56a	0.766193	-1.14401	4.62024	1.48752	-1.63949	-2.01531	-1.32501		Odorant receptor 56a		olfactory receptor
143168_at	FBgn0001075	ft	0.989916	-1.16367	-1.04922	1.46717	1.03071	-1.98481	-1.8264		fat	cadherin	Ca<up>2+</up>-dependent cell adhesion
147706_at	FBgn0034769	CG13524	0.982738	1.66698	2.85256	1.64908	-1.40421	-1.84165	-1.73388
154090_at	FBgn0021764	sdk	0.268758	-2.49189	-1.93902	1.64376	1.34528	-1.81882	-2.26734		sidekick		cell adhesion
151439_at	FBgn0040977	CG15292	0.940879	1.66074	-1.05598	-1.25124	1.04651	-1.78633	-1.08975
143255_at	FBgn0002707	mei-9	0.916878	2.36404	1.57742	-1.09295	3.64855	-1.76418	-1.27899		meiotic 9	endonuclease	DNA repair protein
144001_at	FBgn0023541	Cyp4d14	0.0897883	-1.19548	-1.1179	-1.1109	-2.21942	-1.7593	-1.20664			cytochrome P450, CYP4D14	cytochrome P45 ; EC:1.14.14.1 | inferred from sequence similarity
150371_at	FBgn0038977	CG5376	0.225214	1.0795	-1.06317	-1.03679	-7.20528	-1.74352	-2.63353				motor
145966_at	FBgn0031926	CG6739	0.469783	-1.78766	-1.56116	1.45506	-1.3691	-1.65405	-2.60629			low-density lipoprotein receptor-like	receptor
151913_at	FBgn0028374	hug	0.681852	2.95868	1.86516	3.68325	2.74414	-1.59328	-1.01889
154816_at	FBgn0000667	Actn	0.000491	-1.0793	-1.0325	-1.04598	1.0565	-1.55294	-1.53581		alpha actinin	actinin-alpha	actin bundling
144898_at	FBgn0030340	CG15740	0.96268	2.94568	1.00761	1.33193	2.9369	-1.53368	-2.67586
141286_at	FBgn0035641	CG5568	0.763961	-1.5392	-1.01597	2.05626	2.51429	-1.5305	-1.26663			luciferase-like	enzyme
144270_at	FBgn0028859	BG:DS07473	0.432845	3.20951	-1.05394	-2.7691	2.14031	-1.47631	-2.59728			calcium channel subunit	calcium channel
143709_at	FBgn0013348	TpnC41C	0.000552	-1.12857	-1.41707	-1.13291	1.11692	-1.26839	-2.49493		Troponin C at 41C	troponin C	calcium binding
146049_at	FBgn0032066	CG9463	0.244819	1.60058	-1.63709	1.40625	1.12136	-1.21083	1.03383			lysosomal alpha-mannosidase-like	enzyme
147586_at	FBgn0008636	CG10614	0.858213	2.2497	1.75062	3.26629	2.71116	-1.2033	-3.09299				transcription factor
153170_at	FBgn0051368	CG14730	0.264473	-1.83115	-1.22567	-1.03092	1.41029	-1.19086	-1.68646				DNA binding
146547_at	FBgn0032868	CG17472	0.0005215	-1.47649	-1.48458	-1.20981	1.17297	-1.11574	-2.27048
143961_at	FBgn0022703	Cht1	0.981328	1.78981	1.79823	-1.02048	-1.29818	-1.09429	1.04391		Chitinase 1	chitinase	chitinase ; EC:3.2.1.14
148808_at	FBgn0036507	CG7973	0.937873	3.26571	8.63327	1.62058	2.52295	-1.08975	1.35097			peritrophin-like	structural protein
151281_r_at	FBgn0040806	CG13456	0.591674	-1.33096	1.54442	1.13354	2.15695	-1.05409	1.15749
150985_at	FBgn0039916	CG9935	0.529544	2.15972	2.17958	1.49534	4.33417	-1	-2.47942			glutamate receptor subunit-like; kainate-selective	ion channel
147190_at	FBgn0050069	CG13017	0.985604	2.10034	1.60958	1.12518	1.44176	1.12662	-1.752
147106_at	FBgn0033756	CG17760	0.861922	2.16322	1.89105	1.77794	3.70434	1.13131	-1.41814			guanine nucleotide releasing protein G	ligand binding or carrier
150888_at	FBgn0039769	CG15534	0.98629	1.35722	1.36646	1.26166	1.25287	1.16231	1.0403			sphingomyelin phosphodiesterase-like	enzyme
152950_at	FBgn0029769	CG3239	0.00816825	-1.35439	-1.22036	-1.26258	-1.00006	-1.14552	1.64604			membrane-anchored zinc metalloendopeptidase (M13 peptidase)-like	endopeptidase
146214_at	FBgn0032322	CG16743	0.00104775	-1.00833	1.15351	1.46424	-1.12275	1.13997	1.25527
146784_at	FBgn0033250	CG14762	0.0449495	1.08913	1.11094	1.04952	1.50105	1.17772	1.77154				cell adhesion
141900_at	FBgn0038211	CG9649	0.481245	-1.97424	1.44388	2.17539	-1.24189	1.22944	1.8226
144227_at	FBgn0028526	BG:DS01759	0.0005215	-1.19232	-1.36331	1.10731	1.15753	1.25266	1.264
151567_at	FBgn0039844	CG1607	0.00212125	1.12973	-1.00168	1.23254	-1.10402	1.28967	1.06363			amino-acid permease	transporter
143067_at	FBgn0000076	amn	0.862909	5.80548	-1.5214	-1.02722	1.01258	1.32777	1.25963		amnesiac		neuropeptide hormone
141678_at	FBgn0030318	rho-4	0.0080835	1.31173	1.18675	1.08134	1.05111	1.33978	1.11265
146994_at	FBgn0033596	CG7738	0.00110975	1.00368	1.39485	1.4102	1.39262	1.35191	1.94936
146561_at	FBgn0032900	CG14401	0.0010545	1.38426	1.10532	-1.08801	-1.0199	1.51572	1.27279
150939_at	FBgn0039842	CG15566	0.975223	-1.22974	-1.42462	-1.19746	-1.07857	1.52626	1.28877
153214_at	FBgn0039417	CG6073	0.189869	1.2792	1.40753	-4.3057	1.09298	1.53368	1.38032
144375_at	FBgn0040358	EG:BACR42I	0.59883	1.50015	1.00557	2.15265	4.03545	1.53581	2.30857
151888_at	FBgn0027930	BEST:GH029	0.00110125	-1.41782	-1.37984	1.0419	1.01905	1.53794	1.40444				endopeptidase
154372_at	FBgn0041582	CG4057	0.0216548	1.3051	1.12616	-1.54144	1.08049	1.56049	1.16797				signal transduction
151935_at	FBgn0003717	Tl	0.0413763	-1.00749	-1.03739	-1.19882	-1.00349	1.56374	1.46815		Toll		transmembrane receptor
147035_at	FBgn0033650	CG13193	0.989127	1.56091	-1.10603	5.79156	1.38179	1.59992	1.51572
149882_at	FBgn0051326	CG9645	0.0008405	-1.1169	1.05413	1.43476	1.02074	1.64947	2.16445				endopeptidase
143643_at	FBgn0011274	Dif	0.0454615	-1.09798	1.25328	-1.16906	1.12272	1.65061	1.63467		Dorsal-related immunity factor	dorsal-related immunity factor	specific RNA polymerase II transcription factor
147649_at	FBgn0050405	CG13497	0.624943	-1.41482	-1.6039	1.32728	-1.22131	1.65176	2.21146
141626_at	FBgn0030993	CG7635	0.001066	-1.12211	-1.20494	-1.16808	-1.46248	1.68529	1.96564			stomatin-like
149887_at	FBgn0038218	CG14841	0.687917	1.22519	5.20747	3.3039	1.04609	1.6888	1.32961
149884_at	FBgn0038214	CG9616	0.008839	-1.17716	-1.19769	-1.32146	-1.21589	1.69702	1.25093
141598_at	FBgn0032731	CG10641	0.00087	1.39106	-1.01881	-1.25542	-1.01692	1.72548	1.38415				ligand binding or carrier
153021_at	FBgn0037727	CG8358	0.152903	3.00736	4.07954	3.30718	2.96748	1.73508	1.58557			membrane-anchored zinc metalloendopeptidase (M13 peptidase)-like	endopeptidase
143559_at	FBgn0005626	ple	0.085538	-1.12064	-1.41243	1.02432	1.08194	1.75078	2.0548		pale	tyrosine 3-monooxygenase	tyrosine 3-monooxygenase ; EC:1.14.16.2
150532_at	FBgn0039238	CG7016	0.0225285	-1.44685	-1.19139	1.09274	-1.11761	1.75564	1.90264
154543_at	FBgn0031078	CG11943	0.0888585	-1.18643	1.00609	1.3511	1.05012	1.76418	2.0806
152626_at	FBgn0037396	CG11459	0.129112	-1.31964	-1.03863	1.30936	1.24931	1.77769	2.04202			cathepsin L-like (inactive)	endopeptidase
146699_at	FBgn0028985	sp4	0.000491	-1.03847	-1.06244	1.24077	1.27562	1.80125	1.17609
147947_at	FBgn0035171	CG12502	0.924208	1.87267	-1.44639	1.97947	1.876	1.80751	1.60103
150717_at	FBgn0039495	CG5909	0.392016	-1.94142	-1.24125	1.11531	1.61685	1.81378	2.09072				endopeptidase
143988_at	FBgn0023496	Lip1	0.911373	1.45797	2.15825	1.03832	-1.33129	1.82134	1.76174		Lipase 1	triacylglycerol lipase	triacylglycerol lipase ; EC:3.1.1.3
150151_at	FBgn0038631	CG7695	0.0005215	-1.31422	-1.14541	1.04809	1.08948	1.84421	2.07484				structural protein
148533_at	FBgn0036101	CG6449	0.0396715	-1.1159	-1.26408	1.42936	1.06681	1.84805	1.06142			ninjurin	cell adhesion
147409_at	FBgn0034294	CG5765	0.033487	-1.41881	-1.01147	1.12611	-4.4283	1.85061	1.29504
150405_at	FBgn0051052	CG4693	0.0286337	-1.23605	1.22289	1.18792	1.68076	1.88035	1.30858			sodium/hydrogen antiporter-like	transporter
146727_at	FBgn0033153	CG11086	0.217366	1.79311	1.84746	1.33642	1.19096	1.88426	1.41618
150883_at	FBgn0039759	CG9733	0.935871	-1.01493	1.07407	1.29685	-1.0706	1.88557	1.20916			prophenol oxidase activating enzyme-like serine protease	endopeptidase
153365_at	FBgn0032773	CG15825	0.0048535	1.07629	1.31879	1.3747	1.12615	1.89474	1.71
150016_at	FBgn0044826	CG14895	0.018497	1.22236	1.02808	1.27993	1.46147	1.91986	1.51782			protein serine/threonine kinase-like	protein kinase
154760_at	FBgn0035589	CG4618	0.0102223	1.41716	1.2589	1.07752	1.06037	1.93455	1.14631
141578_at	FBgn0046763	CG17278	0.00058925	1.34071	1.22958	1.00377	-1.34889	1.93455	1.26751
154417_at	FBgn0052697	CG3101	0.109206	1.20085	-1.02847	1.15177	1.05843	1.93589	1.37459			protein tyrosine phosphatase-like	protein phosphatase
154029_at	FBgn0029672	CG2875	0.671702	2.19098	1.15293	1.01257	1.33311	1.93724	1.65634			RNA-directed RNA polymerase	enzyme
153530_at	FBgn0031317	CG5118	0.014053	-1.33571	-1.58234	-1.12203	-1.10309	1.94396	1.23542				transcription factor
146405_at	FBgn0032638	CG6639	0.521696	-1.10456	-1.2597	-1.25643	3.28156	1.96837	6.9355				endopeptidase
144266_at	FBgn0028855	BG:DS07721	0.0884433	1.2036	1.10615	1.08003	1.16228	1.96973	1.59881
152697_at	FBgn0032025	CG7778	0.00080325	1.05069	1.04708	-1.02466	-1.02201	1.96973	1.03526
142881_at	FBgn0010441	pll	0.0131435	1.20843	1.15284	1.31765	-1.18724	1.97657	1.14314		pelle	protein serine/threonine kinase	protein serine/threonine kinase ; EC:2.7.1.37
154171_at	FBgn0024364	EG:8D8.4	0.430623	-1.03743	1.68805	1.78694	1.03469	2.00694	1.79876
142387_at	FBgn0050090	CG8215	0.437405	-2.45191	-2.00731	1.11023	-1.92845	2.0223	1.58008			serine protease	endopeptidase
152218_at	FBgn0033783	CG17019	0.0122083	1.41131	1.32806	1.0124	-1.07427	2.05765	1.09657				apoptosis inhibitor
152135_at	FBgn0027929	BG:DS00180	0.169276	1.08396	1.21695	1.42871	-1.0446	2.06051	1.56157				cell adhesion
150760_at	FBgn0039564	CG5527	0.598726	-1.14372	2.61136	1.32934	-1.60246	2.06194	-1.337			zinc metalloendopeptidase-like	endopeptidase
153044_at	FBgn0015565	yin	0.0010505	-1.16699	-1.08468	1.08003	1.25138	2.06337	1.28432		yin	hydrogen/oligopeptide symporter	hydrogen/oligopeptide symporter
143110_at	FBgn0000358	Cp19	0.551323	1.7396	-1.41489	12.1815	1.73515	2.06766	2.11111		Chorion protein 19	chorion protein 19	structural protein of chorion (Drosophila)
154463_at	FBgn0037554	DNApol-&ig	0.471866	1.59403	-1.26687	-3.01976	-1.95263	2.0691	1.56917				DNA repair protein
147362_at	FBgn0034218	CG18467	0.691088	-1.34002	-1.25327	1.87582	1.38324	2.08782	1.10267
152189_at	FBgn0038475	CG3962	0.169166	1.2324	1.00995	-1.57471	-1.55434	2.08927	-1.04899				transcription factor
145377_at	FBgn0031033	CG14219	0.384923	1.08476	-2.27461	1.17699	2.07624	2.09652	1.28967				transmembrane receptor
150549_at	FBgn0039268	CG11819	0.00424825	-1.1311	-1.06094	1.12262	1.15525	2.1038	1.19416				protein kinase
153825_at	FBgn0022361	Pur-&agr;	0.0120143	-1.12155	-1.4843	1.15474	1.22258	2.10964	1.59438		Purine-rich binding protein-alpha		single-stranded DNA binding
148458_at	FBgn0035977	CG4437	0.470098	2.2336	2.45824	2.28783	-1.28565	2.13317	-1.13682			peptidoglycan recognition protein-like	defense/immunity protein
153673_at	FBgn0000083	AnnIX	0.000491	1.40243	1.27303	-1.12428	-1.07448	2.14058	-1.00905		Annexin IX	annexin IX	calcium-dependent phospholipid binding
145305_at	FBgn0030927	CG15046	0.0351762	1.3205	-1.04116	1.25742	1.43706	2.17196	1.00278
143125_at	FBgn0000462	dl	0.00299525	1.27814	1.24114	-1.10498	1.34721	2.17799	-1.04174		dorsal		specific RNA polymerase II transcription factor
147195_at	FBgn0033926	CG12505	0.0495833	5.64312	7.68398	4.45965	4.79658	2.18556	2.20993
147871_at	FBgn0035022	CG11413	0.0118522	1.05134	-1.28361	-1.11535	1.13321	2.22993	-1.02385
150780_at	FBgn0039593	CG9989	0.754984	1.41378	3.20514	4.18256	1.49684	2.24389	1.61888
146182_at	FBgn0032283	CG7296	0.0105088	-1.03047	1.14996	1.26494	-1.16137	2.24389	1.10496
147791_at	FBgn0034881	CG10332	0.0010385	-1.055	-1.06222	1.06435	1.18847	2.26263	-1.05117
152181_at	FBgn0027563	BcDNA:GH08	0.0638637	-1.23127	1.12688	-1.03047	-1.07954	2.26577	1.6144			serine-type endopeptidase	endopeptidase
149675_at	FBgn0037875	CG6672	0.0022955	-1.33709	-1.83356	1.02263	-1.03022	2.26891	1.09202			transporter-like	transporter
148457_at	FBgn0035976	PGRP-LC	0.571981	1.54208	1.29732	1.23683	1.7882	2.32624	-1.1235			peptidoglycan recognition protein	defense/immunity protein
146609_at	FBgn0032973	CG6675	0.00176525	-1.1817	-1.03361	1.20301	1.06484	2.33755	2.26106			lipase-like	enzyme
143903_at	FBgn0019925	Surf4	0.001006	-1.12794	-1.19443	1.03913	1.42135	2.39496	1.35849		Surfeit 4
150606_at	FBgn0051092	CG4823	0.005764	1.02514	1.41412	1.59653	1.20273	2.40661	1.36794			low-density lipoprotein/calcium binding receptor-like	endopeptidase
142349_at	FBgn0041710	CG18550	0.10508	-1.27831	1.07707	-1.03219	1.0244	2.41999	1.99723
141298_at	FBgn0035206	CG9186	0.003166	-1.09167	1.02949	1.01981	1.04253	2.43176	-1.02456
150343_at	FBgn0038930	CG5778	0.00934125	-1.35441	-1.08871	1.60664	1.20135	2.46913	2.84415
146157_at	FBgn0032247	CG5188	0.280952	1.09486	1.53229	1.06736	1.97646	2.49666	-1.29325			methionyl aminopeptidase	peptidase
147242_at	FBgn0034010	CG8157	0.0306478	-1.39292	-1.54697	1.05233	-1.76327	2.51751	-1.06437
142430_at	FBgn0031506	Tdp1	0.201355	1.27714	1.48959	1.14176	-1.2236	2.51751	2.07197
154405_at	FBgn0040340	EG:BACR7A4	0.018193	-1.41382	-1.38177	-1.14013	-1.15763	2.52801	1.41716
146406_at	FBgn0032639	CG18563	0.613716	-2.37943	-2.08883	1.18764	2.1926	2.53151	1.88949
152800_at	FBgn0033792	CG13325	0.007687	1.26176	1.36925	1.17751	-1.38685	2.54735	1.074
150417_at	FBgn0039045	CG17119	0.0776147	-1.06948	1.05103	-1.08286	-1.37136	2.61716	1.21926
152245_at	FBgn0033857	CG6183	0.000491	1.15901	-1.10922	1.23649	1.28143	2.66106	1.82008
151809_at	FBgn0031745	CG8965	0.046069	1.24082	1.17745	1.03373	-1.02789	2.68143	-1.02811
146873_at	FBgn0033397	Cyp4p3	0.0016285	1.41303	-1.02979	-1.05718	-1.05137	2.71697	1.70527			cytochrome P450, CYP4P3	cytochrome P45
148424_at	FBgn0035929	CG13311	0.001895	-1.16744	1.05492	1.01972	-1.14522	2.73587	1.59107
147547_at	FBgn0034512	CG18067	0.0005825	-1.20757	-1.30362	1.18196	1.57115	2.78949	3.1536
152116_at	FBgn0020414	Idgf3	0.00055875	1.33206	1.11449	1.15463	1.13745	2.80305	1.1088		Imaginal Disc Growth Factor 3	imaginal disc growth factor 3	imaginal disc growth factor
152827_at	FBgn0037906	PGRP-LB	0.00107275	1.16591	1.22348	1.07728	1.13603	2.81084	-1.15509			peptidoglycan recognition protein-like	defense/immunity protein
147631_at	FBgn0034647	CG15678	0.0343533	1.13159	1.36248	1.16167	1.63322	2.99385	1.20664
143566_i_at	FBgn0005648	Pabp2	0.0304207	1.32998	2.12098	-1.32772	1.76671	3.00424	1.50525				poly(A) binding
152520_at	FBgn0034094	CG3666	0.0661817	1.59771	1.49706	2.56617	1.59358	3.01467	1.27721			transferrin-like	ligand binding or carrier
144763_at	FBgn0030145	CG3099	0.292795	-1.45956	1.00881	1.06351	-1.13415	3.01467	2.25168				enzyme
152698_at	FBgn0030925	CG6361	0.416168	2.61915	1.89895	1.83427	1.37916	3.05675	1.15109			serine protease	endopeptidase
142156_at	FBgn0030051	CG2056	0.22529	-1.85757	1.34186	-1.29769	1.50559	3.06737	1.2861			trypsin-like	endopeptidase
148539_at	FBgn0036110	CG18348	0.000491	1.32463	1.2982	1.33584	1.01843	3.07375	1.12194
141685_at	FBgn0037515	CG3066	0.00077275	1.05896	1.03999	-1.11743	-1.22544	3.08442	1.03814			monophenol monooxygenase activator	serine carboxypeptidase
147127_s_at	FBgn0033788	CG13323	0.000491	1.10778	1.01522	-1.02396	-1.31952	3.11234	1.53262
148447_at	FBgn0035964	Dhpr	0.0102852	1.3158	1.24569	1.36428	-1.03068	3.17774	1.0203		dihydropteridine reductase	dihydropteridine reductase-like	dihydropteridine reductase
150514_at	FBgn0039203	CG13618	0.002115	1.15203	1.18021	1.10397	1.1138	3.18215	1.42109
143005_at	FBgn0025628	EG:22E5.5	0.0005215	1.64898	1.41027	-1.23691	1.35998	3.20872	1.37554				enzyme
147433_at	FBgn0034331	CG15067	0.00083375	-1.27621	-1.18188	1.05192	1.02319	3.2154	3.04196
146814_at	FBgn0033301	CG12780	0.000491	1.30215	1.12921	1.0585	-1.38467	3.23328	1.79005			gram-negative binding protein	defense/immunity protein
150533_at	FBgn0039239	CG13641	0.165248	1.15388	1.32618	1.23928	1.17482	3.25126	1.11806
152581_at	FBgn0028984	sp5	0.0013555	1.06298	-1.14958	-1.09109	-1.07428	3.36592	1.45498
146503_at	FBgn0041180	TepIV	0.00133325	-1.21057	1.04462	1.06654	1.05713	3.37059	1.66209
151210_at	FBgn0040735	CG16836	0.000491	-1.40051	-1.45862	1.10388	1.12207	3.42475	3.53816
153684_at	FBgn0000250	cact	0.00081575	1.27501	1.02565	1.14653	1.20638	3.42475	1.83147		cactus		transcription factor, cytoplasmic sequestering
151180_at	FBgn0040703	CG12494	0.920104	1.32439	-1.43952	8.10125	2.29894	3.46055	1.3632
150003_at	FBgn0038412	ZIP3	0.04666	-1.202	1.14834	-1.0914	-1.17487	3.52348	1.26576			metal transporter-like	transporter
143770_at	FBgn0014865	Mtk	0.00058925	-1.33652	-2.76382	1.55328	3.36565	3.52592	5.996		Metchnikowin		antibacterial response protein
152356_at	FBgn0052412	CG10487	0.004139	1.13698	-1.13238	-1.14508	1.08071	3.58507	1.05995				receptor guanylate cyclase
147337_at	FBgn0046999	CG6429	0.00106325	-1.4303	-1.41267	1.02831	-1.05537	3.76591	1.2033
147699_at	FBgn0034761	CG4250	0.00193225	-1.12598	-1.19795	-1.07543	1.14406	3.81319	2.37841
147450_at	FBgn0034364	CG5493	0.008806	1.37709	1.04795	1.26966	-1.14983	4.03341	1.47529
145628_at	FBgn0031405	CG4267	0.127606	1.25609	1.34104	1.2231	1.30786	4.08971	1.18756			lipase-like	enzyme
148087_at	FBgn0035412	CG14957	0.853873	1.9481	-1.28866	1.35134	-2.16969	4.26043	1.08749
149572_at	FBgn0012344	CG8348	0.5524	1.6251	1.58423	2.76735	1.11228	4.41986	1.16878			diuretic hormone-like	signal transduction
152611_at	FBgn0000422	Ddc	0.00069575	-1.39241	-1.32212	1.00982	1.00802	4.93141	-1.15589		Dopa decarboxylase	dopa decarboxylase	aromatic-L-amino-acid decarboxylase ; EC:4.1.1.28
153367_at	FBgn0037977	CG3132	0.00256425	-1.09728	-1.09869	1.05829	1.12402	4.96571	-1.06511			beta-galactosidase	enzyme
141436_at	FBgn0038250	CG3505	0.0030565	1.026	1.34062	1.28349	-1.32499	4.99678	2.0392				endopeptidase
145307_at	FBgn0030929	CG15043	0.000491	-1.34587	-1.35652	1.18483	-1.14371	5.02457	2.2084
146000_at	FBgn0031973	CG7219	0.001886	1.27504	1.02108	1.19972	1.41609	5.92987	1.46206			serpin	serpin
144068_at	FBgn0025583	IM2	0.000552	-1.11915	-1.25711	1.17806	1.24004	5.95458	4.10107		Immune induced protein 2
153231_at	FBgn0033234	CG8791	0.006397	1.1301	-1.34621	1.01529	1.89054	6.13048	2.74157			sodium/phosphate cotransporter	transporter
143605_at	FBgn0010381	Drs	0.0005215	1.07665	-1.34432	1.03816	1.76242	6.25496	6.99828		Drosomycin	drosomycin	antifungal response protein
146507_at	FBgn0032810	CG13077	0.0253697	-1.16558	1.05152	1.41985	1.07863	6.52058	1.81252
145730_at	FBgn0031560	CG16713	0.0031755	1.09798	1.0012	1.26454	1.19872	7.30559	2.24856
145971_at	FBgn0041182	TepII	0.299419	1.69268	1.3316	1.8545	1.84067	7.60527	1.17283
144882_at	FBgn0030310	PGRP-SA	0.00063475	1.02104	-1.13384	-1.10868	1.13128	8.06123	1.54007			peptidoglycan recognition protein-like	defense/immunity protein
147473_at	FBgn0034407	DptB	0.0029285	-1.45951	-2.24909	1.68458	2.97718	8.27638	1.19914				defense/immunity protein
143096_f_at	FBgn0000276	CecA1	0.000491	1.22992	1.11383	-1.07578	1.21852	8.42105	1.37936		Cecropin A1	cecropin A1	antibacterial response protein
151822_at	FBgn0014018	Rel	0.0016295	1.47429	1.28474	1.24934	1.28687	8.43273	2.00416		Relish		specific RNA polymerase II transcription factor
147431_at	FBgn0034329	CG18108	0.00124125	-1.29422	-1.3757	1.30158	1.39942	9.29207	7.6
147430_at	FBgn0034328	CG15066	0.105749	-1.94119	-1.42743	1.79038	2.25259	10.1612	9.40221
143443_at	FBgn0004240	Dpt	0.000491	-1.05163	-1.64287	1.64862	2.66083	15.8895	1.46917		Diptericin	diptericin	antibacterial response protein
143609_at	FBgn0010388	Dro	0.000794	1.64072	-1.39526	3.19409	5.82809	16.4043	1.7219		Drosocin	drosocin	antibacterial response protein
145820_at	FBgn0031701	CG14027	0.00078525	1.33606	1.36109	1.72412	1.67018	18.3792	2.4402
147260_at	FBgn0050080	CG12965	0.319016	-1.58448	-3.92962	1.30899	-1.486	19.0537	3.93674
143098_at	FBgn0000278	CecB	0.531688	1.34042	-1.60909	2.10132	3.83279	19.1331	-1.44393		Cecropin B	cecropin B	antibacterial response protein
148352_at	FBgn0035806	CG7496	0.00196625	-1.20228	-1.13655	1.46735	1.40501	19.3599	1.54328			peptidoglycan recognition protein	defense/immunity protein
143607_at	FBgn0010385	Def	0.00165975	-1.28953	-1.34791	1.05229	1.16077	25.4572	3.13182		Defensin	defensin	antibacterial response protein
143097_f_at	FBgn0000277	CecA2	0.0006875	1.29024	1.06111	-1.05596	1.33605	25.7589	1.30949		Cecropin A2	cecropin A2	antibacterial response protein
147150_at	FBgn0041579	CG4740	0.0008375	-1.22405	-1.9468	2.18839	4.1763	26.9273	1.71951			attacin A-like	defense/immunity protein
143100_f_at	FBgn0000279	CecC	0.170627	-1.00282	-1.1949	-1.03223	2.13346	31.0388	1.01115		Cecropin C	cecropin C	antibacterial response protein
150090_at	FBgn0038530	AttD	0.047976	-1.05868	-1.83338	1.2666	2.05615	34.1781	1.26576				defense/immunity protein

## Sheet: Starvation
id_spot	FlyBase_ID	Symbol	Mean_Detection_pvalue_Ref	Mean_P15	Mean_P5	Mean_H1	Mean_T12	Starv_4h	Starv_12h	Index_SOTA	Name	Product	Function
145531_at	FBgn0031256	CG4164	0.00080325	-1.3618	-1.36056	1.01034	1.89649	-1.5	-7.325	1			chaperone
145890_at	FBgn0031801	CG9498	0.000491	-1.24851	-1.04361	1.17264	1.72192	-1.5	-6.475	1
152301_at	FBgn0033477	CG12918	0.00060425	-1.61422	-1.49158	-1.07199	3.25755	-3.25	-5.825	1
154335_at	FBgn0037718	CG8286	0.002513	-1.45667	-1.41479	-1.14173	2.2403	-4.75	-5.275	1			chaperone
147108_at	FBgn0033760	CG8785	0.0245453	-1.31132	-1.06092	1.05553	1.63634	-5.5	-1.875	1		amino-acid permease-like	transporter
152545_at	FBgn0033663	CG8983	0.000491	-1.45496	-1.24674	-1.07648	1.57759	-3	-5.175	2		protein disulfide isomerase	chaperone
154747_at	FBgn0034406	CG15106	0.011721	-2.21888	-1.60912	-1.16128	1.86153	0	-4.95	2			enzyme
153574_at	FBgn0027095	ARP-like	0.001579	-1.53959	-1.41194	-1.28579	1.9394	-2.5	-4.6	2		ARP-like
141390_at	FBgn0010609	CG8732	0.00114675	-1.69445	-1.6561	-1.10401	1.16943	0	-6.825	3		acetate--CoA ligase-like	enzyme
153541_at	FBgn0025700	CG5885	0.000871	-1.51899	-1.4409	-1.06455	1.25079	-3	-4.675	3		TRAP gamma-like	ligand binding or carrier
145449_at	FBgn0031140	CG12092	0.00618625	-1.79451	-2.37542	-1.02398	1.92368	-6.5	-1.8	3			transmembrane receptor
142657_at	FBgn0043578	CG9681	0.00620575	-5.26044	-2.93412	1.50254	1.69366	0	-7.575	4		peptidoglycan recognition protein-like	defense/immunity protein
152336_at	FBgn0000477	CG7780	0.0008245	-1.90991	-1.51323	1.04892	-1.05657	0	-4.2	4			enzyme
143608_at	FBgn0010387	Dbi	0.000491	-1.67695	-1.52746	-1.10527	1.10002	0	-4.2	4	Diazepam-binding inhibitor	diazepam-binding inhibitor	acyl-CoA or acyl binding
146569_at	FBgn0032913	CG9259	0.000491	-2.2112	-1.83948	-1.09949	-1.00089	-10.5	-4.1	4
152511_at	FBgn0013949	Ela	0.004497	-1.49662	-1.21929	1.13342	-1.02926	0	-4.1	4	Elastin-like	elastin-like
152766_at	FBgn0002563	Lsp1&bgr;	0.000491	-16.2334	-11.7694	-2.15308	-1.51123	-30.75	-20.125	5	Larval serum protein 1 beta	larval serum protein 1 beta-subunit	larval serum protein
142413_at	FBgn0039800	CG11314	0.0005215	-1.74312	-1.5369	-1.19376	1.05801	0	-17.15	5
152265_at	FBgn0039313	CG11892	0.00063475	-7.53674	-3.80942	-1.5621	-1.11379	-14.5	-14.725	5
151094_at	FBgn0040609	CG3348	0.00623975	-1.13453	-1.26527	-2.05718	1.60651	0	-11.95	6
150576_at	FBgn0039312	CG10514	0.00065025	-1.67597	-1.87461	-1.4262	-1.10779	-14.5	-11.375	6
152325_at	FBgn0039114	CG10374	0.000491	-3.31075	-2.76826	-2.27213	-1.22208	-3	-8.35	6			chaperone
152513_at	FBgn0039311	CG10513	0.000491	-2.40729	-2.39379	-1.86523	1.6445	-1.75	-6.025	6
144701_at	FBgn0030041	CG12116	0.00151275	-1.16437	-1.15752	-1.63264	-1.00639	0	-4.85	6			enzyme
144369_at	FBgn0040364	EG:BACR42I	0.0018835	-1.50988	-1.37645	-1.262	1.00791	0	-4.175	6
146429_at	FBgn0032669	CG15155	0.00066525	-2.41731	-3.77475	-3.23042	1.16377	0	-4.1	6
148981_at	FBgn0036767	CG16775	0.00524025	-2.28675	-1.98147	1.09533	-1.47232	-10	-21.275	8
152442_at	FBgn0051233	CG5839	0.000552	-3.50697	-2.96301	-1.79861	-2.27649	-3.75	-5.25	9		aminopeptidase N-like	peptidase
148980_at	FBgn0036766	CG5506	0.0023	-1.42262	-1.47835	-1.05555	-1.3679	0	-4.05	9
148309_at	FBgn0035743	CG15829	0.0349975	-1.62897	-1.27683	-1.01089	-1.63432	-2	-6.8	10		diazepam-binding inhibitor-like protein	enzyme inhibitor
148310_i_at	FBgn0035744	CG8628	0.000737	-2.67182	-1.82587	1.01102	-3.76008	-1.5	-6.3	10		diazepam-binding inhibitor-like	enzyme inhibitor
148311_f_at	FBgn0035744	CG8628	0.00058925	-2.74975	-1.7275	-1.02179	-3.09035	0	-5.775	10		diazepam-binding inhibitor-like	enzyme inhibitor
144851_at	FBgn0030270	CG15199	0.0005825	-2.66974	-2.25608	-2.1143	-4.123	-1.5	-5.275	10
148401_at	FBgn0035887	CG7170	0.0141758	-2.33757	-1.58823	-1.25341	-2.65621	-2.5	-4.45	10			endopeptidase
154892_at	FBgn0034488	CG11208	0.010041	-1.05881	-1.04762	-1.03391	-1.5969	0	-4.05	11
142222_at	FBgn0015039	Cyp9b2	0.0005215	1.09441	1.12774	1.22415	2.64596	0	-10.2	12	Cytochrome P45-9b2	cytochrome P450, CYP9B2	cytochrome P45 ; EC:1.14.14.1
144713_at	FBgn0030060	CG2004	0.00065025	-1.01729	1.37146	1.11332	3.00611	-3	-8.7	12
154671_at	FBgn0039094	CG10184	0.00185275	-1.25859	-1.02231	1.11415	2.40498	0	-6.55	12		threonine aldolase-like	enzyme
149798_at	FBgn0038082	CG5724	0.0151173	1.16472	1.02902	1.12807	7.06518	0	-4.5	12		antennal-enriched UDP-glucuronosyltransferase-like	enzyme
142254_at	FBgn0039326	CG10562	0.004149	1.05429	1.14951	1.12732	3.09704	0	-4.275	12
150206_at	FBgn0038718	CG17752	0.00097175	1.79772	1.16139	-1.29682	1.68887	-11.5	-7.03333	14		organic cation transporter-like	transporter
149754_at	FBgn0042206	CG18548	0.215538	3.04641	2.21272	1.50374	5.94486	-2	-6.875	14		glutathione transferase	enzyme
143996_at	FBgn0023530	EG:171E4.4	0.00834525	2.09531	1.85033	-1.09985	2.10214	0	-6.2	14
142167_at	FBgn0031497	CG17259	0.000672	2.22129	2.02814	1.36833	1.86902	-1.5	-8.825	15		serine--tRNA ligase-like	enzyme
154495_at	FBgn0034259	CG6459	0.00098125	1.97305	1.59288	1.17985	1.56514	-3.75	-7.15	15			defense/immunity protein
142133_at	FBgn0024891	ferrochela	0.001797	1.90653	1.62737	1.21837	1.29579	0	-5.325	15	ferrochelatase	ferrochelatase	ferrochelatase ; EC:4.99.1.1 | inferred from direct assay
149546_at	FBgn0010803	Aats-trp	0.00136575	2.05733	1.78094	1.05452	1.63841	0	-5.275	15
154085_at	FBgn0000566	Eip55E	0.00075775	2.3534	1.69058	1.16829	1.60628	-2	-5.1	15		cystathionine-gamma-lyase	cystathionine-gamma-lyase ; EC:4.4.1.1
142234_at	FBgn0004581	bgcn	0.0816092	1.8578	2.11975	1.13509	1.39031	-5.75	-4.65	15	benign gonial cell neoplasm		RNA binding
153930_at	FBgn0034354	CG5224	0.048172	3.80846	2.75578	1.48258	2.50389	3	-4.4	15			enzyme
144561_at	FBgn0029823	CG3011	0.00557	2.70204	2.91654	1.97856	-1.04841	0	-25.925	16		glycine hydroxymethyltransferase	enzyme
149345_at	FBgn0037354	CG12171	0.0055605	2.4488	2.07435	1.59985	1.0658	0	-12.075	16		alcohol dehydrogenase-like	enzyme
154176_at	FBgn0023477	CG2827	0.000491	1.57442	1.91042	1.79811	-1.02305	-1.75	-5.45	16		transaldolase	enzyme
146372_at	FBgn0032596	CG17331	0.00058925	1.96852	1.56342	1.01756	-1.02799	0	-21.325	17		20S proteasome, beta2 subunit	endopeptidase
141664_at	FBgn0015245	Hsp60	0.00072475	1.7516	1.59129	-1.04896	1.16673	-4	-9.95	17	Heat shock protein 6	heat shock protein 60 kD	heat shock protein
154554_at	FBgn0040237	bor	0.00278725	2.20108	1.64594	-1.0011	1.19457	-13	-9.025	17
155056_at	FBgn0023174	Pros&bgr;2	0.000613	1.60663	1.45956	1.05271	-1.02468	0	-8.35	17	Proteasome beta2 subunit	20S proteasome, beta2 subunit	multicatalytic endopeptidase ; EC:3.4.99.46
142479_at	FBgn0034342	CG17533	0.00133325	4.586	3.21711	1.11694	-1.02681	0	-6.8	17			enzyme
153982_at	FBgn0015019	Cct&ggr;	0.0227225	1.62218	1.65382	1.20585	1.01784	-2.75	-6.65	17		chaperonine-containing T-complex gamma-subunit	chaperonine
149757_at	FBgn0010039	CG4381	0.00073975	2.94399	2.0677	1.41116	1.25875	-3	-5.775	17
153637_at	FBgn0029134	Pros&bgr;5	0.000491	1.57204	1.43667	1.06353	-1.01482	0	-4.575	17
142139_at	FBgn0040349	EG:BACR7A4	0.000552	1.10829	1.2657	1.74948	-1.26755	-2.25	-8.275	18
153576_at	FBgn0036182	CG6084	0.000491	1.57619	1.61438	1.19474	-1.31215	-3	-11.25	19		aldehyde reductase	enzyme
151196_r_at	FBgn0040718	CG15353	0.0498022	-1.78472	-1.68841	-1.00814	1.00648	9.5	0	4
149645_at	FBgn0037835	CG14687	0.0127758	-1.47636	-1.13794	-1.04509	1.00335	7.5	0	4			ligand binding or carrier
148175_at	FBgn0035544	CG15021	0.0772468	-2.85447	-1.18456	1.28492	1.09292	18	0	4
152494_at	FBgn0033065	Cyp6w1	0.001009	-1.72467	-1.15417	1.10815	1.04422	12.25	1.5	4		cytochrome P450, CYP6W1	cytochrome P45
146742_at	FBgn0050502	CG1645	0.0149377	-1.95487	-1.41502	1.0953	1.21118	4.75	2.025	4
149052_at	FBgn0036875	CG9449	0.00121625	-1.70542	-1.48004	1.2276	1.1177	7	20.775	4		acid phosphatase-like	enzyme
146868_at	FBgn0028955	CG8788	0.000491	-1.60948	-1.4165	-1.30937	-1.15748	1.5	27.75	5
141406_at	FBgn0037684	CG8129	0.00080325	-2.09471	-2.65701	-1.48889	1.09418	1.25	4.825	6			threonine dehydratase
153485_at	FBgn0016977	spen	0.00063475	-1.32056	-1.48469	-1.12074	-1.03135	0	4.925	6	split ends
150456_at	FBgn0039091	CG10182	0.262369	1.31945	-1.08538	-1.17035	6.09213	2.5	5.875	12
141374_at	FBgn0012042	AttA	0.005851	1.33623	-1.15162	1.42303	2.9274	0	6.75	12	Attacin-A	attacin	antibacterial response protein
147220_s_at	FBgn0041581	CG18372	0.000944	1.40218	1.00174	1.87687	3.42421	0	7.25	12
153462_at	FBgn0035983	CG4080	0.089537	1.33527	1.77209	1.15208	1.30518	5	0	13
151933_at	FBgn0027593	BcDNA:GH03	0.0018065	1.58621	1.3254	1.25317	1.24316	6	2.73333	13			cell cycle regulator
143734_at	FBgn0013984	InR	0.145193	3.32658	2.23566	1.5751	1.72689	4.25	4.775	13	Insulin-like receptor	insulin receptor, alpha-subunit-like	insulin receptor
142301_s_at	FBgn0036172	CG11711	0.0005215	1.16268	1.54298	1.1515	1.17479	4.25	5.575	13
147568_at	FBgn0034542	CG9025	0.06852	2.37982	1.62965	1.46141	1.53595	7	6.95	13			actin binding
151687_s_at	FBgn0017581	Lk6	0.000871	2.26928	2.39469	1.387	1.70234	2	7.475	13	heat shock construct of Kidd	protein serine/threonine kinase	protein serine/threonine kinase ; EC:2.7.1.37
154332_at	FBgn0039541	CG12876	0.000853	2.03417	1.79522	1.37527	1.50135	1.25	10.225	13			enzyme
141303_at	FBgn0033830	CG10814	0.615508	5.52187	5.96883	2.86702	2.81161	0	15.425	13
152864_at	FBgn0039135	CG13603	0.0005215	1.51289	1.1045	1.14829	1.15501	5.25	2.5	15
146771_at	FBgn0033226	CG1882	0.000491	1.78324	1.89932	1.17842	1.76291	2.25	4.375	15			enzyme
153432_at	FBgn0022073	Thor	0.000491	2.87836	2.31367	1.46305	1.47448	6.25	5.175	15		eukaryotic-initiation-factor-4E binding protein	eukaryotic initiation factor 4E binding
154125_at	FBgn0041094	scylla	0.00072625	1.61259	1.28562	1.07715	1.26522	0	6.25	15
153010_at	FBgn0036805	CG4108	0.00061975	1.51358	1.36293	1.14622	1.33335	0	6.75	15
154485_at	FBgn0001301	kel	0.0008375	1.90191	1.52712	1.16006	1.21375	2.5	6.8	15	kelch		transcription factor
142737_at	FBgn0037007	CG5059	0.00069	1.69201	1.49673	1.06889	1.54316	20.25	11.175	15
150682_at	FBgn0039452	CG14245	0.0005215	3.79679	3.71141	2.80152	1.11751	4.5	0	16
153046_at	FBgn0014031	Spat	0.000733	2.09288	1.76302	2.00068	1.16345	4.25	2.25	16	Serine pyruvate aminotransferase	mitochondrial serine-pyruvate aminotransferase-like	serine-pyruvate aminotransferase ; EC:2.6.1.51
153428_at	FBgn0020513	ade5	0.000491	2.13293	1.74789	1.53614	1.1445	2.75	4.35	16		phosphoribosylaminoimidazole carboxylase	phosphoribosylaminoimidazole carboxylase ; EC:4.1.1.21
151445_at	FBgn0040985	CG6115	0.00061975	1.57846	1.51194	1.30651	1.06694	1.75	4.55	16
154097_at	FBgn0036165	charybde	0.145349	1.89307	2.16737	1.58044	1.36121	2.75	4.6	16
152713_at	FBgn0037697	CG9363	0.00311825	2.28558	1.64367	2.19042	1.15767	0	5.125	16			enzyme
153761_at	FBgn0039241	CG11089	0.005012	7.63473	6.59757	3.16009	1.25658	0	5.55	16
151989_at	FBgn0031645	CG3036	0.0023215	1.54814	1.36649	1.35906	1.07807	0	5.825	16		sodium/phosphate cotransporter	transporter
142794_at	FBgn0017581	Lk6	0.000491	1.45402	1.60976	1.2009	-1.04029	3.5	5.825	16	heat shock construct of Kidd	protein serine/threonine kinase	protein serine/threonine kinase ; EC:2.7.1.37
147206_at	FBgn0001332	CG10109	0.0222467	2.03849	2.38798	1.69986	1.19279	7.25	5.86667	16
152220_at	FBgn0034517	CG18066	0.151553	2.95801	2.46149	1.65383	1.18793	1.75	5.95	16
152188_at	FBgn0020278	loco	0.0017815	2.09882	2.36077	1.49556	1.26182	3	6.525	16	locomotion defects		signal transduction
146257_at	FBgn0032382	CG14935	0.001941	2.44929	1.85508	1.60516	1.30621	2.75	8.775	16		maltase 2-like	enzyme
143062_at	FBgn0000053	ade3	0.0013885	9.86953	7.93945	4.63508	1.37905	0	9.925	16	adenosine 3	phosphoribosylamine--glycine ligase	phosphoribosylamine--glycine ligase ; EC:6.3.4.13
152901_at	FBgn0032699	CG10383	0.0010385	7.43062	5.52994	2.57185	1.08331	6	17.125	16
144806_at	FBgn0052687	CG2892	0.00061975	1.83091	2.83866	1.16311	-1.04933	2.75	4.1	17
147059_s_at	FBgn0033689	CG18342	0.00666925	1.63306	1.38024	1.00022	1.04477	2.5	4.175	17
142696_at	FBgn0028473	BcDNA:LD23	0.0008375	1.51409	1.42908	1.1628	-1.07203	2	4.4	17			cytoskeletal structural protein
146559_at	FBgn0032897	CG9336	0.000491	1.66111	1.42434	1.194	1.01888	5.5	4.525	17
153938_at	FBgn0010715	CG10967	0.00157125	1.74736	1.64396	1.15431	1.12887	0	4.575	17		protein serine/threonine kinase	protein kinase
153731_at	FBgn0001225	Hsp26	0.0016075	3.28697	2.78344	1.06369	-1.01325	0	4.7	17	Heat shock protein 26	heat shock protein 26 kD	heat shock protein
153122_at	FBgn0000052	ade2	0.00090825	5.12903	3.19154	1.86291	-1.16367	0	4.875	17	adenosine 2		phosphoribosylformylglycinamidine synthase ; EC:6.3.5.3
152755_at	FBgn0033269	CG8709	0.0005215	2.20699	1.75008	1.22909	1.01409	3.5	5.55	17			DNA replication factor
152979_at	FBgn0051531	CG1054	0.0033515	1.8028	1.36196	1.01093	1.09606	0	5.575	17
154083_at	FBgn0019890	CG8954	0.0005825	1.77441	1.30286	1.1112	-1.03366	3.5	5.6	17
154058_at	FBgn0036449	CG5295	0.00549625	2.79155	2.3288	1.41334	1.10859	3	5.75	17
153384_at	FBgn0031695	Cyp4ac3	0.0306128	2.69554	1.95636	1.33741	-1.06617	3	5.775	17		cytochrome P450, CYP4AC3	cytochrome P45
149782_at	FBgn0013279	CG6489	0.257999	27.4605	16.192	1.45129	1.65336	0	6.075	17			chaperone
141444_at	FBgn0030357	CG2471	0.0248473	2.99892	2.08943	1.45207	1.21234	0	6.95	17			actin binding
141289_at	FBgn0037636	CG9821	0.000491	1.41173	1.66849	1.03898	1.0283	4.25	8.925	17
144807_at	FBgn0052687	CG2143	0.026161	1.58671	2.57313	-1.03847	-1.04422	2.75	8.975	17			actin binding
151816_at	FBgn0035489	CG1135	0.00441225	1.57752	1.44852	1.0835	-1.01852	25	12.725	17
152177_at	FBgn0027565	BcDNA:GH08	0.0055435	1.65206	1.5776	1.2605	-1.25861	0	4.35	18
152727_at	FBgn0031971	CG7224	0.002416	1.59525	1.67724	1.31898	-1.16721	22.75	10.6	18
143781_at	FBgn0015035	Cyp4e3	0.058533	3.88994	1.74666	-7.49513	-1.09566	6.25	1.4	19	Cytochrome P45-4e3	cytochrome P450, CYP4E3	cytochrome P45 ; EC:1.14.14.1
143068_at	FBgn0000078	Amy-d	0.000491	1.18947	1.37921	-1.31223	-2.3439	5	2.325	19	Amylase distal	alpha-amylase	alpha-amylase ; EC:3.2.1.1
143277_at	FBgn0002869	MtnB	0.0881955	2.47294	2.78361	1.01525	-2.6515	4.25	2.775	19	Metallothionein B	metallothionein B	Cu/Cd binding
146165_at	FBgn0032264	CG6113	0.002882	2.00578	1.56672	-1.1652	-1.19935	6.75	3.525	19		triacylglycerol lipase-like	enzyme
152360_at	FBgn0000675	flp	0.0057165	1.69076	1.4124	1.22564	-1.22437	4	4.7	19	flipper	insulin receptor substrate	insulin-like growth factor receptor binding protein
152908_at	FBgn0037275	CG14655	0.0005215	1.58727	1.49258	1.1575	-1.11811	0	6	19			nucleic acid binding
153822_at	FBgn0035397	CG11486	0.00379425	1.58066	2.06356	1.18527	-1.37351	2.75	6.85	19			protein kinase
153343_at	FBgn0039509	bigmax	0.00166925	1.66267	1.45019	1.03043	-1.13463	5.25	7.475	19			transcription factor
152675_at	FBgn0030484	CG1681	0.0011335	1.62559	1.3494	-1.01229	-1.37943	12	9.075	19		glutathione transferase-like	enzyme
148537_s_at	FBgn0036108	CG7941	0.91783	-1.07357	1.35646	1.18559	-1.04363	-4	-28.55			cuticle protein-like	structural protein
143767_r_at	FBgn0014857	His3.3A	0.001543	-1.09338	-1.02172	-1.1724	1.10344	0	-28.175		Histone H3.3A	histone-H3.3A	DNA binding
149737_at	FBgn0037996	CG4830	0.811145	2.64796	2.66347	1.85933	1.19402	-7.25	-24.075			luciferase-like	enzyme
147421_at	FBgn0034317	CG14499	0.00239275	-1.2494	-1.10973	1.17572	-4.55234	-7.25	-22.675
150667_at	FBgn0039439	CG6460	0.426098	4.96134	2.57489	1.00409	1.18791	-1.5	-22.225
143877_at	FBgn0016687	Nurf-38	0.000871	-1.03922	1.24332	1.39849	1.01373	0	-20.9		Nucleosome remodeling factor - 38kD	inorganic pyrophosphatase	inorganic pyrophosphatase ; EC:3.6.1.1
147664_at	FBgn0034710	CG3292	0.890274	1.13428	1.21833	1.18597	1.05321	0	-19.3			alkaline phosphatase	alkaline phosphatase
141709_i_at	FBgn0003885	&agr;Tub84	0.001953	-1.13185	-1.01034	-1.07801	-1.12325	0	-18.925		alphaTubulin84D	alpha-tubulin	cytoskeletal structural protein
141462_at	FBgn0027094	Aats-ala	0.303547	1.74453	1.09772	1.31868	1.12629	0	-17.5667		Alanyl-tRNA synthetase	alanine--tRNA ligase	alanine--tRNA ligase ; EC:6.1.1.7
153168_at	FBgn0021967	CG8844	0.000491	-1.25223	-1.08917	1.01505	-1.11573	0	-17.05
147355_at	FBgn0034201	CG17290	0.598644	2.93084	1.33803	1.6984	1.60991	-5.25	-16.05
146098_at	FBgn0015393	hoip	0.0305058	1.02765	1.02428	1.12792	1.29271	-12.75	-15.475
143936_at	FBgn0020640	Lcp65Af	0.790941	-1.10136	-1.14504	1.18729	3.43031	-2.25	-14.275			larval cuticle protein	structural protein of larval cuticle (Drosophila)
154510_at	FBgn0027496	BcDNA:LD29	0.005708	-1.17113	-1.01367	-1.06146	1.0699	-1.5	-13.475
149034_at	FBgn0036853	CG9730	0.172639	-1.41108	-4.32484	1.10442	1.08071	0	-13.25			ribosomal protein L21	structural protein of ribosome
144738_at	FBgn0030105	CG15369	0.426641	-2.55825	-5.58721	-2.71074	-1.59478	0	-12.6667			cystatin-like	enzyme inhibitor
147483_i_at	FBgn0034426	CG10476	0.13916	1.06578	1.36631	1.11125	1.43964	0	-11.3				enzyme
149050_r_at	FBgn0036873	CG18294	0.244728	1.25452	1.14779	1.01631	-1.06836	0	-11.2
149761_at	FBgn0010043	GstD26	0.337042	1.61647	1.51613	1.81309	1.25489	-2.75	-10.9
144899_at	FBgn0030341	CG1967	0.000491	-1.15098	-1.0152	1.03366	1.23378	0	-10.75
148538_at	FBgn0036109	CG18349	0.924128	1.35065	-2.03955	5.24224	-2.68007	-1.75	-10.6
147008_at	FBgn0033612	CG13210	0.0720647	-1.50334	1.11852	1.08032	1.16429	0	-10.075
154428_at	FBgn0011253	CG6963	0.0033405	-1.07161	-1.15006	1.05407	-1.33955	0	-10
150487_at	FBgn0039159	CG13608	0.0951095	-1.02195	-1.0165	1.10297	1.21187	-2	-9.66667
148155_at	FBgn0035511	CG15007	0.31005	1.13912	-1.21317	1.53074	1.5681	0	-9.65			cuticle protein-like	structural protein
150496_at	FBgn0039172	CG5677	0.00073975	-1.28185	-1.11866	1.02774	1.08174	0	-9.625				peptidase
148267_at	FBgn0052405	CG10461	0.570653	1.82969	1.27833	1.28712	1.43444	0	-9.55			cuticle protein-like	structural protein
153290_at	FBgn0020392	Nmt	0.0023355	1.21627	1.13817	1.16613	1.62145	-2.5	-9.4		N-myristoyl transferase	glycylpeptide N-tetradecanoyltransferase	glycylpeptide N-tetradecanoyltransferase ; EC:2.3.1.97
142715_at	FBgn0033100	CG3420	0.0103405	1.42275	1.00414	-1.01548	1.18047	-2.75	-9.25
152245_at	FBgn0033857	CG6183	0.000491	1.15901	-1.10922	1.23649	1.28143	-5.25	-9.225
144879_at	FBgn0030305	CG1749	0.0175847	-1.30062	-1.01934	-1.26378	-1.06258	0	-9.175			molybdopterin synthase sulfurylase-like	enzyme
143066_at	FBgn0000075	amd	0.911358	-1.09587	2.76449	-1.57411	1.03767	0	-9.125		alpha methyl dopa-resistant	dopa-decarboxylase-like	enzyme
141241_at	FBgn0037632	CG8351	0.116154	1.41669	1.17812	1.27439	1.19481	-3	-9.1			T-complex protein 1, eta-subunit	chaperone
148303_at	FBgn0035737	CG8634	0.473009	1.42716	-1.40935	1.83334	1.92125	0	-9.05				structural protein
142872_at	FBgn0011704	RnrS	0.0486605	1.19551	1.22199	1.35635	-1.08436	-2.25	-8.675		Ribonucleoside diphosphate reductase small subunit	ribonucleoside-diphosphate reductase, small subunit	ribonucleoside-diphosphate reductase ; EC:1.17.4.1
149489_at	FBgn0037575	CG7459	0.0148185	-1.12337	1.20613	-1.24822	-1.38151	-1.25	-8.6			copper transporter-like	transporter
154022_at	FBgn0001197	His2Av	0.0006265	1.16889	1.0615	1.05045	1.19418	-2	-8.55		Histone H2A variant	histone-H2Av	DNA binding
149046_at	FBgn0036870	CG14095	0.591802	2.0296	1.57876	1.66099	-1.10683	0	-8.55
149366_at	FBgn0046877	CG15582	0.905682	2.63708	-1.13578	2.66696	1.41032	0	-8.525
144244_at	FBgn0028685	Rpt4	0.0011155	1.56963	1.52316	1.10954	-1.01492	0	-8.4			19S proteasome regulatory particle, triple-A protein, subunit S10b	proteasome ATPase ; EC:3.6.4.8
153163_at	FBgn0014877	Roe1	0.003289	1.18058	1.20456	1.28565	-1.26766	-5.25	-8.3				mitochondrial chaperone
148417_at	FBgn0052029	CG6469	0.19551	-1.4716	-1.07905	1.27816	-1.52107	0	-8.1			larval cuticle protein	structural protein
141755_at	FBgn0034579	CG9353	0.0105072	-1.34293	-1.04977	1.12882	-1.38603	0	-7.96667
150013_at	FBgn0038426	CG10406	0.001415	-1.33211	-1.28597	-1.14972	-1.20326	-2	-7.95
141807_at	FBgn0032679	CG10302	0.0006265	1.18366	1.4969	1.09145	1.10436	0	-7.9
147494_at	FBgn0034440	CG10073	0.494859	1.58958	1.52336	-2.93691	1.12377	-2	-7.7
144119_at	FBgn0026089	EG:63B12.1	0.00879025	-1.0844	-1.16547	-1.28931	-1.14719	0	-7.625
152521_at	FBgn0033464	CG1441	0.0009345	-1.37883	-1.63623	-1.01382	-1.04617	0	-7.55
148301_at	FBgn0035735	CG8640	0.830576	1.92142	1.70277	1.39511	2.19619	-1.75	-7.4			cuticle protein	structural protein
148307_i_at	FBgn0035742	CG8629	0.849121	1.67841	1.87252	2.49954	1.72884	-1.75	-7.35			diazepam-binding inhibitor-like protein	enzyme inhibitor
148268_at	FBgn0035685	CG13297	0.731937	1.93378	2.23648	1.6767	1.74682	0	-7.325
154837_at	FBgn0034275	CG5002	0.00069575	-1.41476	-1.25933	-1.16889	-1.1489	-3	-7.3			sulfate/hydrogen symporter	transporter
148166_at	FBgn0035529	CG1319	0.003845	1.31361	1.26124	1.14886	1.21532	1.5	-7.05				electron transfer
143937_at	FBgn0020641	Lcp65Ad	0.696361	2.60777	2.37373	6.47603	1.54723	0	-7.025			larval cuticle protein 65Ad	structural protein of larval cuticle (Drosophila)
144654_at	FBgn0016041	Tom40	0.00158275	1.07962	-1.00509	1.11196	1.06088	0	-6.875
149701_at	FBgn0037936	CG6908	0.000552	-1.37574	-1.07757	-1.09169	-1.30459	0	-6.725
148539_at	FBgn0036110	CG18348	0.000491	1.32463	1.2982	1.33584	1.01843	0	-6.7
142454_at	FBgn0011787	CG5012	0.004292	1.0259	1.0589	-1.13613	-1.0718	-2	-6.65
143678_at	FBgn0011695	PebIII	0.005389	-1.47062	-1.48966	-1.13082	1.06727	0	-6.65		Ejaculatory bulb protein III		ligand binding or carrier
152724_at	FBgn0031401	CG7082	0.00729725	1.07133	1.01106	1.00352	1.34202	0	-6.55				RNA binding
154260_at	FBgn0025336	CG4882	0.0508725	-1.09581	-1.03682	1.07879	-1.32434	0	-6.55
148178_at	FBgn0035547	CG15022	0.161209	-1.30925	-1.07696	1.00065	1.26382	0	-6.375
150086_at	FBgn0038526	CG14327	0.944344	1.30252	1.09445	1.04208	-1.29008	0	-6.3
148558_at	FBgn0036138	CG14143	0.762877	1.46838	2.42097	1.81411	1.15459	0	-6.275
149137_at	FBgn0037010	CG4825	0.00061975	-1.24837	-1.11305	-1.11516	1.08282	-9.75	-6.25				CDP-diacylglycerol-serine O-phosphatidyltransferase
145902_at	FBgn0031822	CG9548	0.0011335	-1.15305	-1.00926	-1.01173	-1.08218	0	-6.25
153593_at	FBgn0024183	vig	0.002486	1.15909	-1.01516	-1.12715	-1.06573	-1.75	-6.125		vasa intronic gene
143198_at	FBgn0001233	Hsp83	0.000491	1.12065	-1.01579	-1.08649	1.09708	-8.75	-6.075		Heat shock protein 83	heat shock protein 90	heat shock protein
146570_at	FBgn0032914	CG14397	0.835767	1.0372	1.13777	1.15771	1.00253	0	-6.075
151382_at	FBgn0040913	CG15785	0.75369	1.75928	1.25	2.90137	1.06561	0	-5.95
142561_at	FBgn0011013	CG2245	0.0104898	1.27932	1.18386	-1.15216	1.41501	-3.5	-5.93333
147333_at	FBgn0034159	CG15615	0.815476	2.7579	1.6922	1.94894	1.61954	0	-5.9
153340_at	FBgn0020255	ran	0.00065025	1.03712	-1.06622	-1.10954	1.15319	-3	-5.85
142429_at	FBgn0036861	CG14089	0.191522	-1.74969	-2.11713	-1.10902	1.11247	0	-5.85
146819_at	FBgn0033307	CG14752	0.262822	1.38077	1.14136	1.28053	2.05963	0	-5.825
144586_at	FBgn0029854	CG3566	0.002046	1.19559	-1.0668	-1.12015	1.2044	0	-5.8				electron transfer
143510_at	FBgn0004778	Ccp84Af	0.651892	1.1833	1.42996	1.33929	2.83648	3.75	-5.7			cuticle protein	structural protein
145307_at	FBgn0030929	CG15043	0.000491	-1.34587	-1.35652	1.18483	-1.14371	0	-5.675
146463_at	FBgn0032732	CG15168	0.00245525	-1.08055	-1.10516	-1.15089	-1.21521	-3.75	-5.675
143745_at	FBgn0003275	RpABC14	0.0007025	1.05578	1.087	1.14675	1.04579	-1.75	-5.6		RNA-polymerase ABC 14kD subunit	DNA-directed RNA polymerase I, ABC14 subunit	DNA-directed RNA polymerase I ; EC:2.7.7.6
151315_at	FBgn0040842	CG15212	0.0229502	1.8052	1.45032	1.55052	1.46262	-1.25	-5.6
152602_at	FBgn0038297	CG4196	0.000552	-1.14977	-1.16937	-1.08394	1.05194	-4	-5.575
146998_at	FBgn0033600	CG9077	0.748457	1.80532	7.44568	2.01707	2.95347	-1.5	-5.55			cuticle protein	structural protein
148689_at	FBgn0036334	CG11267	0.000491	1.27792	1.22596	1.02077	1.20638	-3.5	-5.375			heat shock protein 1, 10 kD (chaperonin 10)	chaperone
147207_at	FBgn0033942	CG10112	0.100961	-1.25532	-1.7895	-1.06054	-1.09507	0	-5.35				structural protein
147436_at	FBgn0034337	CG17524	0.000491	1.3726	1.23372	-1.03999	-1.03349	-1.75	-5.325			glutathione transferase	enzyme
149048_r_at	FBgn0036871	CG14096	0.253929	1.60504	2.05918	1.83225	1.33472	-1.25	-5.275
152966_at	FBgn0036698	CG7724	0.00713	1.15418	1.08807	1.24336	1.06544	0	-5.275				enzyme
143018_at	FBgn0003714	tko	0.033625	-1.306	-1.27712	-1.15324	1.14274	-3.25	-5.225		technical knockout	mitochondrial ribosome protein S12	small-subunit mitochondrial ribosomal protein
153536_at	FBgn0024978	EG:95B7.3	0.00955275	-1.28074	-1.36366	-1.10366	-1.18523	0	-5.2
154256_at	FBgn0000173	ben	0.002767	-1.13323	-1.17799	-1.20511	-1.22821	0	-5.175		bendless	ubiquitin conjugating enzyme	ubiquitin conjugating enzyme
148308_f_at	FBgn0035742	CG8629	0.918439	2.28358	1.8374	2.25393	2.2797	0	-5.15			diazepam-binding inhibitor-like protein	enzyme inhibitor
148752_at	FBgn0036427	CG4613	0.460155	1.36467	2.29961	1.34078	-1.67462	0	-5.125			26 kD serine protease-like	endopeptidase
147251_at	FBgn0034022	CG12964	0.925965	1.74009	-1.08339	1.04155	1.06595	0	-5.1
141370_at	FBgn0027945	ppl	0.000491	-1.24706	-1.28103	-1.20051	-1.13371	-1.5	-5.05		pumpless	glycine cleavage system H protein	glycine cleavage system
150910_at	FBgn0039802	CG1349	0.016637	-1.12224	-1.07864	1.02893	-1.3472	0	-5.025				enzyme
152477_at	FBgn0052548	CG6306	0.000613	-1.00284	1.16238	-1.12742	-1.05538	0	-4.925
154947_at	FBgn0031392	CG7263	0.00810275	1.21803	1.15427	-1.07349	1.24031	-3	-4.875
153542_at	FBgn0032513	CG6565	0.00186225	-1.11371	1.2717	1.39749	1.07058	-4	-4.85			phosphatidylcholine transfer protein	transporter
145871_at	FBgn0031776	CG13993	0.0201663	-1.15242	-1.33133	-1.16994	1.05955	0	-4.85
146211_at	FBgn0053129	CG6087	0.001421	-1.35303	-1.28551	-1.041	1.18059	-1.25	-4.825
146963_at	FBgn0033548	CG7637	0.0740145	1.13012	1.08587	1.04981	1.00864	-7.5	-4.8
146502_at	FBgn0032805	CG10337	0.375786	1.33847	1.2373	1.36827	1.55857	0	-4.8
154029_at	FBgn0029672	CG2875	0.671702	2.19098	1.15293	1.01257	1.33311	0	-4.775			RNA-directed RNA polymerase	enzyme
153759_at	FBgn0040075	reptin	0.000491	1.05885	1.23343	1.088	1.09244	-4.75	-4.725
142173_s_at	FBgn0061360	CG16804	0.00513225	-1.24266	-1.13625	1.35216	1.16566	0	-4.7
145385_at	FBgn0031049	CG14214	0.000552	-1.34766	-1.45505	-1.17529	1.13617	-4.25	-4.675				transporter
152401_at	FBgn0032015	CG7830	0.002912	-1.22335	-1.19293	1.13461	1.39922	0	-4.675
145184_at	FBgn0030746	CG9981	0.555502	-1.68976	-1.09691	1.55845	1.21767	0	-4.675			P-type ATPase	transporter
150993_at	FBgn0039929	CG11076	0.00090725	-1.21031	1.13037	1.11608	1.40098	-5.25	-4.6
153049_at	FBgn0037580	CG7415	0.000491	1.22533	1.13162	1.05652	1.03742	-2	-4.6
150603_at	FBgn0039358	CG5028	0.0005215	-1.35057	-1.14163	1.07026	1.05399	0	-4.6				enzyme
150866_at	FBgn0039735	CG7911	0.0005215	-1.0847	-1.03193	1.00137	1.29117	-2	-4.575			nucleoplasmin-like	DNA binding
155143_at	FBgn0016978	snRNP70K	0.0495727	-1.27717	-1.09028	-1.40435	-1.06257	-4.25	-4.53333		small nuclear ribonucleoprotein 7K	small nuclear ribonucleoprotein	small nuclear ribonucleoprotein
149507_at	FBgn0051450	CG11744	0.0718945	-1.01658	-1.05319	-1.04771	-1.0325	-1.75	-4.525
146748_at	FBgn0033191	CG1598	0.0005215	1.10398	1.11369	-1.13917	1.22494	0	-4.5			arsenite efflux pump-like	enzyme
150210_at	FBgn0038723	CG6195	0.0324023	-1.19437	1.09187	1.08832	-1.18001	-2.25	-4.475			GTP-binding protein	ligand binding or carrier
150042_at	FBgn0038468	CG5225	0.409406	-1.59515	-1.10965	-5.03342	1.0139	-2	-4.4
144231_at	FBgn0028532	BG:DS00941	0.0216917	-1.20101	1.09723	1.22181	-1.03416	-1.5	-4.4
143954_at	FBgn0022338	dnk	0.153459	1.26044	-1.22776	1.4257	1.29777	-1.5	-4.4		deoxyribonucleoside kinase	deoxynucleotide kinase	deoxyadenosine kinase ; EC:2.7.1.75
143422_at	FBgn0004066	Pros28.1	0.00072475	1.47858	1.30645	-1.04009	1.08926	0	-4.375		Proteasome 28kD subunit 1	20S proteasome, alpha4 subunit	multicatalytic endopeptidase ; EC:3.4.99.46
146461_at	FBgn0032726	CG10621	0.0018225	1.35912	1.2345	1.34486	-1.15986	1.75	-4.35
145716_at	FBgn0031544	CG17593	0.0011155	-1.0204	-1.04246	-1.02107	1.0923	-2.5	-4.325
143115_at	FBgn0000409	Cyt-c-p	0.00081575	-1.27882	-1.31324	-1.07745	-1.04214	-2	-4.325		Cytochrome c proximal	cytochrome c	electron transfer
152102_at	FBgn0035189	CG9119	0.00407325	1.11835	1.47342	1.33474	-1.36991	0	-4.3
153449_at	FBgn0032198	eEF1&dgr;	0.00148175	-1.12066	-1.01909	1.01073	1.02582	-2	-4.3				translation factor
153278_at	FBgn0010621	Cct5	0.0010545	1.41908	1.23175	1.01194	1.22452	-2	-4.275		T-complex Chaperonin 5	chaperonine-containing T-complex subunit 1	chaperone
151884_at	FBgn0023517	EG:63B12.4	0.415438	1.80772	1.21535	1.70376	1.61994	0	-4.26667
151268_i_at	FBgn0040798	CG13069	0.210449	-1.72337	-3.23096	-1.42096	1.56406	0	-4.25
147967_at	FBgn0035203	CG9149	0.0446095	-1.09769	-1.35313	-1.22241	1.36215	0	-4.2			acetyl-CoA C-acetyltransferase	enzyme
151316_at	FBgn0040843	CG15213	0.475216	-1.23849	1.07963	1.24	1.46091	0	-4.2
143632_at	FBgn0010747	Srp54k	0.00113325	1.18726	1.08658	1.22699	1.03847	0	-4.15		Signal recognition particle protein 54k	signal recognition particle, 54kD	protein signal sequence binding
150678_at	FBgn0039448	CG14250	0.573647	-1.5875	1.1048	-1.646	1.30128	0	-4.125
149884_at	FBgn0038214	CG9616	0.008839	-1.17716	-1.19769	-1.32146	-1.21589	0	-4.1
149902_at	FBgn0038239	CG14850	0.932668	1.40105	1.43	1.84428	1.22826	0	-4.075
149085_at	FBgn0036927	CG7433	0.000491	-1.06495	1.16811	1.13526	-1.06104	-1.5	-4.075			4-aminobutyrate aminotransferase-like	enzyme
149305_at	FBgn0037290	CG1124	0.000491	1.03883	-1.04122	1.18724	-1.04379	0	-4.075
148414_at	FBgn0035911	CG6638	0.03873	1.22361	1.2822	1.324	1.10019	0	-4.075			isovaleryl-CoA dehydrogenase	enzyme
150179_at	FBgn0038678	CG14283	0.00223575	-1.29507	-1.12211	-1.11154	-1.05588	0	-4.05				transcription factor
153363_at	FBgn0038976	CG7048	0.000491	1.06097	-1.07359	-1.08553	-1.0015	-2	-4.025
143233_at	FBgn0002533	Lcp2	0.111088	1.27409	1.76688	1.28767	1.38175	-1.75	-4.025		Larval cuticle protein 2	larval cuticle protein 2	structural protein of larval cuticle (Drosophila)
145084_at	FBgn0030588	CG9521	0.823339	2.32819	1.94146	2.42438	-1.41996	0	-4.025				enzyme
141779_at	FBgn0004512	Mdr49	0.0181227	1.13399	-1.08097	1.12704	1.0513	0	-4.025		Multi drug resistance 49	multidrug resistance protein 49	multidrug transporter
144017_at	FBgn0024352	Hop	0.000491	1.28445	1.15134	-1.12143	-1.02681	-14	-3.625		Hsp7/Hsp9 organizing protein homolog	Hsp70/Hsp90 organizing protein-like	HSP7/HSP9 organizing protein
146623_at	FBgn0032988	CG5951	0.0117783	-1.02208	-1.1483	-1.12147	1.19054	-5.5	-3.575
148690_at	FBgn0036335	CG11258	0.0461942	-1.04736	-1.13681	1.11245	1.13065	-7.5	-3.525
147857_at	FBgn0035006	CG4563	0.0439795	1.45156	1.64959	-1.10085	1.12667	-10	-3.075			luciferase-like	enzyme
142984_at	FBgn0032050	CG13096	0.0366513	-1.08835	-1.04796	1.31445	1.11302	-9.5	-2.9
154626_at	FBgn0026418	Hsc70Cb	0.00526575	1.08303	-1.2651	-1.34345	-1.14449	-5	-2.75			heat shock protein cognate	heat shock protein
141230_at	FBgn0033485	CG1381	0.0325442	1.20351	1.20848	-1.18875	-1.01041	-6	-2.425				structural protein of ribosome
152192_at	FBgn0015622	Cnx99A	0.00058925	1.26071	-1.07704	1.07766	1.23116	-5	-2.2		Calnexin 99A	calnexin	ER chaperone
153879_at	FBgn0003346	Sd	0.00078725	-1.02135	-1.13854	-1.13268	1.18713	-4.5	-2.175		Segregation distorter	RAN GTPase activatorB	RAN GTPase activator
142579_at	FBgn0029148	NHP2	0.0355565	1.25459	1.72316	1.45885	1.43174	-6	-2.1
153330_at	FBgn0038964	CG13849	0.00119775	1.28229	1.16838	1.13036	1.11894	-6.25	-2
144086_at	FBgn0025645	EG:100G7.3	0.878486	1.18394	1.72778	-1.09709	2.33893	-6.25	-1.95
147940_at	FBgn0035162	CG13900	0.0244745	1.0207	1.39504	1.81759	1.35345	-7.25	-1.7			spliceosomal protein-like	RNA binding
144716_at	FBgn0030067	CG10648	0.00683475	-1.11788	-1.06127	1.0474	-1.12927	-4.5	-1.625
153819_at	FBgn0037137	Nopp140	0.0099665	1.45654	1.23386	1.52402	1.4274	-6	-1.525			nucleolar phosphoprotein-like	DNA binding
148970_at	FBgn0036749	CG7460	0.279896	1.51738	1.20696	1.747	1.59082	-4.5	-1.45			amine oxidase	amine oxidase (flavin-containing)
155149_at	FBgn0025140	pit	0.101273	1.06477	1.27737	-1.49139	1.17515	-5.5	-1.4		pitchoune		enzyme
141407_at	FBgn0002564	Lsp1&ggr;	0.624098	-1.37435	1.68984	2.07714	3.19007	-18.5	0		Larval serum protein 1 gamma	larval serum protein 1 gamma-subunit	larval serum protein
143234_at	FBgn0002534	Lcp3	0.909179	-1.01599	1.28006	-1.33444	-1.09047	-16	0		Larval cuticle protein 3	larval cuticle protein 3	structural protein of larval cuticle (Drosophila)
143238_at	FBgn0002562	Lsp1&agr;	0.331877	1.03408	1.59	1.06565	1.30406	-9.5	0		Larval serum protein 1 alpha	larval serum protein 1 alpha-subunit	larval serum protein
143036_at	FBgn0038746	Surf6	0.535814	3.3675	1.35321	1.66702	2.12946	-6.25	0				signal transduction
142493_at	FBgn0039233	CG7006	0.0250935	1.13335	-1.10729	1.10582	1.29271	-5.75	0
154194_at	FBgn0030720	CG8939	0.134615	1.20165	1.56754	1.00758	-1.29948	-5	0
146481_at	FBgn0032762	CG10685	0.00780425	1.07549	-1.05337	-1.15957	-1.16441	-4.5	0			RNA polymerase, 16 kD subunit	enzyme
152191_at	FBgn0029755	CG4202	0.348996	-1.01028	-1.05504	1.64815	-1.40492	-4.5	0
153160_at	FBgn0033741	CG8545	0.0833088	1.29299	1.42404	1.18071	1.10772	-4.25	0
153328_at	FBgn0038183	CG9286	0.0311042	1.07015	1.15839	1.14821	1.05226	-4.25	0
152126_at	FBgn0027571	BcDNA:GH07	0.000491	-1.46419	-1.26321	1.20023	1.14344	-4.25	2.525				enzyme
145771_at	FBgn0031619	CG3355	0.941964	-1.08005	1.12627	1.44894	1.28142	4.75	-3.8			26 kD serine protease-like	endopeptidase
143605_at	FBgn0010381	Drs	0.0005215	1.07665	-1.34432	1.03816	1.76242	4.25	0		Drosomycin	drosomycin	antifungal response protein
141581_at	FBgn0034063	CG8389	0.001202	-1.3088	-1.64252	1.01798	1.19445	4.25	0			monocarboxylate transporter-like	transporter
149230_at	FBgn0037163	CG11440	0.139505	1.27995	-1.06527	-1.65516	-2.73788	4.5	0				enzyme
150823_at	FBgn0039668	CG2304	0.021304	-1.39473	1.28402	-1.02317	-1.08238	4.5	0				transmembrane receptor
154586_at	FBgn0027842	CPTI	0.0005215	-1.20049	-1.31422	1.01935	-1.11984	5	0		mitochondrial carnitine palmitoyltransferase I	mitochondrial carnitine O-palmitoyltransferase	carnitine O-palmityltransferase ; EC:2.3.1.21
145360_at	FBgn0031004	CG7992	0.0358755	-1.43296	-1.15418	-1.08451	-1.0512	5.75	0
143511_at	FBgn0004779	Ccp84Ae	0.0382615	1.36823	1.15618	1.23487	1.32388	6.5	0			cuticle protein	structural protein
147934_at	FBgn0035146	CG13893	0.0865667	-1.36784	-1.94731	-1.55659	-1.02393	6.75	0				ligand binding or carrier
144074_at	FBgn0025624	EG:22E5.9	0.0146637	1.06757	1.25677	1.14932	-1.0614	6.75	0
144887_at	FBgn0030316	CG11695	0.282919	3.13904	3.35574	1.81206	1.101	7.33333	0				nucleic acid binding
149433_at	FBgn0037487	CG14608	0.950056	1.21372	2.18091	2.13508	1.36702	8	0				transmembrane receptor
143127_at	FBgn0000473	Cyp6a2	0.00197775	-1.00385	1.0322	1.03923	-1.04027	8.25	0		Cytochrome P45-6a2	cytochrome P450, CYP6A2	cytochrome P45 ; EC:1.14.14.1
144590_at	FBgn0029860	CG15891	0.0134722	1.2511	1.36432	-1.10414	-1.18415	11	0
152697_at	FBgn0032025	CG7778	0.00080325	1.05069	1.04708	-1.02466	-1.02201	8.5	1.3
143297_at	FBgn0003060	CG9757	0.281918	2.06534	-1.07206	1.58404	1.07808	4.25	1.6
150080_at	FBgn0038516	CG5840	0.0005215	1.1024	1.15986	1.29572	-1.04203	6.25	2.225			pyrroline 5-carboxylate reductase-like	enzyme
154242_at	FBgn0029984	CG2206	0.000672	-1.1587	1.15432	-1.1582	-1.1094	4.5	2.225
141460_at	FBgn0031011	CG8034	0.0728562	-1.13223	-1.24512	1.11272	1.09222	4.5	2.425			monocarboxylic acid transporter-like	transporter
148394_at	FBgn0035877	CG7083	0.0095405	1.39062	1.19699	1.01956	1.10323	7.5	2.5
151694_at	FBgn0035142	CG17090	0.00083375	1.22183	1.46547	1.21724	-1.22482	5.25	2.725			nuclear body associated kinase	protein kinase
143736_at	FBgn0013988	Mlc-k	0.00198425	-1.10102	-1.03124	-1.2646	-1.28204	6	2.875		Myosin light chain kinase	myosin light chain kinase	calcium/calmodulin-dependent protein kinase ; EC:2.7.1.123 | inferred from direct assay
141309_at	FBgn0037094	CG7611	0.004039	1.20548	-1.07885	-1.17901	1.13432	4.5	2.975				chaperone
152313_at	FBgn0015714	Cyp6a17	0.784029	4.52664	2.14892	3.00163	1.11934	5.75	3			cytochrome P450, CYP6A17	cytochrome P45 ; EC:1.14.14.1 | inferred from sequence similarity
143245_at	FBgn0002578	m1	0.00411075	-1.02496	-1.08646	-1.03943	1.06414	5	3.025		E(spl) region transcript m1
151885_at	FBgn0027601	BcDNA:GH02	0.00066525	1.35787	-1.07124	1.08533	1.23396	8.75	3.2				long-chain-fatty-acid-CoA-ligase
145263_at	FBgn0030872	CG6492	0.015568	-1.17762	1.19267	1.05041	-1.62564	6.75	3.35			mitochondrial carrier protein, uncoupling protein-like	carrier type transporter
143282_s_at	FBgn0002933	ng1	0.713888	2.194	2.99268	2.54892	3.33836	4.75	3.425		new glue 1		glue protein (Drosophila)
152829_at	FBgn0052264	CG10860	0.0018205	1.26068	1.74416	1.26402	-1.12171	5.66667	3.425
148206_at	FBgn0035583	CG13704	0.00125725	1.24558	1.05016	1.08194	1.63215	6.25	3.45
154593_at	FBgn0034418	CG15118	0.000988	1.22943	1.11539	1.07935	1.19925	4.75	3.7
150659_at	FBgn0039428	CG14237	0.613861	-1.32448	1.51534	1.55696	2.05181	5	3.925
153892_at	FBgn0026160	CG7958	0.0005215	-1.06352	1.26797	-1.02758	-1.06949	0	4.025
146536_at	FBgn0032850	CG10723	0.00081575	1.1233	1.32891	1.19508	1.29921	0	4.025
153913_at	FBgn0029996	Ubc-E2H	0.00095075	1.16866	1.16796	1.27839	-1.02258	3.25	4.05			ubiquitin conjugating enzyme-like	enzyme
151918_s_at	FBgn0027594	BcDNA:GH03	0.00095375	1.30161	1.15103	-1.18796	1.17658	1.5	4.075			EGF repeat molecule	structural protein
149689_at	FBgn0051374	CG14703	0.219177	2.41045	2.35688	1.71569	2.51874	0	4.1
144706_at	FBgn0052714	CG1521	0.004281	1.15738	1.17962	-1.09745	1.23981	1.75	4.1
142988_at	FBgn0032400	CG6770	0.000491	1.3898	1.28691	1.12953	1.03312	7.25	4.125
142031_at	FBgn0029973	CG11386	0.0265748	1.29106	1.44102	1.08356	1.26247	0	4.15			ribosomal protein S6-like
150666_at	FBgn0039438	CG6452	0.57355	1.31352	1.3104	1.61738	-1.13434	1.5	4.15
151801_at	FBgn0037303	CG12163	0.0005215	1.2595	1.14981	1.1003	1.31443	2.75	4.15			cathepsin L-like	endopeptidase
142677_s_at	FBgn0020386	Pk61C	0.003066	1.4811	1.09785	1.10881	1.14983	0	4.175		Protein kinase 61C	protein serine/threonine kinase	protein serine/threonine kinase ; EC:2.7.1.37
141267_at	FBgn0031374	CG7337	0.0009005	1.19366	1.08431	1.05944	1.12413	0	4.2			JNK-binding protein-like	enzyme
153786_at	FBgn0036433	CG9628	0.0005215	-1.07639	-1.09765	1.02699	-1.01621	2.25	4.2
153408_at	FBgn0051324	CG14557	0.0364515	1.11055	1.07854	-1.38305	-1.10336	2.66667	4.225
153019_at	FBgn0031294	ia2	0.0005825	1.00346	1.13954	-1.04563	1.16886	0	4.25			protein tyrosine phosphatase-like	protein phosphatase
148625_at	FBgn0036233	CG6947	0.962847	2.17063	2.11845	1.43797	1.07059	0	4.3			peritrophin-like	ligand binding or carrier
147854_at	FBgn0035002	CG3419	0.264043	-1.50707	-1.02471	1.14896	1.08336	0	4.375
152375_at	FBgn0024211	mfas	0.000491	1.08578	1.13392	-1.00221	1.07154	2.5	4.375		midline fasciclin	fasciclin	signal transduction
141381_at	FBgn0050069	CG8381	0.0019195	-1.06838	-1.12811	-1.03214	1.00811	0	4.4				DNA binding
149104_at	FBgn0036956	CG13813	0.857841	1.15602	2.58772	1.66153	-1.19204	0	4.4
151409_at	FBgn0040942	CG12643	0.045517	1.07652	-1.03354	1.0979	-1.48463	0	4.425
144946_at	FBgn0030400	CG11138	0.433486	-1.38025	1.37346	1.50786	1.77391	0	4.425
152306_at	FBgn0052626	CG11058	0.000491	1.23834	1.16611	1.05655	-1.04104	4	4.475				enzyme
151831_at	FBgn0050011	CG3459	0.00055875	1.14724	1.16558	1.17885	1.08124	0	4.525				transcription factor
153015_i_at	FBgn0051534	CG1055	0.001273	1.02963	-1.00568	-1.02224	1.0422	0	4.55				nucleic acid binding
142226_at	FBgn0000416	Sap-r	0.000491	1.0301	-1.00093	1.06792	1.03536	2	4.55		Saposin-related	prosaposin-like
149550_at	FBgn0037677	CG12951	0.464099	2.02831	1.22441	1.1943	2.08501	2	4.55			trypsin-like	endopeptidase
149261_at	FBgn0037204	CG11131	0.206888	-1.07493	1.08352	1.09075	-1.0535	0	4.625
142946_at	FBgn0020129	DnaJ-60	0.0005215	-1.02385	-1.05833	-1.08257	-1.12531	3.5	4.675		DnaJ-like-6		chaperone
143823_at	FBgn0015577	&agr;-Est9	0.211995	-1.31539	-1.22925	-1.4469	1.23888	0	4.725		alpha-Esterase-9	esterase, unknown substrate	esterase, unknown substrate ; EC:3.1.1.-
141479_at	FBgn0034110	CG3615	0.00063475	1.25285	1.32085	1.20014	1.10652	2	4.75
153218_at	FBgn0034709	CG3074	0.001357	1.43821	-1.11211	-1.01661	1.35617	3	4.75				endopeptidase
154739_at	FBgn0039144	CG5429	0.004697	-1.00173	-1.02164	1.04761	-1.12707	3	4.775
150531_at	FBgn0039237	CG13640	0.698706	2.6479	2.37373	1.11278	-1.02385	0	4.8
144761_at	FBgn0001186	CG3001	0.0005215	1.01984	-1.07775	1.08375	-1.2733	3	4.825			hexokinase	enzyme
152563_at	FBgn0038803	CG5191	0.005896	1.16979	1.142	1.01905	1.04344	1.75	4.85			amidotransferase	amidase
142927_at	FBgn0033919	CG8547	0.0094345	1.47664	1.38761	1.38861	1.68777	3.5	4.85				DNA binding
141482_at	FBgn0051352	CG9489	0.0005825	-1.19248	1.01402	-1.23209	-1.1208	0	4.925
147593_at	FBgn0034573	CG3295	0.0114	1.39085	1.46508	1.13892	1.17564	3	4.925
153719_at	FBgn0030505	NFAT	0.0067275	1.22951	1.08538	-1.04047	1.24409	2.5	4.95				cell cycle regulator
144218_at	FBgn0028494	BcDNA:GH05	0.0006595	1.5027	1.4568	-1.02468	1.13304	4.25	4.975				motor
141732_at	FBgn0004210	puc	0.0005215	1.32638	1.06826	-1.20497	1.15005	4.25	5		puckered	protein phosphatase	JUN kinase phosphatase
143627_at	FBgn0010434	cora	0.0008395	1.08848	-1.04271	-1.03686	1.10348	1.5	5.025		coracle		protein phosphatase
152215_at	FBgn0028487	BcDNA:GH09	0.000552	1.09298	-1.17302	1.03821	1.08873	3.5	5.125				actin binding
141329_at	FBgn0011230	poe	0.000491	1.23019	1.27035	1.05002	1.07919	1.75	5.15		purity of essence		calmodulin binding
153228_at	FBgn0040108	larp	0.0005215	1.0304	1.01631	1.26018	1.20036	0	5.175
142182_s_at	FBgn0003137	CG18436	0.0016905	-1.18095	-1.21976	1.1854	-1.49552	0	5.225
144432_at	FBgn0040393	EG:96G10.8	0.111787	-1.11751	1.19471	1.1347	1.36578	2.5	5.275
144389_at	FBgn0029590	CG14811	0.0200628	1.36059	1.17282	1.53843	1.26815	0	5.325
154298_at	FBgn0036980	RhoBTB	0.00128575	1.05108	1.08518	-1.11462	-1.15126	2.5	5.325				RHO small GTPase
150670_i_at	FBgn0039441	CG5476	0.774665	-1.03305	-1.17851	3.74041	1.00851	2.75	5.325
151811_at	FBgn0034644	CG10082	0.00109375	1.21665	1.35994	-1.39724	1.50617	3	5.35
151746_at	FBgn0051666	CG17649	0.0576615	1.11312	1.35569	-1.25122	1.2014	0	5.375
154827_at	FBgn0016756	Ubp64E	0.00124325	1.04989	1.13105	1.12373	1.05966	0	5.375		Ubiquitin-specific protease 64E	ubiquitin-specific protease	ubiquitin-specific protease
141351_at	FBgn0004167	kst	0.00058925	1.20308	-1.02778	1.15826	1.33496	0	5.45		karst	beta-spectrin<down>H</down>	actin cross-linking
149100_at	FBgn0036950	CG6996	0.824137	1.34993	1.08347	1.41963	1.32633	0	5.475				ligand binding or carrier
147662_at	FBgn0034706	CG11275	0.0067165	1.41387	1.30148	1.28829	-1.10038	1.25	5.475				transcription factor
147749_at	FBgn0034828	CG13545	0.0328917	1.15829	1.04992	-1.16736	1.17438	0	5.65
151536_at	FBgn0033441	CG1776	0.00078725	1.4687	1.65984	1.19534	-1.03246	2.5	5.65			myosin light chain kinase	protein kinase
146183_at	FBgn0032284	CG7294	0.791798	1.84658	2.45887	3.88392	1.30079	7	5.725
141305_at	FBgn0038466	CG8907	0.001202	-1.23471	1.08119	-1.1718	1.05383	0	5.75			epidermal growth factor receptor-like	protein kinase
154018_at	FBgn0027525	BcDNA:LD21	0.0010545	1.44826	1.25171	1.11481	-1.20376	1.5	5.75
146765_at	FBgn0050497	CG1383	0.00069575	-1.05435	1.05931	-1.06729	1.13306	0	5.76667
150888_at	FBgn0039769	CG15534	0.98629	1.35722	1.36646	1.26166	1.25287	2.5	5.775			sphingomyelin phosphodiesterase-like	enzyme
149687_at	FBgn0037899	CG6764	0.001752	1.31108	1.12157	1.02819	-1.18654	0	5.85			ribosomal protein L24-like	structural protein of ribosome
147263_at	FBgn0050084	CG12968	0.00177	-1.13758	1.13173	-1.0382	1.2969	0	5.95
142732_at	FBgn0036947	CG7306	0.838178	1.34691	1.99831	1.26644	2.08444	1.75	6.025			peritrophin-like	ligand binding or carrier
154267_at	FBgn0010417	Taf60	0.0337955	1.09327	1.11091	-1.05939	-1.20431	5	6.025		TBP-associated factor 6kD	transcription activating factor 60kD-subunit	transcription activating factor
141680_at	FBgn0032815	CG10462	0.0548252	1.72817	1.28207	1.25167	1.56012	6.75	6.2				nucleic acid binding
144779_at	FBgn0030171	CG2989	0.683203	4.46011	-1.05848	3.39187	-1.18197	0	6.25			chitinase-like	enzyme
147140_at	FBgn0033822	CG17041	0.001202	1.26197	1.1163	1.12872	1.17183	5.5	6.25				enzyme
142515_at	FBgn0020439	fau	0.0014915	-1.37677	-1.01658	-1.16202	-1.08802	9.75	6.25			anoxia upregulated protein
152127_at	FBgn0005666	bt	0.0005215	-1.04163	-1.22753	-1.07813	1.07295	0	6.3		bent	projectin	cell adhesion
154862_at	FBgn0013733	shot	0.00110125	1.2226	1.42097	1.18616	1.06739	2	6.525		short stop		ligand binding or carrier
141554_at	FBgn0035024	CG11414	0.00287925	-1.08808	1.15736	1.19526	-1.07867	0	6.625				DNA binding
150160_at	FBgn0038646	CG7715	0.707738	1.64347	-1.11308	-1.04742	1.51214	0	6.625
154208_at	FBgn0029820	CG16721	0.000552	1.14231	1.18588	1.02195	1.11373	2.5	6.8
142516_at	FBgn0035720	CG10077	0.00060425	-1.19532	1.02987	-1.08034	1.12264	4.25	6.875				enzyme
154585_at	FBgn0000139	ash2	0.0136588	1.38562	1.07859	1.24198	1.27086	0	6.95		absent, small, or homeotic discs 2		RNA polymerase II transcription factor
146133_at	FBgn0032202	CG18619	0.0005215	1.073	1.11966	-1.05496	1.08383	7	6.975
152943_at	FBgn0034985	CG3328	0.230532	1.31937	2.25687	1.06687	-1.44955	0	7.1				transcription factor
143723_at	FBgn0013771	Cyp6a9	0.0005215	1.18099	1.2363	1.22236	1.17536	2.5	7.1		Cytochrome P45-6a9	cytochrome P450, CYP6A9	cytochrome P45 ; EC:1.14.14.1
143213_at	FBgn0001565	Hlc	0.0028805	1.37199	1.11124	1.18242	1.14017	0	7.3		Helicase	DEAD box helicase	helicase
148872_at	FBgn0036599	CG13044	0.173532	1.66063	1.50692	1.46204	-1.25086	0	7.425
144918_at	FBgn0052656	CG2779	0.00126875	-1.04608	-1.02947	1.03937	1.09378	0	7.525			mucin-like	DNA binding
145031_at	FBgn0030520	CG10990	0.00765175	-1.2296	1.22073	1.18243	-1.07142	13.75	7.55
152525_at	FBgn0010460	bun	0.00060425	1.32973	1.39643	1.06173	1.04044	0	7.65		bunched		RNA polymerase II transcription factor
148084_at	FBgn0035409	CG14963	0.414556	1.02164	-1.0066	1.17561	1.23453	0	7.75
151598_at	FBgn0035720	CG10077	0.000853	1.04428	1.44589	1.11145	-1.24811	3.25	8				enzyme
145317_at	FBgn0030942	CG6606	0.102786	1.47723	1.37489	1.17176	1.2299	0	8.325
144063_at	FBgn0025456	CREG	0.0005215	1.11323	1.09661	-1.07864	1.23279	3.25	8.35		Cellular Repressor of E1A-stimulated Genes
145049_at	FBgn0030543	CG11585	0.54142	-1.20947	1.19525	1.06337	-1.16626	1.5	8.375
147802_at	FBgn0034900	CG12491	0.689742	1.076	-1.02876	1.02225	-2.57093	1.5	8.8
142710_at	FBgn0011566	Bzd	0.165264	1.16701	1.4833	1.2252	-1.00726	7.5	8.85
151208_at	FBgn0040733	CG15068	0.000491	-1.10758	-1.26863	1.01641	1.08603	0	9.2
153082_at	FBgn0035542	CG11347	0.001324	-1.24239	1.06212	-1.25726	-1.10857	6.75	9.36667
152303_at	FBgn0030183	CG15309	0.0040535	1.17429	1.20632	1.12617	1.17788	4.25	9.8				ligand binding or carrier
141402_at	FBgn0040723	CG5011	0.0458423	1.12283	1.17445	1.02516	1.0652	42.5	9.825
149976_at	FBgn0038366	CG4576	0.219761	1.39932	1.77557	1.58058	1.0453	6.75	9.875
147256_at	FBgn0034031	CG12963	0.00321925	1.12651	1.33648	-1.08727	-1.02574	5.75	10.425
152017_at	FBgn0027585	BcDNA:GH05	0.002774	1.07652	1.24946	1.1698	-1.00528	1.75	11.425				motor
148782_at	FBgn0036468	CG13461	0.641167	-2.18998	-1.86377	-1.20955	-1.72728	1.5	11.75
150994_at	FBgn0039930	CG11077	0.00273425	1.02841	1.02928	1.17127	-1.02355	7.75	12.35
152806_at	FBgn0040499	CG18021	0.000552	-1.4799	-1.07534	1.04596	-1.09999	0	12.6
149747_at	FBgn0038009	CG17738	0.0083965	1.08106	1.01997	-1.22308	-1.04324	3	13.5
153850_at	FBgn0038100	CG12358	0.000552	1.3351	1.1956	1.14127	1.06616	14	13.5
146532_at	FBgn0020303	CG10746	0.000491	1.27993	1.57025	1.28605	-1.3141	13	15.05
143592_at	FBgn0010295	ng3	0.828108	1.26472	1.00777	-1.5909	-2.03146	13	15.925		new glue 3		glue protein (Drosophila)
149561_at	FBgn0037704	tensin	0.214466	1.27079	1.24996	1.35166	1.67333	0	16.3			tensin-like	cell cycle regulator
143987_at	FBgn0023495	Lip3	0.8078	1.12228	1.13346	-1.25249	-1.27056	19	19.775			triacylglycerol lipase	triacylglycerol lipase ; EC:3.1.1.3
148588_at	FBgn0036181	CG18331	0.0566505	-1.20567	1.73187	-1.02712	-1.06016	2.25	21.45
142200_at	FBgn0052477	CG13878	0.028011	3.01117	2.27209	2.49691	5.30049	5	27.05
151494_at	FBgn0052477	CG13878	0.0005215	-1.06984	-1.22296	-1.15633	1.05116	4	30.975
146993_at	FBgn0050029	CG18337	0.284439	2.49695	1.51002	1.14854	2.3653	10	32.575
145476_at	FBgn0031178	CG10918	0.799531	1.49471	1.54032	1.0675	1.09037	8.75	37

## Sheet: All 
id_spot	FlyBase_ID	Symbol	Mean_Detection_pvalue_Ref	Mean_P15	Mean_P5	Mean_H1	Mean_T12	O2/Y	Old/Y	Bacteria_6h	Starv_12h	Index_SOTA	Name	Product	Function
146569_at	FBgn0032913	CG9259	0.000491	-2.2112	-1.83948	-1.09949	-1.00089	-1.97524	-2.07569	-4.16409	-4.1	4
152766_at	FBgn0002563	Lsp1&bgr;	0.000491	-16.2334	-11.7694	-2.15308	-1.51123	-10.9841	-5.80511	-6.01265	-20.125	5	Larval serum protein 1 beta	larval serum protein 1 beta-subunit	larval serum protein
152265_at	FBgn0039313	CG11892	0.00063475	-7.53674	-3.80942	-1.5621	-1.11379	-4.39328	-2.7455	-4.51899	-14.725	5
150576_at	FBgn0039312	CG10514	0.00065025	-1.67597	-1.87461	-1.4262	-1.10779	-4.3491	-2.6271	-2.47598	-11.375	6
141369_at	FBgn0039778	CG18030	0.000491	-15.8704	-10.1394	-3.34018	-31.3281	-5.88383	-2.90243	-7.50057		10		trypsin-like	endopeptidase
148255_at	FBgn0035667	CG10475	0.0224983	-2.0797	-2.13181	-1.31415	-3.89664	-2.39586	-1.77201	-4.31991		10			endopeptidase
147152_at	FBgn0019928	CG4812	0.006562	-2.18551	-1.97787	-1.04149	-2.78367	-2.953	-2.92538	-3.03564		10		trypsin alpha-like	endopeptidase
142951_at	FBgn0028534	BG:DS00941	0.0005215	-2.07474	-1.57083	1.1083	-2.793	-3.82757	-4.89841	-2.44698		10
141418_at	FBgn0036024	CG18180	0.00098325	-3.80551	-1.83824	-1.24799	-6.82186	-4.87669	-3.93573	-2.35871		10
145795_at	FBgn0031653	CG8871	0.000491	-11.7996	-4.37623	-1.56285	-23.0393	-27.3358	-93.0768	-2.35055		10			endopeptidase
148332_at	FBgn0035779	CG8562	0.0008075	-3.94445	-2.19884	-1.13325	-9.33381	-5.84857	-6.55696	-2.11844		10		zinc carboxypeptidase	metallocarboxypeptidase
147422_at	FBgn0034318	CG14500	0.0005215	-3.60063	-2.96965	-1.2402	-6.92149	-2.0759	1.26682	-1.83528		10			ligand binding or carrier
148310_i_at	FBgn0035744	CG8628	0.000737	-2.67182	-1.82587	1.01102	-3.76008	-3.98839	-2.05912	0.992404	-6.3	10		diazepam-binding inhibitor-like	enzyme inhibitor
144851_at	FBgn0030270	CG15199	0.0005825	-2.66974	-2.25608	-2.1143	-4.123	-2.28389	-1.06559	-1.85832	-5.275	10
143341_at	FBgn0003358	Ser99Dc	0.000491	-2.52934	-1.87589	-1.23632	-21.9363	-3.56267	-1.10273	-3.17994		11	Serine protease 3	serine endopeptidase	serine-type endopeptidase
142402_at	FBgn0037678	CG16749	0.000491	-3.24385	-1.68133	-1.22346	-7.98789	-4.81955	-4.59124	-2.59368		11			endopeptidase
142147_at	FBgn0032068	CG9466	0.0021735	-1.97833	-1.65655	1.68367	-7.18785	-11.5383	-2.37114	-1.60214		11		lysosomal acid alpha-mannosidase-like	enzyme
141374_at	FBgn0012042	AttA	0.005851	1.33623	-1.15162	1.42303	2.9274	2.90686	4.7156	16.4955	6.75	12	Attacin-A	attacin	antibacterial response protein
147220_s_at	FBgn0041581	CG18372	0.000944	1.40218	1.00174	1.87687	3.42421	3.2038	5.97622	12.3977	7.25	12
144521_at	FBgn0029766	CG15784	0.000733	3.38754	3.29033	1.65065	1.94625	2.9251	2.89692	2.07916		13
146771_at	FBgn0033226	CG1882	0.000491	1.78324	1.89932	1.17842	1.76291	2.12539	-1.21982	2.07916	4.375	15			enzyme
153432_at	FBgn0022073	Thor	0.000491	2.87836	2.31367	1.46305	1.47448	1.96163	1.17307	2.31498	5.175	15		eukaryotic-initiation-factor-4E binding protein	eukaryotic initiation factor 4E binding
153336_at	FBgn0002069	Aats-asp	0.00072475	2.65251	2.00208	1.14699	1.98234	1.93669	1.53183	2.14652		15	Aspartyl-tRNA synthetase	aspartate--tRNA ligase	aspartate--tRNA ligase ; EC:6.1.1.12
147685_at	FBgn0034741	CG4269	0.0020815	2.23705	2.04446	-1.06961	1.91234	1.74184	2.6648	5.10178		15
153941_at	FBgn0037724	frost	0.000853	2.22208	1.67666	1.10719	2.17242	2.51822	1.43736	11.2589		15
152901_at	FBgn0032699	CG10383	0.0010385	7.43062	5.52994	2.57185	1.08331	4.61449	1.40495	2.57041	17.125	16
