# Supplementary material for: Genome wide analysis of common and specific stress responses in adult drosophila melanogaster
Source: BMC Genomics. 2004 Sep 30;5:74. doi: 10.1186/1471-2164-5-74 (PMC526417; doi:10.1186/1471-2164-5-74)
Supplement: Additional file 8 — Table 1: Stress response characteristics of clusterized genes.The 1368 probe sets retained after statistical analysis were submitted to a divisive clustering algorithm (SOTA) which predicted 19 clusters. For each probe set k inside a cluster we calculated, for each stress condition, the mean ratio Rk = <Ln2 (AVstressi / AVref j )>i,j where AVstressi and AVref j denote the average value measured for the ith sample in the stress condition and the jth sample respectively in the reference condition. The mean of the Rk values provides a measurement of the mean intensity of variation for the genes inside a cluster, which is reported in this table. To facilitate visual inspection, we used a color code (red colors corresponding to upregulation, green colors to downregulation) with thresholds corresponding to fold changes of 1.8 (dark colors), 1.5 (medium) and 1.25 (light). The number N of probe sets in each cluster is also reported. From these values we identified groups of clusters (named from A to G) which present close behavior and were used for statistical functional analysis. Clusters corresponding to the common long term stress response (CLTSR) are outlined in red. [file 1471-2164-5-74-S8.xls]

## Sheet: Tab1
Group	Cluster	<P15>	<P5>	<H1>	<T12>	N
A (N=238)	8	-0.983009	-0.543695	0.0261995	-0.586245	58
	9	-0.975698	-0.89326	-0.540562	-0.705521	76
	10	-1.39283	-0.978909	-0.520984	-1.94656	54
	11	-0.593571	-0.432016	-0.169025	-1.79912	50
B (N=276)	13	0.88627	0.803511	0.535885	0.585525	107
	14	0.639622	0.524148	0.205505	1.10476	42
	15	0.951312	0.592815	0.108345	0.49621	127
C (N=423)	4	-1.04946	-0.505586	0.0419077	0.00686443	161
	5	-1.23771	-0.84784	-0.408693	-0.160142	163
	6	-0.996623	-1.01687	-0.788473	-0.028185	63
	7	-0.29206	-1.21094	-0.324935	-0.00715974	36
D (N=237)	16	1.00424	0.902209	0.692696	0.102293	95
	17	1.04274	0.785351	0.115033	0.0502288	138
E (N=104)	18	0.49902	0.624078	0.698341	-0.551149	48
	19	0.799568	0.667139	-0.0576419	-0.579912	56
F (N=34)	12	0.0221561	0.0266953	0.114983	1.16222	34
G (N=60)	1	-0.507241	-0.481584	-0.0908044	1.19976	14
	2	-0.895903	-0.485129	-0.254551	0.805603	8
	3	-0.959335	-0.680388	-0.134962	0.328039	38
Table 1
