# Supplementary material for: Genome wide analysis of common and specific stress responses in adult drosophila melanogaster
Source: BMC Genomics. 2004 Sep 30;5:74. doi: 10.1186/1471-2164-5-74 (PMC526417; doi:10.1186/1471-2164-5-74)
Supplement: Additional file 9 — Table 2: Functional analysis of stress responsive genes.For stresses induced by a) paraquat (5mM and 15mM experiments), b) H2O2 or c) tunicamycin we analyzed the distribution in functional classes (as defined by the Gene Ontology (GO) database) of the genes selected by the SAM analysis (responsive genes) and compared it to the same distribution for all the genes significantly detected on our microarrays (analysed genes). We report here the significantly over- or under-represented (P<0.005) molecular functions and the number of analysed and responsive genes found inside these classes, for the different stress conditions. The p-value P associated to the null hypothesis of no association with a binomial distribution hypothesis is given for each class, (only classes with P<0.005 were retained). For clarity of the figure some redundant branches of the tree were removed. Color codes for the classes: dark blue: classes present in the 3 stress responses; yellow: classes present in the two oxidative stress responses; green: classes present in paraquat and tunicamycin stress responses; light cyan: classes present in H2O2 and tunicamycin stress responses. Color code for statistical analysis: orange: under-represented class, blue: over-represented class. [file 1471-2164-5-74-S9.xls]

## Sheet: Tab2
a) PARAQUAT
population size = 7972, group size = 1237
name	GO_ID	Ndetect	Ncluster	P-Value	represented
binding	GO:0008144
diazepam binding	GO:0050809	5	4	0.00253873	over
retinoid binding	GO:0005501	7	6	8.47093e-05	over
transition metal ion binding	GO:0046914
iron ion binding	GO:0005506	26	10	0.00388752	over
nucleic acid binding	GO:0003676	1137	95	2.15198e-13	under
DNA binding	GO:0003677	466	42	1.26564e-05	under
RNA binding	GO:0003723	313	26	5.17495e-05	under
protein binding	GO:0005515	530	44	2.6248e-07	under
catalytic activity	GO:0003824	2599	522	0.000883064	over
hydrolase activity	GO:0016787	1192	269	1.08849e-10	over
hydrolase activity\, acting on carbon-nitrogen (but not peptide) bonds\, in cyclic amidines	GO:0016814	21	9	0.00256929	over
cyclohydrolase activity	GO:0019238	4	4	0.000579708	over
hydrolase activity\, acting on ester bonds	GO:0016788
carboxylic ester hydrolase activity	GO:0016789	77	29	1.93729e-06	over
lipase activity	GO:0016298	54	23	1.85774e-06	over
triacylglycerol lipase activity	GO:0004806	16	12	1.91246e-07	over
phosphoric monoester hydrolase activity	GO:0016791
alkaline phosphatase activity	GO:0004035	8	5	0.00333138	over
phosphoprotein phosphatase activity	GO:0004721	71	3	0.000618494	under
hydrolase activity\, acting on ether bonds	GO:0016801	8	5	0.00333138	over
epoxide hydrolase activity	GO:0004301	4	4	0.000579708	over
juvenile hormone epoxide hydrolase activity	GO:0008096	3	3	0.003736	over
peptidase activity	GO:0008233	363	119	4.10783e-15	over
endopeptidase activity	GO:0004175	216	91	2.55351e-15	over
elastase activity	GO:0042708	11	8	3.55595e-05	over
serine-type endopeptidase activity	GO:0004252	124	57	2.33147e-15	over
chymotrypsin activity	GO:0004263	94	45	1.85074e-13	over
trypsin activity	GO:0004295	104	49	3.60822e-14	over
metallopeptidase activity	GO:0008237	99	26	0.00407901	over
ligase activity\, forming carbon-nitrogen bonds	GO:0016879
acid-D-amino acid ligase activity	GO:0016881	74	4	0.00193332	under
ubiquitin-protein ligase activity	GO:0004842	62	2	0.000357058	under
oxidoreductase activity	GO:0016491	451	105	1.04594e-05	over
monooxygenase activity	GO:0004497	67	27	9.22526e-07	over
small protein conjugating enzyme activity	GO:0008639	35	1	0.00273502	under
transferase activity	GO:0016740
transferase activity\, transferring alkyl or aryl (other than methyl) groups	GO:0016765	45	21	8.33845e-07	over
glutathione transferase activity	GO:0004364	29	18	1.6443e-08	over
transferase activity\, transferring nitrogenous groups	GO:0016769	18	8	0.00338529	over
transaminase activity	GO:0008483	18	8	0.00338529	over
methyltransferase activity	GO:0008168
glycine hydroxymethyltransferase activity	GO:0004372	3	3	0.003736	over
transferase activity\, transferring phosphorus-containing groups	GO:0016772	343	37	0.00465893	under
enzyme regulator activity	GO:0030234
enzyme inhibitor activity	GO:0004857	86	24	0.00241644	over
protease inhibitor activity	GO:0030414	50	18	0.000317894	over
structural constituent of cytoskeleton	GO:0005200	229	13	1.14185e-06	under
structural constituent of ribosome	GO:0003735	155	2	1.31448e-10	under
transcription regulator activity	GO:0030528	452	35	2.36757e-07	under
transporter activity	GO:0005215	836	164	0.000860511	over
electron transporter activity	GO:0005489	157	40	0.000853809	over
oxygen transporter activity	GO:0005344	5	4	0.00253873	over
protein transporter activity	GO:0008565	85	4	0.00044664	under
b) H2O2
population size = 7872, group size = 71
name	GO_ID	Ndetect	Ncluster	P-Value	represented
binding	GO:0005488
nucleic acid binding	GO:0003676	1115	1	4.1e-05	under
hydrolase activity\, acting on carbon-nitrogen (but not peptide) bonds\, in cyclic amidines	GO:0016814	20	3	0.00075	over
cyclohydrolase activity	GO:0019238	4	2	0.00048	over
hydrolase activity\, acting on ester bonds	GO:0016788
carboxylic ester hydrolase activity	GO:0016789	75	4	0.0048	over
lipase activity	GO:0016298	52	4	0.0013	over
triacylglycerol lipase activity	GO:0004806	15	4	8.3e-06	over
serine-type endopeptidase activity	GO:0004252
chymotrypsin activity	GO:0004263	92	5	0.0015	over
trypsin activity	GO:0004295	102	5	0.0024	over
metallocarboxypeptidase activity	GO:0004181
carboxypeptidase A activity	GO:0004182	11	2	0.0042	over
kinase activity	GO:0016301
carbohydrate kinase activity	GO:0019200	25	4	7.2e-05	over
ligase activity\, forming carbon-nitrogen bonds	GO:0016879	94	5	0.0017	over
oxidoreductase activity	GO:0016491	450	13	0.00029	over
oxidoreductase activity\, acting on CH-OH group of donors	GO:0016614	90	5	0.0014	over
oxidoreductase activity\, acting on the CH-OH group of donors\, NAD or NADP as acceptor	GO:0016616	71	4	0.004	over
oxidoreductase activity\, acting on single donors with incorporation of molecular oxygen	GO:0016701	5	2	0.0008	over
transferase activity	GO:0016740	681	15	0.0017	over
transferase activity\, transferring alkyl or aryl (other than methyl) groups	GO:0016765	46	4	0.0008	over
glutathione transferase activity	GO:0004364	29	4	0.00013	over
transferase activity\, transferring nitrogenous groups	GO:0016769	18	3	0.00054	over
transaminase activity	GO:0008483	18	3	0.00054	over
methyltransferase activity	GO:0008168
glycine hydroxymethyltransferase activity	GO:0004372	3	2	0.00024	over
hydroxymethyl-\, formyl- and related transferase activity	GO:0016742	2	2	8.1e-05	over
other carbon-nitrogen ligase activity	GO:0016883	9	2	0.0028	over
c) Tunicamycin
population size = 8074, group size = 218
name	GO_ID	Ndetect	Ncluster	P-Value	represented
carbohydrate binding	GO:0030246	54	7	0.00061	over
nucleic acid binding	GO:0003676	1149	12	2.7e-05	under
DNA binding	GO:0003677	474	2	3.3e-05	under
protein binding	GO:0005515	534	4	0.0003	under
catalytic activity	GO:0003824	2619	120	0.0041	over
hydrolase activity	GO:0016787	1195	70	3.3e-09	over
lipase activity	GO:0016298
triacylglycerol lipase activity	GO:0004806	16	5	4.9e-05	over
epoxide hydrolase activity	GO:0004301	4	2	0.0042	over
hydrolase activity\, acting on glycosyl bonds	GO:0016798	80	12	1.6e-06	over
amylase activity	GO:0016160	12	6	3.1e-07	over
glucosidase activity	GO:0015926	27	6	7e-05	over
alpha-glucosidase activity	GO:0004558	12	4	0.00022	over
peptidase activity	GO:0008233	365	39	5.8e-13	over
endopeptidase activity	GO:0004175	215	30	2.8e-13	over
elastase activity	GO:0042708	11	5	5.8e-06	over
serine-type endopeptidase activity	GO:0004252	124	29	0	over
chymotrypsin activity	GO:0004263	94	29	0	over
trypsin activity	GO:0004295	104	28	0	over
exopeptidase activity	GO:0008238
glutamyl aminopeptidase activity	GO:0004230	3	2	0.0021	over
carboxypeptidase activity	GO:0004180	19	4	0.0015	over
metallocarboxypeptidase activity	GO:0004181	11	3	0.0028	over
carboxypeptidase A activity	GO:0004182	10	3	0.002	over
kinase activity	GO:0016301	284	1	0.00042	under
ligase activity\, forming phosphoric ester bonds	GO:0016886	37	6	0.00044	over
tRNA ligase activity	GO:0004812	33	6	0.00023	over
aspartate-tRNA ligase activity	GO:0004815	3	2	0.0021	over
oxidoreductase activity\, acting on peroxide as acceptor	GO:0016684
glutathione peroxidase activity	GO:0004602	7	3	0.00063	over
transferase activity\, transferring alkyl or aryl (other than methyl) groups	GO:0016765	45	7	0.00019	over
glutathione transferase activity	GO:0004364	29	7	9.7e-06	over
transferase activity\, transferring hexosyl groups	GO:0016758
glucuronosyltransferase activity	GO:0015020	17	4	0.00095	over
phosphotransferase activity\, alcohol group as acceptor	GO:0016773	248	1	0.0011	under
signal transducer activity	GO:0004871	591	7	0.0038	under
structural molecule activity	GO:0005198	488	3	0.00017	under
structural constituent of cytoskeleton	GO:0005200	230	1	0.0018	under
transcription regulator activity	GO:0030528	458	3	0.00034	under
transporter activity	GO:0005215
ion transporter activity	GO:0015075	242	1	0.0013	under
