# Supplementary material for: Genome wide analysis of common and specific stress responses in adult drosophila melanogaster
Source: BMC Genomics. 2004 Sep 30;5:74. doi: 10.1186/1471-2164-5-74 (PMC526417; doi:10.1186/1471-2164-5-74)
Supplement: Additional file 10 — Table 3: Analysis of stress responses for members of some functional classes.From the 1368 stress responsive probe sets we extracted the subsets associated with genes annotated in the GO database as a) glutathione transferases (GO:0004364), b) P450 cytochromes (from list at http://p450.antibes.inra.fr/) and c) proteasome component (GO:0004299). For each probe set k within one of these subsets, we calculated and reported in this table, for each stress condition, the mean ratio <Stress condition >k =<(AVstressi / AVref j)>i,j where AVstressi and AVrefj correspond to the average value measured for the ith sample in the stress condition and the jth sample respectively in the reference condition. To facilitate visual inspection, we used a color code (red corresponding to upregulation, green to downregulation) with thresholds corresponding to fold changes of 1.8 (dark colors), 1.5 (medium) and 1.25 (light). The standard error for each measurement is given in parenthesis. For each probe set, the mean detection p-value from MAS5 analysis of reference samples is reported in column 3 and cluster assignment in column 8. In column 9 additional information is reported for each class: in a) we indicate the GT class deduced from sequence comparison with human and mouse GTs and from [44] (D: delta, O: omega, T: theta, T2: distantly related to theta, Z: zeta); in b) the name of the genes are reported; in c) we indicate the proteasome subunit to which the genes defined in column 2 belong. Note that in c) a large number of genes not retained by SAM analysis (without cluster number) seem to be upregulated in P15 condition. Genes used for comparison between microarray and quantitative RT-PCR (Fig. 3) are outlined in bold character. [file 1471-2164-5-74-S10.xls]

## Sheet: Tab3
a)
glutathione transferase activity (GO:0004364)
id_spot	Id_FB	<pvalueRef>	<P15>	<P5>	<H1>	<T12>	Cluster Number	GST class
147434_at	FBgn0034334	0.00613725	0,46 (0,05)	0,40 (0,04)	0,47 (0,08)	1,11 (0,11)	6	T2
147435_at	FBgn0034336	0.025951	0,91 (0,11)	0,52 (0,03)	1,21 (0,10)	0,90 (0,13)	8	T2
154088_at	FBgn0033381	0.0715735	0,52 (0,08)	0,56 (0,08)	1,04 (0,11)	0,79 (0,12)	8	T2
148411_at	FBgn0035905	0.093541	0,60 (0,05)	0,66 (0,04)	1,28 (0,11)	0,70 (0,08)	8	O
149759_at	FBgn0010041	0.003028	6,64 (0,25)	5,17 (0,13)	4,11 (0,21)	2,70 (0,16)	13	D
149756_at	FBgn0010038	0.0138055	17,83 (1,18)	12,93 (0,46)	6,53 (0,24)	8,30 (0,32)	13	D
149755_at	FBgn0038020	0.00089225	2,97 (0,16)	2,21 (0,06)	1,63 (0,05)	3,43 (0,11)	14	D
149754_at	FBgn0042206	0.215538	3,05 (0,15)	2,21 (0,19)	1,50 (0,09)	5,94 (0,41)	14	D
143184_at	FBgn0001149	0.0005215	2,03 (0,02)	1,88 (0,03)	1,32 (0,02)	1,59 (0,02)	15	D
149758_at	FBgn0010040	0.0455098	3,54 (0,37)	1,89 (0,37)	1,66 (0,19)	1,59 (0,19)	15	D
153930_at	FBgn0034354	0.048172	3,81 (0,10)	2,76 (0,07)	1,48 (0,07)	2,50 (0,22)	15	T2
142537_at	FBgn0034340	0.000491	2,61 (0,08)	2,00 (0,07)	0,99 (0,04)	1,37 (0,09)	15	T2
152713_at	FBgn0037697	0.00311825	2,29 (0,19)	1,64 (0,10)	2,19 (0,15)	1,16 (0,07)	16	Z
141946_at	FBgn0034341	0.381069	11,12 (3,54)	8,96 (3,43)	5,64 (2,30)	2,67 (1,11)	16	T2
149757_at	FBgn0010039	0.00073975	2,94 (0,19)	2,07 (0,10)	1,41 (0,08)	1,26 (0,07)	17	D
152598_at	FBgn0034335	0.095089	9,76 (0,69)	5,89 (0,68)	1,28 (0,11)	1,31 (0,17)	17	T2
142480_at	FBgn0034343	0.0005215	1,81 (0,10)	1,71 (0,12)	1,20 (0,04)	1,05 (0,03)	17	T2
142538_at	FBgn0034341	0.000748	3,55 (0,16)	2,85 (0,10)	1,00 (0,07)	0,95 (0,05)	17	T2
149762_at	FBgn0010044	0.002013	1,24 (0,05)	1,36 (0,08)	1,16 (0,05)	0,49 (0,02)	18	D
152675_at	FBgn0030484	0.0011335	1,63 (0,10)	1,35 (0,18)	0,99 (0,07)	0,72 (0,06)	19	T
141930_at	FBgn0034343	0.122447	1,78 (0,19)	1,98 (0,17)	1,08 (0,09)	0,54 (0,06)	19	T2
b)
CytochromeP450
id_spot	Id_FB	<pvalueRef>	<P15>	<P5>	<H1>	<T12>	Cluster Number	Name
143780_at	FBgn0015034	0.0110285	0,62 (0,07)	0,51 (0,08)	1,09 (0,14)	1,33 (0,18)	3	Cyp4e1
152958_at	FBgn0031925	0.00095275	0,21 (0,01)	0,32 (0,02)	1,07 (0,06)	0,93 (0,03)	4	Cyp4d21
149899_at	FBgn0038236	0.00128575	0,30 (0,03)	0,45 (0,04)	1,05 (0,09)	1,40 (0,13)	4	Cyp313a1
148049_at	FBgn0035344	0.004397	0,45 (0,04)	0,53 (0,04)	0,98 (0,07)	0,92 (0,05)	4	Cyp4d20
150732_at	FBgn0039519	0.00175625	0,57 (0,03)	0,68 (0,03)	1,03 (0,08)	1,06 (0,06)	4	Cyp6a18
145816_at	FBgn0031694	0.00890325	0,57 (0,03)	1,00 (0,05)	1,03 (0,03)	1,17 (0,10)	4	Cyp4ac2
152494_at	FBgn0033065	0.001009	0,58 (0,04)	0,87 (0,08)	1,11 (0,08)	1,04 (0,09)	4	Cyp6w1
148987_at	FBgn0036778	0.0005215	0,67 (0,02)	0,81 (0,04)	0,97 (0,05)	1,08 (0,05)	4	Cyp312a1
143606_at	FBgn0010383	0.00552575	0,38 (0,02)	0,57 (0,03)	0,65 (0,02)	0,85 (0,02)	5	Cyp18a1
153050_at	FBgn0036910	0.00063475	0,43 (0,01)	0,52 (0,00)	0,85 (0,04)	0,88 (0,01)	5	Cyp305a1
147464_at	FBgn0034387	0.0011765	0,65 (0,01)	0,66 (0,03)	0,94 (0,02)	0,95 (0,02)	5	Cyp12b2
147268_at	FBgn0034053	0.00818675	0,61 (0,02)	0,91 (0,06)	1,22 (0,07)	0,86 (0,04)	8	Cyp4aa1
142222_at	FBgn0015039	0.0005215	1,09 (0,04)	1,13 (0,05)	1,22 (0,06)	2,65 (0,12)	12	Cyp9b2
152734_at	FBgn0028940	0.00447825	4,70 (0,27)	3,55 (0,21)	1,98 (0,14)	5,10 (0,61)	13	Cyp28a5
147225_at	FBgn0033978	0.0005215	1,66 (0,09)	1,46 (0,12)	1,67 (0,11)	2,23 (0,13)	14	Cyp6a23
152949_at	FBgn0039006	0.00409775	1,83 (0,12)	2,02 (0,10)	1,37 (0,04)	2,92 (0,17)	14	Cyp6d4
143782_at	FBgn0015037	0.0005215	2,40 (0,17)	2,18 (0,10)	1,25 (0,08)	2,20 (0,12)	15	Cyp4p1
154318_at	FBgn0033304	0.00055875	1,54 (0,07)	1,28 (0,07)	1,04 (0,07)	1,13 (0,06)	15	Cyp6a13
142221_at	FBgn0015038	0.0893687	1,77 (0,20)	1,27 (0,17)	0,92 (0,11)	1,47 (0,18)	15	Cyp9b1
152120_at	FBgn0038194	0.000491	1,70 (0,08)	1,84 (0,08)	1,28 (0,05)	1,18 (0,06)	16	Cyp6d5
153516_at	FBgn0013773	0.00449625	1,62 (0,07)	1,26 (0,05)	1,38 (0,06)	1,01 (0,05)	16	Cyp6a22
145648_at	FBgn0041337	0.152809	2,35 (0,20)	1,92 (0,21)	1,79 (0,25)	1,36 (0,13)	16	CG18559
145647_at	FBgn0031432	0.0005215	3,25 (0,04)	2,80 (0,04)	1,44 (0,02)	1,21 (0,12)	17	Cyp309a1
153384_at	FBgn0031695	0.0306128	2,70 (0,20)	1,96 (0,19)	1,34 (0,11)	0,94 (0,09)	17	Cyp4ac3
143781_at	FBgn0015035	0.058533	3,89 (0,25)	1,75 (0,21)	0,13 (0,01)	0,91 (0,05)	19	Cyp4e3
c)
proteasome complex (GO:0000502)
id_spot	Id_FB	<pvalueRef>	<P15>	<P5>	<H1>	<T12>	Cluster Number	Subunit
148779_at	FBgn0036465	0.0460962	0,99 (0,11)	0,25 (0,04)	0,27 (0,04)	1,13 (0,14)	7	19S-lid
143012_at	FBgn0028687	0.000491	1,84 (0,18)	1,42 (0,17)	1,13 (0,13)	1,19 (0,13)	15	19S-base
144246_at	FBgn0028693	0.00840725	1,77 (0,12)	1,60 (0,13)	1,46 (0,10)	1,12 (0,08)	16	19S-lid
154052_at	FBgn0028695	0.00061975	2,08 (0,15)	2,12 (0,16)	1,19 (0,07)	0,97 (0,05)	17	19S-base
154111_at	FBgn0028692	0.0061995	1,84 (0,11)	1,66 (0,06)	1,24 (0,04)	1,23 (0,09)	17	19S-base
152417_at	FBgn0028684	0.0005215	1,80 (0,09)	1,46 (0,10)	1,04 (0,05)	1,11 (0,05)	17	19S-base
142982_at	FBgn0015282	0.0005215	1,77 (0,08)	1,60 (0,04)	1,10 (0,05)	1,04 (0,03)	17	19S-base
154023_at	FBgn0015283	0.00162375	1,71 (0,08)	1,66 (0,08)	1,05 (0,04)	0,97 (0,04)	17	19S-base
154351_at	FBgn0020369	0.000491	1,51 (0,05)	1,30 (0,02)	1,02 (0,02)	0,98 (0,01)	17	19S-base
143129_at	FBgn0000486	0.000491	1,77 (0,13)	1,61 (0,11)	1,18 (0,08)	1,05 (0,07)	17	19S-lid
144247_at	FBgn0028694	0.000491	1,74 (0,07)	1,64 (0,07)	0,95 (0,04)	0,99 (0,04)	17	19S-lid
143270_at	FBgn0002787	0.00095375	1,67 (0,09)	1,49 (0,09)	1,20 (0,05)	1,13 (0,06)	17	19S-lid
153903_at	FBgn0028691	0.0005215	1,60 (0,07)	1,43 (0,08)	1,03 (0,06)	1,01 (0,08)	17	19S-lid
146372_at	FBgn0032596	0.00058925	1,97 (0,08)	1,56 (0,05)	1,02 (0,03)	0,97 (0,05)	17	20S
143314_at	FBgn0003151	0.00132025	1,97 (0,07)	1,92 (0,07)	1,10 (0,04)	1,12 (0,04)	17	20S
154275_at	FBgn0037314	0.0005215	1,64 (0,03)	1,43 (0,08)	1,07 (0,04)	1,01 (0,03)	17	20S
155056_at	FBgn0023174	0.000613	1,61 (0,05)	1,46 (0,03)	1,05 (0,04)	0,98 (0,02)	17	20S
142705_at	FBgn0002284	0.000491	1,61 (0,04)	1,43 (0,08)	1,04 (0,04)	0,94 (0,04)	17	20S
154644_at	FBgn0016697	0.00090825	1,58 (0,08)	1,46 (0,07)	1,07 (0,05)	1,12 (0,04)	17	20S
153637_at	FBgn0029134	0.000491	1,57 (0,06)	1,44 (0,06)	1,06 (0,05)	0,99 (0,04)	17	20S
153303_at	FBgn0010405	0.000552	1,78 (0,06)	1,59 (0,06)	1,03 (0,04)	0,90 (0,05)	19	20S
143313_at	FBgn0003150	0.000491	1,66 (0,05)	1,39 (0,04)	0,95 (0,02)	0,91 (0,03)	19	20S
153880_at	FBgn0026380	0.0005215	1,58 (0,05)	1,34 (0,05)	0,94 (0,05)	0,90 (0,04)	19	20S
144244_at	FBgn0028685	0.0011155	1,57 (0,09)	1,52 (0,14)	1,11 (0,10)	0,99 (0,07)		19S-base
142186_at	FBgn0028689	0.00065025	1,50 (0,08)	1,48 (0,08)	0,93 (0,06)	0,99 (0,02)		19S-lid
153183_at	FBgn0010590	0.000491	1,49 (0,04)	1,23 (0,03)	0,98 (0,03)	0,98 (0,03)		20S
143422_at	FBgn0004066	0.00072475	1,48 (0,05)	1,31 (0,05)	0,96 (0,04)	1,09 (0,04)		20S
152365_at	FBgn0028690	0.001446	1,41 (0,06)	1,27 (0,04)	0,98 (0,03)	0,95 (0,03)		19S-lid
141501_at	FBgn0026781	0.0005215	1,41 (0,04)	1,09 (0,03)	0,94 (0,03)	1,00 (0,03)		20S
144245_at	FBgn0028686	0.0010385	1,36 (0,05)	1,42 (0,04)	0,98 (0,06)	1,14 (0,04)		19S-base
142853_at	FBgn0023175	0.00114325	1,34 (0,06)	1,13 (0,05)	0,79 (0,03)	0,92 (0,04)		20S
141231_at	FBgn0028688	0.000491	1,33 (0,07)	1,40 (0,08)	1,06 (0,06)	0,93 (0,05)		19S-lid
146135_at	FBgn0032208	0.000491	1,33 (0,05)	1,22 (0,05)	1,07 (0,05)	1,03 (0,04)		19S-lid
149853_at	FBgn0038166	0.001161	1,24 (0,05)	1,16 (0,06)	0,98 (0,07)	0,94 (0,04)		19S-lid
150902_at	FBgn0039788	0.0012935	1,24 (0,03)	1,12 (0,03)	1,05 (0,04)	0,97 (0,05)		19S-base
149580_at	FBgn0037742	0.00061975	1,17 (0,05)	1,04 (0,03)	0,75 (0,02)	0,89 (0,03)		19S-base
155140_at	FBgn0029133	0.00078825	1,17 (0,07)	1,01 (0,07)	1,21 (0,08)	1,41 (0,09)		26S
147762_at	FBgn0034842	0.00075775	1,09 (0,04)	0,96 (0,04)	0,91 (0,06)	0,97 (0,04)		20S
146321_at	FBgn0032492	0.0005215	1,02 (0,04)	1,03 (0,05)	0,86 (0,04)	0,86 (0,05)		20S
154255_at	FBgn0011327	0.002416	1,01 (0,07)	0,86 (0,04)	1,03 (0,09)	0,77 (0,05)		19S-lid
150925_at	FBgn0039819	0.00450875	0,71 (0,11)	1,01 (0,05)	0,92 (0,08)	1,06 (0,06)		20S
143894_at	FBgn0017556	0.0110408	1,30 (0,14)	1,14 (0,19)	1,00 (0,13)	1,22 (0,15)		20S
148618_at	FBgn0036224	0.0118175	0,95 (0,03)	1,13 (0,08)	1,05 (0,05)	0,91 (0,06)		19S-lid
145655_at	FBgn0031442	0.0132955	0,85 (0,06)	0,80 (0,05)	0,96 (0,07)	1,01 (0,05)		20S
143895_at	FBgn0017557	0.0230983	1,00 (0,03)	0,77 (0,03)	0,89 (0,05)	0,82 (0,05)		20S
149310_at	FBgn0037296	0.245461	0,94 (0,06)	1,07 (0,06)	0,84 (0,06)	0,82 (0,04)		20S
n.p.	FBgn0011827							20S
n.p.	FBgn0031443							20S
n.p.	FBgn0041192							20S
n.p.	FBgn0041193							20S
n.p.	FBgn0043961							26S
n.p.	FBgn0050382							20S
Table 3
